# Supplementary material for: Dietary “Beigeing” Fat Contains More Phosphatidylserine and Enhances Mitochondrial Function while Counteracting Obesity
Source: Research (Wash D C). 2024 Sep 26;7:0492. doi: 10.34133/research.0492 (PMC11425158; doi:10.34133/research.0492)
Supplement: Supplementary 1 — Figs. S1 to S5 Tables S1 to S4 Supplementary methods [file research.0492.f1.zip]

Archive with 2 entries (2 files):
- Supplemental information.docx
- Supplementary Table2.xlsx
