# Supplementary material for: Dietary “Beigeing” Fat Contains More Phosphatidylserine and Enhances Mitochondrial Function while Counteracting Obesity
Source: Research (Wash D C). 2024 Sep 26;7:0492. doi: 10.34133/research.0492 (PMC11425158; doi:10.34133/research.0492)
Supplement: Supplementary 1 — Figs. S1 to S5 Tables S1 to S4 Supplementary methods [file research.0492.f1.zip › Supplementary Table2.xlsx]

## Sheet: Sheet1
Rej.	name	LipidIon	LipidGroup	Class	FattyAcid	FA1	FA2	FA3	FA4	CalcMz	IonFormula	RT-(min)	DSAT-1	DSAT-2	DSAT-3	DSAT-4	DSAT-5	DVAT-1	DVAT-2	DVAT-3	DVAT-4	DVAT-5	QC1	QC2	QC3	QC4	Lipid	Group
POS1	M1216T11	CL(55:6)+H	CL(55:6)+H	CL	(55:6)	(55:6)				1215.74	C64 H113 O17 P2	10.638	3.5892e+06	417705	5.13808e+06	1.46925e+07	77699.2	2.09606e+06	4.05102e+06	3.61928e+06	3.82533e+06	3.22437e+06	1.43873e+07	1.43956e+07	4.2221e+07	4.94366e+07	CL(55:6)	[M+H]
POS2	M457T7	Cer(d28:0)+H	Cer(d28:0)+H	Cer	(d28:0)	(d28:0)				456.441	C28 H58 O3 N1	6.67354	33988.8	10817	12575.2	364357	566958	22120.8	31313.2	10047.8	511332	9890.45	575454	578076	929449	918755	Cer(d28:0)	[M+H]
POS3	M467T6	Cer(d30:0)+H-H2O	Cer(d30:0)+H-H2O	Cer	(d30:0)	(d30:0)				466.462	C30 H60 O2 N1	5.43	1.64281e+06	1.66288e+06	1.43406e+06	1.68678e+06	1.98137e+06	2.13373e+06	2.00955e+06	1.37201e+06	1.27202e+06	1.37063e+06	1.76491e+06	1.80807e+06	2.53578e+06	2.24786e+06	Cer(d30:0)	[M+H-H2O]
POS4	M467T7	Cer(d30:0)+H-H2O	Cer(d30:0)+H-H2O	Cer	(d30:0)	(d30:0)				466.462	C30 H60 O2 N1	6.28226	1.13803e+06	1.49829e+06	1.14135e+06	1.82066e+06	1.3921e+06	1.66676e+06	1.5759e+06	1.21836e+06	740878	1.15078e+06	1.44503e+06	1.49088e+06	2.07721e+06	1.63424e+06	Cer(d30:0)	[M+H-H2O]
POS5	M485T9	Cer(d30:0)+H	Cer(d30:0)+H	Cer	(d30:0)	(d30:0)				484.472	C30 H62 O3 N1	8.00538	626473	26174	544882	196689	174521	528083	718778	524688	418979	461451	1.83567e+06	1.71173e+06	2.21259e+06	3.41276e+06	Cer(d30:0)	[M+H]
POS65	M483T10	Cer(t18:0_12:0)+H-H2O	Cer(t30:0)+H-H2O	Cer	(t18:0_12:0)	(t18:0)	(12:0)			482.457	C30 H60 O3 N1	9.236	4.54581e+07	5.02542e+07	4.32974e+07	4.33119e+07	7.04496e+07	3.68334e+07	3.758e+07	2.96494e+07	4.00804e+07	4.1786e+07	5.67949e+07	5.54884e+07	5.96096e+07	8.16383e+07	Cer(t30:0)	[M+H-H2O]
POS9	M495T9	Cer(d32:0)+H-H2O	Cer(d32:0)+H-H2O	Cer	(d32:0)	(d32:0)				494.493	C32 H64 O2 N1	8.11156	1.00387e+06	1.26048e+06	1.07266e+06	1.07128e+06	1.00283e+06	1.54417e+06	1.23281e+06	1.1049e+06	729839	1.02495e+06	1.14712e+06	1.20139e+06	1.74292e+06	1.3161e+06	Cer(d32:0)	[M+H-H2O]
POS10	M513T10	Cer(d32:0)+H	Cer(d32:0)+H	Cer	(d32:0)	(d32:0)				512.504	C32 H66 O3 N1	9.42841	2.61661e+06	2.71301e+06	1.40999e+06	2.82636e+06	2.44784e+06	1.72847e+06	1.72913e+06	1.5116e+06	1.71456e+06	1.30533e+06	2.86935e+07	2.85737e+07	2.85409e+07	3.27535e+07	Cer(d32:0)	[M+H]
POS12	M513T10	Cer(d32:0)+H	Cer(d32:0)+H	Cer	(d32:0)	(d32:0)				512.504	C32 H66 O3 N1	9.93	72430.8	49493.8	30324	89411.8	980.192	34669.6	8944.31	86644	200626	56535.4	3.67822e+06	3.76959e+06	673828	1.51042e+06	Cer(d32:0)	[M+H]
POS13	M513T11	Cer(d32:0)+H	Cer(d32:0)+H	Cer	(d32:0)	(d32:0)				512.504	C32 H66 O3 N1	10.3718	2.21735e+06	1.20602e+06	1.14596e+07	1.21934e+06	623117	1.04865e+07	1.49467e+06	1.02366e+07	1.85903e+06	1.144e+07	2.05247e+06	2.063e+06	2.00865e+06	724437	Cer(d32:0)	[M+H]
POS16	M527T11	Cer(d33:0)+H	Cer(d33:0)+H	Cer	(d33:0)	(d33:0)				526.519	C33 H68 O3 N1	10.1323	2.7077e+06	3.11435e+06	2.77175e+06	4.40595e+06	3.69554e+06	2.57957e+06	2.13118e+06	2.10172e+06	2.03184e+06	2.26059e+06	1.97497e+06	1.98788e+06	2.77986e+06	3.01294e+06	Cer(d33:0)	[M+H]
POS17	M541T11	Cer(d34:0)+H	Cer(d34:0)+H	Cer	(d34:0)	(d34:0)				540.535	C34 H70 O3 N1	10.7716	2.12699e+06	677332	2.34626e+06	1.8708e+06	706916	2.02649e+06	1.16269e+06	6.81241e+06	2.74338e+06	3.09657e+06	2.00997e+07	1.98284e+07	2.14259e+07	2.47409e+07	Cer(d34:0)	[M+H]
POS18	M541T12	Cer(d18:0_16:0)+H	Cer(d34:0)+H	Cer	(d18:0_16:0)	(d18:0)	(16:0)			540.535	C34 H70 O3 N1	11.3305	4.50046e+06	1.20033e+06	74077.4	1.72483e+06	4.32127e+06	309177	4.07562e+06	478603	812627	3.91848e+06	6.03014e+06	5.9021e+06	1.44738e+06	1.88119e+06	Cer(d34:0)	[M+H]
POS19	M541T12	Cer(d18:0_16:0)+H	Cer(d34:0)+H	Cer	(d18:0_16:0)	(d18:0)	(16:0)			540.535	C34 H70 O3 N1	11.8197	8.6922e+06	2.11756e+06	3.12644e+06	2.42547e+06	6.96131e+06	4.80688e+06	2.03893e+06	2.07667e+06	2.12753e+06	6.18264e+06	3.37365e+06	3.36055e+06	2.92773e+06	2.67204e+06	Cer(d34:0)	[M+H]
POS20	M557T9	Cer(d16:0_18:0+O)+H	Cer(d34:0+O)+H	Cer	(d16:0_18:0+O)	(d16:0)	(18:0+O)			556.53	C34 H70 O4 N1	8.581	488780	497832	291521	284382	611960	506584	533310	531722	530411	529442	301000	302345	315098	335323	Cer(d34:0+O)	[M+H]
POS66	M557T10	Cer(t34:0)+H	Cer(t34:0)+H	Cer	(t34:0)	(t34:0)				556.53	C34 H70 O4 N1	9.12884	3.38664e+06	2.82824e+06	1.47476e+06	1.58311e+06	3.64103e+06	2.67531e+06	2.68127e+06	2.72543e+06	2.76322e+06	2.79196e+06	1.76719e+06	1.72604e+06	1.83985e+06	2.31025e+06	Cer(t34:0)	[M+H]
POS23	M539T13	Cer(d34:1)+H	Cer(d34:1)+H	Cer	(d34:1)	(d34:1)				538.519	C34 H68 O3 N1	12.5	464693	397196	452578	1.16844e+06	27991.3	2.06518e+06	431774	1.78638e+06	872119	756543	541635	544379	568437	853866	Cer(d34:1)	[M+H]
POS26	M535T10	Cer(d34:3)+H	Cer(d34:3)+H	Cer	(d34:3)	(d34:3)				534.488	C34 H64 O3 N1	9.35333	57782.2	4.64614e+06	152048	1.41479e+06	5.25576e+06	83554.1	57538.9	95241.4	2.28964e+06	317289	491948	477442	6.04534e+06	7.2765e+06	Cer(d34:3)	[M+H]
POS27	M533T11	Cer(d34:4)+H	Cer(d34:4)+H	Cer	(d34:4)	(d34:4)				532.472	C34 H62 O3 N1	10.429	3.41077e+06	4.15681e+06	2.48939e+06	4.83838e+06	6.73604e+06	2.46686e+06	2.709e+06	1.78076e+06	2.09227e+06	3.06792e+06	3.91773e+06	3.96669e+06	6.97541e+06	6.86827e+06	Cer(d34:4)	[M+H]
POS28	M555T12	Cer(d35:0)+H	Cer(d35:0)+H	Cer	(d35:0)	(d35:0)				554.551	C35 H72 O3 N1	11.3969	3.92596e+06	3.93154e+06	2.88606e+06	6.31604e+06	4.40786e+06	2.70521e+06	3.05039e+06	2.59328e+06	2.52937e+06	2.7561e+06	2.34331e+06	2.30102e+06	3.40298e+06	3.84615e+06	Cer(d35:0)	[M+H]
POS29	M555T14	Cer(d35:0)+H	Cer(d35:0)+H	Cer	(d35:0)	(d35:0)				554.551	C35 H72 O3 N1	13.033	1.933e+06	1.54007e+06	1.54701e+06	3.08582e+06	2.54582e+06	1.44507e+06	1.47721e+06	1.12426e+06	1.24314e+06	1.32641e+06	1.24294e+06	1.22302e+06	1.70079e+06	2.03154e+06	Cer(d35:0)	[M+H]
POS30	M570T10	Cer(d35:1)+NH4	Cer(d35:1)+NH4	Cer	(d35:1)	(d35:1)				569.562	C35 H73 O3 N2	9.05211	1.7804e+06	1.71404e+06	1.61087e+06	1.71994e+06	1.79366e+06	1.22026e+06	1.54759e+06	1.19212e+06	1.02044e+06	1.28262e+06	2.23245e+06	2.2715e+06	2.63544e+06	3.02357e+06	Cer(d35:1)	[M+NH4]
POS31	M569T13	Cer(d18:0_18:0)+H	Cer(d36:0)+H	Cer	(d18:0_18:0)	(d18:0)	(18:0)			568.566	C36 H74 O3 N1	12.0064	4.37877e+06	1.85507e+06	3.93236e+06	2.10151e+06	2.01344e+06	4.11038e+06	3.58238e+06	2.50428e+06	2.93546e+06	3.85535e+06	6.30846e+06	6.16208e+06	4.97938e+06	6.12149e+06	Cer(d36:0)	[M+H]
POS33	M585T10	Cer(d16:0_20:0+O)+H	Cer(d36:0+O)+H	Cer	(d16:0_20:0+O)	(d16:0)	(20:0+O)			584.561	C36 H74 O4 N1	9.593	32811.8	311448	20463	176481	386563	6805.3	23234.9	4541.16	248574	3349.28	325440	323702	293107	349155	Cer(d36:0+O)	[M+H]
POS69	M585T11	Cer(t36:0)+H	Cer(t36:0)+H	Cer	(t36:0)	(t36:0)				584.561	C36 H74 O4 N1	10.4799	2.12415e+06	3.28433e+06	12716.8	1.99543e+06	3.62953e+06	94864.1	19219.5	30230.5	2.10943e+06	2.07697e+06	2.80367e+06	2.92426e+06	3.86375e+06	3.12046e+06	Cer(t36:0)	[M+H]
POS36	M565T12	Cer(d18:2_18:0)+H	Cer(d36:2)+H	Cer	(d18:2_18:0)	(d18:2)	(18:0)			564.535	C36 H70 O3 N1	11.5781	1.28262e+06	999376	1.17987e+06	2.43812e+06	1.99644e+06	1.31171e+06	1.67565e+06	1.00139e+06	1.74107e+06	2.59163e+06	1.77432e+06	1.75661e+06	1.40125e+06	1.6891e+06	Cer(d36:2)	[M+H]
POS5462	M547T13	WE(19:1_17:3)+NH4	WE(36:4)+NH4	WE	(19:1_17:3)	(19:1)	(17:3)			546.524	H68 C36 O2 N1	12.1252	820955	850873	848212	568068	891826	799462	461320	526556	620321	810207	1.32472e+06	1.28982e+06	2.35207e+06	2.22321e+06	WE(36:4)	[M+NH4]
POS38	M599T13	Cer(d12:0_25:0+O)+H	Cer(d37:0+O)+H	Cer	(d12:0_25:0+O)	(d12:0)	(25:0+O)			598.577	C37 H76 O4 N1	12.8108	128948	25233.4	569802	2.19097e+06	107731	570462	1.34015e+06	38812.5	1.25523e+06	235212	1.67535e+06	1.67999e+06	1.74719e+06	1.82846e+06	Cer(d37:0+O)	[M+H]
POS590	M599T14	DG(18:1e_16:0)+NH4	DG(34:1e)+NH4	DG	(18:1e_16:0)	(18:1e)	(16:0)			598.577	C37 H76 O4 N1	13.2814	27415.1	1.86114e+06	101291	449970	837167	791291	1.61107e+06	6768.85	217882	219101	880341	1.51309e+06	8.66055e+06	1.0723e+06	DG(34:1e)	[M+NH4]
POS594	M604T18	DG(34:1e)+Na	DG(34:1e)+Na	DG	(34:1e)	(34:1e)				603.532	C37 H72 O4 Na1	17.3964	1.70319e+08	6.37869e+07	5.07874e+08	7.71965e+06	4.16295e+07	1.90556e+08	1.60903e+08	2.31386e+08	1.80865e+08	1.45292e+08	1.92048e+08	1.88803e+08	2.58116e+07	1.37678e+07	DG(34:1e)	[M+Na]
POS39	M597T14	Cer(d20:0_18:0)+H	Cer(d38:0)+H	Cer	(d20:0_18:0)	(d20:0)	(18:0)			596.598	C38 H78 O3 N1	13.2321	5.60472e+06	2.35157e+06	5.60722e+06	4.31185e+06	2.9506e+06	5.62398e+06	6.73093e+06	4.80649e+06	4.15706e+06	4.38878e+06	1.181e+07	1.18409e+07	9.38517e+06	9.87034e+06	Cer(d38:0)	[M+H]
POS41	M591T13	Cer(d38:3)+H	Cer(d38:3)+H	Cer	(d38:3)	(d38:3)				590.551	C38 H72 O3 N1	12.613	1.36883e+06	1.62896e+06	3.91982e+06	2.32837e+06	2.90856e+06	2.48382e+06	1.96668e+06	3.87567e+06	1.84548e+06	2.65426e+06	2.17012e+06	2.1037e+06	3.22378e+06	4.9107e+06	Cer(d38:3)	[M+H]
POS42	M623T15	Cer(d18:1_22:0)+H	Cer(d40:1)+H	Cer	(d18:1_22:0)	(d18:1)	(22:0)			622.613	C40 H80 O3 N1	14.5629	1.66995e+07	1.67125e+07	1.53385e+07	2.41163e+07	2.43429e+07	2.13504e+07	2.05653e+07	1.79916e+07	1.94769e+07	2.46886e+07	2.10942e+07	2.11159e+07	2.18053e+07	2.19697e+07	Cer(d40:1)	[M+H]
POS43	M621T14	Cer(d18:2_22:0)+H	Cer(d40:2)+H	Cer	(d18:2_22:0)	(d18:2)	(22:0)			620.598	C40 H78 O3 N1	13.6861	1.6357e+06	41406.4	1.34284e+06	3.19653e+06	4.37187e+06	2.42738e+06	2.03937e+06	1.22387e+06	1.66826e+06	2.34114e+06	2.1637e+06	2.1741e+06	3.02286e+06	3.03229e+06	Cer(d40:2)	[M+H]
POS44	M637T16	Cer(d18:1_23:0)+H	Cer(d41:1)+H	Cer	(d18:1_23:0)	(d18:1)	(23:0)			636.629	C41 H82 O3 N1	15.2183	5.76467e+06	5.75845e+06	5.06752e+06	6.22522e+06	7.32007e+06	7.00044e+06	6.58867e+06	4.6921e+06	5.98724e+06	1.44403e+07	8.46918e+06	8.39838e+06	8.47027e+06	9.41911e+06	Cer(d41:1)	[M+H]
POS45	M651T16	Cer(d18:1_24:0)+H	Cer(d42:1)+H	Cer	(d18:1_24:0)	(d18:1)	(24:0)			650.645	C42 H84 O3 N1	15.7729	2.33688e+07	2.43002e+07	2.41846e+07	3.71298e+07	3.38461e+07	2.30869e+07	2.78392e+07	2.65377e+07	2.99153e+07	4.04706e+07	3.13256e+07	3.08719e+07	3.50365e+07	3.63947e+07	Cer(d42:1)	[M+H]
POS48	M525T13	Cer(m18:0_16:0)+H	Cer(m34:0)+H	Cer	(m18:0_16:0)	(m18:0)	(16:0)			524.54	C34 H70 O2 N1	12.2202	2.36979e+06	2.51706e+06	2.95354e+06	3.71919e+06	3.43882e+06	1.53973e+06	1.49355e+06	1.26109e+06	1.93258e+06	2.45619e+06	4.08634e+06	3.97401e+06	4.72989e+06	5.92768e+06	Cer(m34:0)	[M+H]
POS49	M571T10	Cer(m17:0_18:0+2O)+H	Cer(m35:0+2O)+H	Cer	(m17:0_18:0+2O)	(m17:0)	(18:0+2O)			570.546	C35 H72 O4 N1	9.941	1.51785e+07	1.35021e+07	1.11247e+07	4.40244e+06	2.25687e+07	1.6747e+07	2.06714e+07	1.53557e+07	2.45679e+07	1.63038e+07	2.50576e+07	2.47183e+07	2.63941e+07	2.81049e+07	Cer(m35:0+2O)	[M+H]
POS67	M571T10	Cer(t16:0_19:0)+H	Cer(t35:0)+H	Cer	(t16:0_19:0)	(t16:0)	(19:0)			570.546	C35 H72 O4 N1	9.41461	1.51487e+07	3.02387e+06	3.05985e+06	1.04357e+07	6.13747e+06	1.92537e+07	5.83238e+06	4.70168e+07	1.03482e+08	9.84688e+07	3.17459e+06	867355	2.70775e+06	2.97137e+07	Cer(t35:0)	[M+H]
POS68	M571T10	Cer(t16:0_19:0)+H	Cer(t35:0)+H	Cer	(t16:0_19:0)	(t16:0)	(19:0)			570.546	C35 H72 O4 N1	9.9105	1.42841e+07	2.61303e+07	1.31315e+07	9.41093e+06	3.85362e+07	2.10186e+07	1.73456e+07	1.4809e+07	1.96899e+07	1.54009e+07	2.5262e+07	2.54362e+07	2.88237e+07	2.90051e+07	Cer(t35:0)	[M+H]
POS51	M553T14	Cer(m18:0_18:0)+H	Cer(m36:0)+H	Cer	(m18:0_18:0)	(m18:0)	(18:0)			552.571	C36 H74 O2 N1	13.252	2.42884e+06	1.93104e+06	4.64045e+06	4.57527e+06	3.84781e+06	3.05192e+06	2.35656e+06	2.97184e+06	3.17837e+06	3.1932e+06	7.37285e+06	7.41488e+06	8.4615e+06	8.20983e+06	Cer(m36:0)	[M+H]
POS52	M566T13	Cer(m20:1_16:1)+NH4	Cer(m36:2)+NH4	Cer	(m20:1_16:1)	(m20:1)	(16:1)			565.567	C36 H73 O2 N2	12.7741	1.1723e+07	6.40327e+06	1.13472e+07	1.10233e+07	6.09597e+06	5.06627e+06	1.12269e+07	1.03394e+07	1.02696e+07	1.13203e+07	1.36229e+07	1.33381e+07	8.45525e+06	1.17804e+07	Cer(m36:2)	[M+NH4]
POS53	M566T14	Cer(m36:2)+NH4	Cer(m36:2)+NH4	Cer	(m36:2)	(m36:2)				565.567	C36 H73 O2 N2	13.2967	2.82153e+06	1.13103e+06	4.26953e+06	1.51161e+06	611538	2.18945e+06	2.14492e+06	2.18361e+06	1.8629e+06	2.20458e+06	2.97461e+06	3.06493e+06	687708	285117	Cer(m36:2)	[M+NH4]
POS54	M581T15	Cer(m18:0_20:0)+H	Cer(m38:0)+H	Cer	(m18:0_20:0)	(m18:0)	(20:0)			580.603	C38 H78 O2 N1	14.411	1.44401e+06	867738	1.72893e+06	2.15292e+06	2.12673e+06	1.52469e+06	1.43836e+06	1.34847e+06	1.87167e+06	1.20149e+06	3.67445e+06	3.67488e+06	3.92018e+06	3.91596e+06	Cer(m38:0)	[M+H]
POS55	M579T14	Cer(m18:1_20:0)+H	Cer(m38:1)+H	Cer	(m18:1_20:0)	(m18:1)	(20:0)			578.587	C38 H76 O2 N1	13.3122	1.25576e+06	716892	1.36269e+06	1.62171e+06	3.11727e+06	934904	774287	593760	998152	848361	2.36562e+06	2.33866e+06	2.74998e+06	3.02714e+06	Cer(m38:1)	[M+H]
POS56	M577T14	Cer(m20:1_18:1)+H	Cer(m38:2)+H	Cer	(m20:1_18:1)	(m20:1)	(18:1)			576.571	C38 H74 O2 N1	13.4242	3.97394e+06	3.77743e+06	5.28554e+06	6.96904e+06	1.33421e+07	4.66571e+06	4.44141e+06	3.7394e+06	5.05237e+06	5.51004e+06	5.12503e+06	5.14124e+06	5.48078e+06	5.65932e+06	Cer(m38:2)	[M+H]
POS57	M609T16	Cer(m18:0_22:0)+H	Cer(m40:0)+H	Cer	(m18:0_22:0)	(m18:0)	(22:0)			608.634	C40 H82 O2 N1	15.473	3.05162e+06	3.45934e+07	2.36932e+07	1.86317e+07	9.28907e+06	4.53041e+06	5.74988e+06	2.95773e+06	3.22047e+06	4.34113e+06	28.3439	6.61734e+06	1.03733e+08	8.5756e+06	Cer(m40:0)	[M+H]
POS58	M605T15	Cer(m19:0_21:2)+H	Cer(m40:2)+H	Cer	(m19:0_21:2)	(m19:0)	(21:2)			604.603	C40 H78 O2 N1	14.5626	1.45483e+07	1.43384e+07	1.31273e+07	2.0463e+07	2.00022e+07	1.80951e+07	1.80829e+07	1.53028e+07	1.77168e+07	2.13155e+07	1.81467e+07	1.80567e+07	1.83042e+07	1.85853e+07	Cer(m40:2)	[M+H]
POS59	M619T16	Cer(m19:0_22:2)+H	Cer(m41:2)+H	Cer	(m19:0_22:2)	(m19:0)	(22:2)			618.618	C41 H80 O2 N1	15.295	4.83775e+06	4.34587e+06	4.8706e+06	8.34784e+06	6.51344e+06	6.35902e+06	5.85441e+06	4.23057e+06	4.37718e+06	1.19483e+07	7.58548e+06	7.56136e+06	7.64009e+06	9.0638e+06	Cer(m41:2)	[M+H]
POS60	M635T16	Cer(m18:0_24:1)+H	Cer(m42:1)+H	Cer	(m18:0_24:1)	(m18:0)	(24:1)			634.65	C42 H84 O2 N1	15.692	3.29502e+06	2.03986e+06	1.37738e+06	2.1463e+06	3.42432e+06	668249	1.39171e+06	2.78782e+06	4.18242e+06	6.3649e+06	4.70667e+06	4.46413e+06	6.08501e+06	5.51449e+06	Cer(m42:1)	[M+H]
POS61	M633T16	Cer(m19:0_23:2)+H	Cer(m42:2)+H	Cer	(m19:0_23:2)	(m19:0)	(23:2)			632.634	C42 H82 O2 N1	15.769	1.84787e+07	2.16529e+07	2.04548e+07	3.52513e+07	2.58291e+07	1.93869e+07	2.21144e+07	2.10879e+07	2.32276e+07	3.35898e+07	2.58229e+07	2.57234e+07	2.93895e+07	2.87549e+07	Cer(m42:2)	[M+H]
POS62	M631T15	Cer(m19:0_23:3)+H	Cer(m42:3)+H	Cer	(m19:0_23:3)	(m19:0)	(23:3)			630.618	C42 H80 O2 N1	14.4987	1.90693e+07	1.57331e+07	1.48837e+07	2.35891e+06	4.55738e+06	1.61394e+07	2.23843e+07	1.70836e+07	1.94002e+07	2.09017e+07	2.31187e+07	2.24229e+07	2.22311e+07	2.58327e+06	Cer(m42:3)	[M+H]
POS63	M629T14	Cer(m19:0_23:4)+H	Cer(m42:4)+H	Cer	(m19:0_23:4)	(m19:0)	(23:4)			628.603	C42 H78 O2 N1	13.496	4.24588e+06	4.52091e+06	2.82169e+06	5.37988e+06	6.67401e+06	3.50616e+06	4.24257e+06	2.74017e+06	3.50289e+06	3.2633e+06	3.95759e+06	3.89583e+06	4.37258e+06	4.61879e+06	Cer(m42:4)	[M+H]
POS64	M676T8	Cer(m22:1_22:2)+NH4	Cer(m44:3)+NH4	Cer	(m22:1_22:2)	(m22:1)	(22:2)			675.676	C44 H87 O2 N2	7.663	1.13779e+07	6.03179e+07	1.78941e+07	2.16767e+07	2.15682e+07	8.09031e+06	8.48321e+06	8.14602e+06	1.23281e+07	2.48099e+07	1.87698e+07	1.80821e+07	1.85527e+07	2.33298e+07	Cer(m44:3)	[M+NH4]
POS70	M621T13	Cer(t39:3)+H	Cer(t39:3)+H	Cer	(t39:3)	(t39:3)				620.561	C39 H74 O4 N1	12.5958	743714	154424	39608	4.29409e+06	532355	1.36243e+06	2.71182e+06	149145	24726.9	670550	2.56706e+06	2.49861e+06	3.92459e+06	4.97235e+06	Cer(t39:3)	[M+H]
POS71	M652T13	CerP(d36:7)+NH4	CerP(d36:7)+NH4	CerP	(d36:7)	(d36:7)				651.45	C36 H64 O6 N2 P1	12.2967	1.76013e+06	965993	2.17125e+06	706805	1.19506e+06	1.39324e+06	1.56808e+06	977797	1.10556e+06	1.08931e+06	1.98115e+06	1.98802e+06	967582	1.05763e+06	CerP(d36:7)	[M+NH4]
POS72	M680T14	CerP(d38:7)+NH4	CerP(d38:7)+NH4	CerP	(d38:7)	(d38:7)				679.481	C38 H68 O6 N2 P1	13.2777	9.47735e+06	6.71514e+06	1.3554e+07	5.52166e+06	7.01117e+06	7.90806e+06	8.91569e+06	7.37854e+06	6.71404e+06	7.30479e+06	9.33234e+06	9.37457e+06	5.33444e+06	5.47698e+06	CerP(d38:7)	[M+NH4]
POS73	M706T14	CerP(d40:8)+NH4	CerP(d40:8)+NH4	CerP	(d40:8)	(d40:8)				705.497	C40 H70 O6 N2 P1	13.415	4.75566e+06	2.76551e+06	6.45492e+06	30118.8	3.73707e+06	2.642e+06	2.7477e+06	2.45197e+06	1.9887e+06	2.43017e+06	4.21465e+06	4.1256e+06	1.96209e+06	2.1933e+06	CerP(d40:8)	[M+NH4]
POS75	M725T7	CerP(m44:1)+H-H2O	CerP(m44:1)+H-H2O	CerP	(m44:1)	(m44:1)				724.637	C44 H87 O4 N1 P1	6.951	116891	566080	75913.9	166702	731456	48518.2	48254.4	186998	930759	463208	233454	164438	123440	945932	CerP(m44:1)	[M+H-H2O]
POS78	M573T13	ChE(11:0)+NH4	ChE(11:0)+NH4	ChE	(11:0)	(11:0)				572.54	C38 H70 O2 N1	12.216	68350.1	189333	92562.2	88300	174315	9.75924	11208.3	119675	275878	193346	256642	246098	308368	449586	ChE(11:0)	[M+NH4]
POS81	M430T9	ChE(2:0)+H	ChE(2:0)+H	ChE	(2:0)	(2:0)				429.373	C29 H49 O2	8.726	9.55344e+06	2.74254e+07	6.44203e+06	5.77424e+06	2.99121e+07	4.30446e+06	5.66203e+06	3.63748e+06	3.63437e+06	5.32022e+06	1.14504e+07	1.13286e+07	1.27421e+07	1.22488e+07	ChE(2:0)	[M+H]
POS86	M326T8	DG(14:0e)+Na	DG(14:0e)+Na	DG	(14:0e)	(14:0e)				325.235	C17 H34 O4 Na1	7.474	70071	320336	387520	3.26648e+06	255127	167407	219889	204654	334261	89495.3	156792	165501	14731.8	176463	DG(14:0e)	[M+Na]
POS90	M356T4	DG(18:2e)+H	DG(18:2e)+H	DG	(18:2e)	(18:2e)				355.284	C21 H39 O4	3.024	6.08112e+07	4.708e+07	1.68614e+07	3.19363e+07	5.43314e+07	3.91807e+07	4.63498e+07	1.28061e+07	4.17682e+06	1.49316e+07	2.09489e+07	2.16185e+07	7.50072e+07	6.95755e+07	DG(18:2e)	[M+H]
POS96	M354T3	DG(18:3e)+H	DG(18:3e)+H	DG	(18:3e)	(18:3e)				353.269	C21 H37 O4	2.042	336430	858886	62269.1	2.04199e+06	1.59019e+06	185448	198628	100792	218088	81208	649288	787516	996326	365121	DG(18:3e)	[M+H]
POS97	M354T5	DG(18:3e)+H	DG(18:3e)+H	DG	(18:3e)	(18:3e)				353.269	C21 H37 O4	4.632	59050	25764	11086.5	154165	210813	21382.1	27436.6	88046.8	72443	95302.4	171548	104942	4496.89	221070	DG(18:3e)	[M+H]
POS98	M354T7	DG(18:3e)+H	DG(18:3e)+H	DG	(18:3e)	(18:3e)				353.269	C21 H37 O4	6.70623	665079	302360	245747	224804	785786	741644	301682	189292	2.71742e+06	1.15848e+06	597290	389496	138372	3.66914e+06	DG(18:3e)	[M+H]
POS99	M354T9	DG(18:3e)+H	DG(18:3e)+H	DG	(18:3e)	(18:3e)				353.269	C21 H37 O4	8.873	431486	1.18177e+06	838918	3.69188e+06	192046	166943	325662	312004	425690	1.67207e+06	587075	316052	646509	1.53742e+06	DG(18:3e)	[M+H]
POS100	M354T11	DG(18:3e)+H	DG(18:3e)+H	DG	(18:3e)	(18:3e)				353.269	C21 H37 O4	10.176	292476	464377	758018	2.1566e+06	2.83624e+06	202618	458710	4.34896e+06	686103	934585	782496	708013	1.06302e+06	1.30727e+06	DG(18:3e)	[M+H]
POS102	M372T7	DG(19:1e)+H	DG(19:1e)+H	DG	(19:1e)	(19:1e)				371.316	C22 H43 O4	6.67	1.95731e+06	1.7252e+06	1.37387e+06	2.81503e+06	3.3752e+06	480028	702958	408480	1.83958e+06	2.19021e+06	2.04533e+06	2.05274e+06	1.83111e+06	1.59125e+06	DG(19:1e)	[M+H]
POS1406	M372T7	MG(19:1)+H	MG(19:1)+H	MG	(19:1)	(19:1)				371.316	C22 H43 O4	6.392	236737	1.76866e+07	1.17607e+07	2.44617e+07	1.68246e+07	2.24231e+06	1.01003e+06	1.17303e+06	6.73356e+06	8.05785e+06	816593	1.01851e+06	1.58867e+07	6.73239e+06	MG(19:1)	[M+H]
POS103	M401T3	DG(8:0_11:2)+NH4	DG(19:2)+NH4	DG	(8:0_11:2)	(8:0)	(11:2)			400.306	C22 H42 O5 N1	2.06654	1.59582e+06	467168	585087	1.19729e+08	748540	373613	162590	682240	340171	379458	4.82729e+06	4.73559e+06	9.74768e+06	1.4365e+07	DG(19:2)	[M+NH4]
POS105	M385T3	DG(8:1e_11:2)+NH4	DG(19:3e)+NH4	DG	(8:1e_11:2)	(8:1e)	(11:2)			384.311	C22 H42 O4 N1	2.102	156546	215260	210398	2.46764e+07	113752	234599	183645	79947.7	234595	122556	1.44515e+06	1.36181e+06	3.45252e+06	5.87419e+06	DG(19:3e)	[M+NH4]
POS106	M415T3	DG(9:0_11:2)+NH4	DG(20:2)+NH4	DG	(9:0_11:2)	(9:0)	(11:2)			414.321	C23 H44 O5 N1	2.60573	5.89209e+06	927888	704149	1.7463e+06	4.95833e+06	714080	510643	382921	466997	409102	6.00366e+06	6.18876e+06	7.73714e+06	6.84267e+06	DG(20:2)	[M+NH4]
POS108	M382T4	DG(20:3e)+H	DG(20:3e)+H	DG	(20:3e)	(20:3e)				381.3	C23 H41 O4	3.28432	2.82869e+06	9.02364e+06	5.43504e+06	8.86258e+06	7.49622e+06	1.05246e+06	936498	422064	3.00526e+06	2.01484e+06	1.46026e+06	1.70463e+06	5.98678e+06	2.65503e+06	DG(20:3e)	[M+H]
POS109	M429T3	DG(21:2)+NH4	DG(21:2)+NH4	DG	(21:2)	(21:2)				428.337	C24 H46 O5 N1	2.08579	770155	104537	158870	1.43275e+08	412484	255227	144239	625097	56608.6	66142.1	3.21002e+06	3.39963e+06	2.00871e+07	1.96929e+07	DG(21:2)	[M+NH4]
POS110	M438T17	DG(22:0e)+Na	DG(22:0e)+Na	DG	(22:0e)	(22:0e)				437.36	C25 H50 O4 Na1	16.0426	1.38178e+07	9.46094e+06	1.45932e+07	9.54764e+06	9.31396e+06	9.29081e+06	1.03306e+07	7.3292e+06	6.41398e+06	6.24522e+06	1.72453e+07	1.71051e+07	207216	1.47001e+07	DG(22:0e)	[M+Na]
POS111	M443T3	DG(11:0_11:2)+NH4	DG(22:2)+NH4	DG	(11:0_11:2)	(11:0)	(11:2)			442.353	C25 H48 O5 N1	2.55689	1.9415e+06	444488	132955	971452	2.4415e+06	31991.9	52876.3	62199.1	30113.7	47243.4	1.90598e+06	2.01613e+06	6.08213e+06	4.54226e+06	DG(22:2)	[M+NH4]
POS112	M412T16	DG(22:2e)+H	DG(22:2e)+H	DG	(22:2e)	(22:2e)				411.347	C25 H47 O4	15.7287	7.13879e+06	1.86379e+07	1.91819e+07	2.36881e+07	1.47634e+07	1.48832e+07	1.39757e+07	1.4125e+07	1.37576e+07	1.2258e+07	1.71194e+07	1.73778e+07	2.45011e+07	2.04184e+07	DG(22:2e)	[M+H]
POS113	M428T10	DG(23:1e)+H	DG(23:1e)+H	DG	(23:1e)	(23:1e)				427.378	C26 H51 O4	9.09	2.81851e+06	211814	229410	2.24791e+07	269295	164015	22096.3	144268	202854	1.2233e+06	1.81607e+06	1.80115e+06	1.56871e+06	1.49427e+06	DG(23:1e)	[M+H]
POS1407	M428T10	MG(23:1)+H	MG(23:1)+H	MG	(23:1)	(23:1)				427.378	C26 H51 O4	9.341	2.50591e+06	215010	194067	2.04928e+07	267804	168971	23766.5	177030	210000	1.42728e+06	1.85255e+06	1.85884e+06	1.69054e+06	55836.5	MG(23:1)	[M+H]
POS115	M448T10	DG(23:2e)+Na	DG(23:2e)+Na	DG	(23:2e)	(23:2e)				447.344	C26 H48 O4 Na1	9.227	218004	1.4279e+06	354919	1.21612e+07	688379	974001	1.33655e+06	1.77116e+06	548924	817482	1.16897e+06	1.17455e+06	462880	442437	DG(23:2e)	[M+Na]
POS116	M448T11	DG(23:2e)+Na	DG(23:2e)+Na	DG	(23:2e)	(23:2e)				447.344	C26 H48 O4 Na1	10.333	330936	81507.8	43066.8	197603	74427.5	66469.1	103700	139951	235639	171566	1.74573e+06	643436	42063.9	374592	DG(23:2e)	[M+Na]
POS118	M420T6	DG(23:5e)+H	DG(23:5e)+H	DG	(23:5e)	(23:5e)				419.316	C26 H43 O4	5.678	113908	201334	113960	1.04836e+06	482225	171126	85834.8	249509	910624	196221	204764	157555	69386.2	65181.2	DG(23:5e)	[M+H]
POS119	M466T17	DG(24:0e)+Na	DG(24:0e)+Na	DG	(24:0e)	(24:0e)				465.391	C27 H54 O4 Na1	16.1318	1.98453e+07	278737	1.85656e+07	2.52321e+07	1.68226e+07	1.42903e+07	1.14602e+07	8.62584e+06	9.9436e+06	9.04501e+06	1.58756e+07	1.57375e+07	1.13191e+07	1.38446e+07	DG(24:0e)	[M+Na]
POS120	M466T18	DG(24:0e)+Na	DG(24:0e)+Na	DG	(24:0e)	(24:0e)				465.391	C27 H54 O4 Na1	17.1367	9.24851e+07	8.07439e+07	8.77809e+07	1.13469e+08	8.75186e+07	7.67804e+07	6.82613e+07	5.20871e+07	5.26833e+07	4.46558e+07	1.05874e+08	1.04556e+08	1.12058e+08	1.21039e+08	DG(24:0e)	[M+Na]
POS122	M464T11	DG(24:1e)+Na	DG(24:1e)+Na	DG	(24:1e)	(24:1e)				463.376	C27 H52 O4 Na1	10.94	659161	279727	326558	226537	367708	409834	127699	611191	483456	3.5981e+06	265641	195756	228052	1.33716e+06	DG(24:1e)	[M+Na]
POS123	M464T17	DG(24:1e)+Na	DG(24:1e)+Na	DG	(24:1e)	(24:1e)				463.376	C27 H52 O4 Na1	16.0311	1.8885e+07	1.54976e+07	1.98176e+07	2.91046e+07	1.99351e+07	1.22053e+07	1.16112e+07	9.56908e+06	1.02946e+07	8.52163e+06	1.37375e+07	1.34622e+07	1.51527e+07	1.68318e+07	DG(24:1e)	[M+Na]
POS125	M454T14	DG(24:2)+H	DG(24:2)+H	DG	(24:2)	(24:2)				453.357	C27 H49 O5	13.765	829432	1.39538e+06	1.52117e+06	7.66087e+06	3.8554e+06	76770.4	403007	573587	649983	616473	2.10636e+06	2.19148e+06	4.88552e+06	3.7542e+06	DG(24:2)	[M+H]
POS127	M440T18	DG(24:2e)+H	DG(24:2e)+H	DG	(24:2e)	(24:2e)				439.378	C27 H51 O4	17.0066	1.79541e+07	9.76321e+06	2.928e+07	6.53072e+06	7.66903e+06	2.49747e+07	2.18856e+07	2.39683e+07	2.3057e+07	2.1713e+07	2.53636e+07	2.49764e+07	8.34605e+06	8.32915e+06	DG(24:2e)	[M+H]
POS129	M494T14	DG(25:0)+Na	DG(25:0)+Na	DG	(25:0)	(25:0)				493.386	C28 H54 O5 Na1	13.9236	3.76141e+06	4.34349e+06	4.85881e+06	5.44365e+06	3.25342e+06	2.24276e+06	2.36487e+06	2.26497e+06	1.73366e+06	1.66e+06	7.21497e+06	7.12612e+06	7.74015e+06	1.0672e+07	DG(25:0)	[M+Na]
POS131	M468T2	DG(25:2)+H	DG(25:2)+H	DG	(25:2)	(25:2)				467.373	C28 H51 O5	1.451	276407	364209	191101	3.39811e+06	1.85552e+06	200334	309361	198179	1.2318e+06	454427	176347	122896	393544	1.25086e+06	DG(25:2)	[M+H]
POS132	M468T11	DG(25:2)+H	DG(25:2)+H	DG	(25:2)	(25:2)				467.373	C28 H51 O5	10.343	374271	360134	247760	2.88526e+06	1.83947e+06	117558	263892	197133	101728	391323	989537	933257	676779	1.79122e+06	DG(25:2)	[M+H]
POS133	M468T11	DG(25:2)+H	DG(25:2)+H	DG	(25:2)	(25:2)				467.373	C28 H51 O5	10.88	90017.9	554439	200421	49890.6	2.24483e+06	102411	331340	452495	454262	418556	1.00424e+06	746547	1.40268e+06	1.32002e+06	DG(25:2)	[M+H]
POS134	M468T14	DG(25:2)+H	DG(25:2)+H	DG	(25:2)	(25:2)				467.373	C28 H51 O5	13.9163	4.5468e+06	3.65897e+06	8.16796e+06	8.78055e+06	3.1149e+06	3.81007e+06	4.15162e+06	4.94017e+06	3.97718e+06	2.94972e+06	1.46948e+07	1.4241e+07	1.44191e+07	1.61279e+07	DG(25:2)	[M+H]
POS135	M468T15	DG(25:2)+H	DG(25:2)+H	DG	(25:2)	(25:2)				467.373	C28 H51 O5	14.8483	3.81131e+06	3.9266e+06	5.89691e+06	1.38564e+07	5.88218e+06	5.59446e+06	7.3113e+06	6.54483e+06	7.78975e+06	741001	6.13584e+06	4.44386e+06	8.01109e+06	2.86096e+07	DG(25:2)	[M+H]
POS136	M468T17	DG(25:2)+H	DG(25:2)+H	DG	(25:2)	(25:2)				467.373	C28 H51 O5	16.1742	1.57585e+07	1.72734e+07	1.51135e+07	1.80864e+07	3.43877e+07	1.4344e+06	7.80125e+06	4.79653e+06	3.94315e+06	2.33149e+06	1.45479e+07	1.40929e+07	1.65226e+07	2.13121e+07	DG(25:2)	[M+H]
POS137	M494T15	DG(26:0e)+Na	DG(26:0e)+Na	DG	(26:0e)	(26:0e)				493.423	C29 H58 O4 Na1	14.075	2.96356e+06	2.64298e+06	4.23283e+06	5.5807e+06	2.72684e+06	3.14846e+06	2.47081e+06	5.34474e+06	4.93162e+06	3.12781e+06	4.044e+06	3.789e+06	4.33024e+06	6.18755e+06	DG(26:0e)	[M+Na]
POS138	M494T15	DG(26:0e)+Na	DG(26:0e)+Na	DG	(26:0e)	(26:0e)				493.423	C29 H58 O4 Na1	14.628	4.43184e+06	5.91893e+06	4.88501e+06	9.41677e+06	4.1399e+06	4.46468e+06	3.56098e+06	5.37336e+06	4.97387e+06	3.63415e+06	6.12338e+06	5.69812e+06	2.005e+06	1.12836e+07	DG(26:0e)	[M+Na]
POS139	M494T17	DG(26:0e)+Na	DG(26:0e)+Na	DG	(26:0e)	(26:0e)				493.423	C29 H58 O4 Na1	16.9814	2.46279e+07	1.29654e+08	2.20306e+07	1.62495e+08	1.79145e+08	2.4616e+07	2.3729e+07	1.76295e+07	2.18081e+07	1.72044e+07	4.13048e+07	4.02087e+07	1.13925e+08	1.29027e+08	DG(26:0e)	[M+Na]
POS142	M492T17	DG(26:1e)+Na	DG(26:1e)+Na	DG	(26:1e)	(26:1e)				491.407	C29 H56 O4 Na1	16.1305	3.9397e+06	9.85758e+07	1.17222e+07	1.08793e+08	5.33281e+07	8.53483e+06	4.37592e+06	3.5709e+06	2.68629e+06	2.28494e+06	1.52908e+07	2.14626e+07	7.55711e+07	2.41074e+07	DG(26:1e)	[M+Na]
POS143	M492T18	DG(26:1e)+Na	DG(26:1e)+Na	DG	(26:1e)	(26:1e)				491.407	C29 H56 O4 Na1	17.2571	5.86833e+07	3.86926e+06	4.99419e+07	3.33787e+06	2.61318e+06	4.9566e+07	4.3906e+07	3.11405e+07	3.42982e+07	3.3034e+07	5.33709e+07	5.219e+07	4.80374e+06	2.36733e+06	DG(26:1e)	[M+Na]
POS145	M485T6	DG(26:2e)+NH4	DG(26:2e)+NH4	DG	(26:2e)	(26:2e)				484.436	C29 H58 O4 N1	5.1555	2.87393e+06	3.07339e+06	2.43982e+06	3.1867e+06	3.4192e+06	2.76633e+06	2.51735e+06	1.78417e+06	2.46228e+06	2.50023e+06	3.20595e+06	3.1692e+06	3.05614e+06	3.44247e+06	DG(26:2e)	[M+NH4]
POS146	M468T18	DG(26:2e)+H	DG(26:2e)+H	DG	(26:2e)	(26:2e)				467.409	C29 H55 O4	17.3434	4.06288e+07	1.26382e+06	5.023e+07	565319	2.97335e+07	5.23914e+07	4.29611e+07	4.11695e+07	3.71019e+07	3.23163e+07	3.50799e+07	3.49463e+07	3.01374e+07	2.80343e+07	DG(26:2e)	[M+H]
POS150	M466T18	DG(26:3e)+H	DG(26:3e)+H	DG	(26:3e)	(26:3e)				465.394	C29 H53 O4	17.0899	9.18479e+07	8.56871e+07	8.83109e+07	1.1131e+08	8.97504e+07	7.77141e+07	6.82257e+07	5.2279e+07	5.24133e+07	4.44714e+07	1.05302e+08	1.03996e+08	1.14737e+08	1.25716e+08	DG(26:3e)	[M+H]
POS153	M494T14	DG(27:3)+H	DG(27:3)+H	DG	(27:3)	(27:3)				493.389	C30 H53 O5	13.8884	2.78072e+06	4.90045e+06	5.12735e+06	5.7615e+06	3.59888e+06	2.30801e+06	1.88772e+06	2.242e+06	2.30411e+06	1.65084e+06	6.61322e+06	6.63664e+06	8.22137e+06	9.77852e+06	DG(27:3)	[M+H]
POS154	M536T12	DG(28:0)+Na	DG(28:0)+Na	DG	(28:0)	(28:0)				535.433	C31 H60 O5 Na1	11.25	1.15824e+06	2.52611e+06	2.39439e+06	1.57005e+06	2.36073e+06	1.24233e+06	1.70417e+06	1.07317e+06	1.53934e+06	1.57939e+06	1.49575e+06	1.46094e+06	2.44736e+06	3.29247e+06	DG(28:0)	[M+Na]
POS155	M522T15	DG(28:0e)+Na	DG(28:0e)+Na	DG	(28:0e)	(28:0e)				521.454	C31 H62 O4 Na1	14.4063	2.14611e+06	1.05704e+06	6.51455e+06	967729	562884	3.65472e+06	1.18552e+06	4.43188e+06	3.69863e+06	3.21914e+06	3.70545e+06	3.911e+06	696077	527564	DG(28:0e)	[M+Na]
POS156	M522T16	DG(28:0e)+Na	DG(28:0e)+Na	DG	(28:0e)	(28:0e)				521.454	C31 H62 O4 Na1	15.0931	5.00723e+06	9.43819e+06	1.19388e+07	1.55229e+07	5.5233e+06	4.03576e+06	5.8128e+06	7.46068e+06	7.41043e+06	5.21861e+06	8.29159e+06	8.4141e+06	7.76643e+06	1.10127e+07	DG(28:0e)	[M+Na]
POS157	M522T16	DG(28:0e)+Na	DG(28:0e)+Na	DG	(28:0e)	(28:0e)				521.454	C31 H62 O4 Na1	15.7107	6.6331e+06	5.64085e+07	3.15977e+07	1.04025e+08	4.05239e+07	3.00649e+07	6.98141e+06	1.9552e+07	1.30312e+07	8.62452e+06	1.48519e+07	1.46851e+07	7.3719e+07	6.75665e+07	DG(28:0e)	[M+Na]
POS158	M522T17	DG(28:0e)+Na	DG(28:0e)+Na	DG	(28:0e)	(28:0e)				521.454	C31 H62 O4 Na1	16.2431	7.75505e+06	810766	9.32852e+06	1.50496e+06	6328.04	6.83308e+06	7.07309e+06	8.9991e+06	6.54733e+06	9.01538e+06	1.0528e+07	1.02739e+07	2.5067e+06	2.00409e+06	DG(28:0e)	[M+Na]
POS163	M534T11	DG(10:0_18:1)+Na	DG(28:1)+Na	DG	(10:0_18:1)	(10:0)	(18:1)			533.418	C31 H58 O5 Na1	10.1779	2.35026e+06	4.33593e+06	3.22627e+06	3.12051e+06	3.56327e+06	2.20614e+06	1.62826e+06	1.45041e+06	1.14666e+06	1.21461e+06	2.70292e+06	2.71506e+06	3.91578e+06	3.96305e+06	DG(28:1)	[M+Na]
POS164	M520T18	DG(28:1e)+Na	DG(28:1e)+Na	DG	(28:1e)	(28:1e)				519.438	C31 H60 O4 Na1	17.2326	1.77741e+08	3.12388e+07	3.45904e+07	3.72885e+07	4.27379e+07	5.03516e+07	5.4999e+07	4.56091e+07	4.80681e+06	1.04135e+08	1.90111e+07	8.2616e+06	1.9354e+07	1.8162e+08	DG(28:1e)	[M+Na]
POS167	M513T8	DG(28:2e)+NH4	DG(28:2e)+NH4	DG	(28:2e)	(28:2e)				512.467	C31 H62 O4 N1	7.12193	2.4245e+06	2.39968e+06	2.3324e+06	2.90214e+06	2.99647e+06	2.37512e+06	2.1755e+06	1.46348e+06	1.83011e+06	2.26533e+06	2.59806e+06	2.57937e+06	2.53346e+06	2.87107e+06	DG(28:2e)	[M+NH4]
POS171	M494T18	DG(28:3e)+H	DG(28:3e)+H	DG	(28:3e)	(28:3e)				493.425	C31 H57 O4	17.0549	2.82854e+07	1.61785e+08	2.53613e+07	2.17203e+08	2.07446e+08	2.91104e+07	2.72373e+07	1.75591e+07	2.55152e+07	1.97236e+07	4.73778e+07	4.61118e+07	2.0204e+08	1.80764e+08	DG(28:3e)	[M+H]
POS174	M492T16	DG(28:4e)+H	DG(28:4e)+H	DG	(28:4e)	(28:4e)				491.409	C31 H55 O4	15.9554	2.68249e+07	3.94043e+07	3.18503e+07	5.6981e+07	4.0127e+07	3.50735e+07	1.75492e+07	1.84872e+07	1.97947e+07	1.77177e+07	2.32801e+07	2.22674e+07	3.37656e+07	5.12328e+07	DG(28:4e)	[M+H]
POS175	M492T18	DG(28:4e)+H	DG(28:4e)+H	DG	(28:4e)	(28:4e)				491.409	C31 H55 O4	17.1271	1.19851e+08	1.21957e+08	1.10136e+08	1.32197e+08	1.29414e+08	1.16449e+08	9.00719e+07	6.77753e+07	7.20491e+07	7.14198e+07	1.09654e+08	1.07435e+08	1.26627e+08	1.48068e+08	DG(28:4e)	[M+H]
POS179	M564T13	DG(16:0_14:0)+Na	DG(30:0)+Na	DG	(16:0_14:0)	(16:0)	(14:0)			563.465	C33 H64 O5 Na1	12.1165	8.40898e+06	1.37111e+07	1.71426e+07	8.49893e+06	1.0778e+07	9.42144e+06	1.45992e+07	6.63483e+06	1.14568e+07	1.21456e+07	1.06252e+07	1.03895e+07	1.37806e+07	1.68699e+07	DG(30:0)	[M+Na]
POS181	M550T13	DG(30:0e)+Na	DG(30:0e)+Na	DG	(30:0e)	(30:0e)				549.485	C33 H66 O4 Na1	12.2097	3.48334e+06	4.25801e+06	4.0746e+06	2.89002e+06	4.5262e+06	1.17987e+06	1.14669e+06	1.19405e+06	3.15155e+06	2.52963e+06	3.40471e+06	3.30575e+06	2.14019e+06	2.86911e+06	DG(30:0e)	[M+Na]
POS182	M550T16	DG(30:0e)+Na	DG(30:0e)+Na	DG	(30:0e)	(30:0e)				549.485	C33 H66 O4 Na1	15.352	4.48693e+07	2.68362e+07	9.7507e+07	4.31879e+07	1.31085e+07	5.74754e+07	5.83518e+07	7.76183e+07	6.22211e+07	6.30366e+07	8.5673e+07	8.46481e+07	5.42558e+07	4.42466e+07	DG(30:0e)	[M+Na]
POS183	M550T17	DG(30:0e)+Na	DG(30:0e)+Na	DG	(30:0e)	(30:0e)				549.485	C33 H66 O4 Na1	16.1676	8.06787e+07	5.20677e+07	1.85063e+08	6.80477e+07	3.96462e+07	1.11934e+08	1.25421e+08	1.54589e+08	1.45119e+08	1.28926e+08	1.22386e+08	1.2019e+08	8.52447e+07	8.23054e+07	DG(30:0e)	[M+Na]
POS184	M550T17	DG(30:0e)+Na	DG(30:0e)+Na	DG	(30:0e)	(30:0e)				549.485	C33 H66 O4 Na1	16.5745	5.20965e+07	4.40863e+07	1.00507e+08	1.19598e+08	4.39949e+07	3.79433e+07	7.65029e+07	1.34048e+08	9.76212e+07	8.94474e+07	8.51904e+07	8.30055e+07	7.74937e+07	8.17111e+07	DG(30:0e)	[M+Na]
POS185	M550T17	DG(30:0e)+Na	DG(30:0e)+Na	DG	(30:0e)	(30:0e)				549.485	C33 H66 O4 Na1	16.9435	5.54293e+07	4.42499e+07	9.4455e+07	3.35795e+07	4.18322e+07	5.78795e+07	5.57655e+07	9.89998e+07	7.47428e+07	6.06436e+07	6.56634e+07	6.33389e+07	6.3013e+07	3.87638e+07	DG(30:0e)	[M+Na]
POS186	M550T18	DG(30:0e)+Na	DG(30:0e)+Na	DG	(30:0e)	(30:0e)				549.485	C33 H66 O4 Na1	17.3509	4.55238e+07	1.60495e+07	7.59619e+07	3.35013e+07	1.15706e+07	5.40208e+07	6.78128e+07	8.35695e+07	7.32817e+07	5.93371e+07	7.80312e+07	7.70923e+07	2.1713e+07	1.6861e+07	DG(30:0e)	[M+Na]
POS212	M562T12	DG(18:1_12:0)+Na	DG(30:1)+Na	DG	(18:1_12:0)	(18:1)	(12:0)			561.449	C33 H62 O5 Na1	11.1929	3.95575e+06	7.37824e+06	4.93284e+06	4.26588e+06	7.08348e+06	3.03774e+06	4.36817e+06	2.22561e+06	3.04025e+06	2.55406e+06	4.63509e+06	4.50807e+06	7.38218e+06	9.64067e+06	DG(30:1)	[M+Na]
POS213	M548T15	DG(30:1e)+Na	DG(30:1e)+Na	DG	(30:1e)	(30:1e)				547.47	C33 H64 O4 Na1	14.3789	1.12978e+07	3.22171e+07	3.4606e+07	5.19413e+07	1.31807e+07	1.68899e+07	1.37769e+07	1.36104e+07	9.80134e+06	9.14066e+06	1.33629e+07	1.59099e+07	5.78568e+07	2.50632e+07	DG(30:1e)	[M+Na]
POS214	M548T16	DG(30:1e)+Na	DG(30:1e)+Na	DG	(30:1e)	(30:1e)				547.47	C33 H64 O4 Na1	15.5877	1.26849e+07	3.0948e+07	3.94862e+07	1.01485e+08	2.05796e+07	2.77182e+07	2.38496e+07	3.28038e+07	1.7476e+07	1.54493e+07	3.62654e+07	3.75098e+07	3.65764e+07	8.19896e+07	DG(30:1e)	[M+Na]
POS215	M548T17	DG(30:1e)+Na	DG(30:1e)+Na	DG	(30:1e)	(30:1e)				547.47	C33 H64 O4 Na1	16.2113	1.21401e+07	2.48466e+06	2.18547e+07	8.81155e+06	6.94483e+06	1.09123e+07	3.92808e+06	5.18101e+06	3.32811e+06	1.07677e+07	2.03912e+07	2.10064e+07	3.97003e+06	1.61921e+07	DG(30:1e)	[M+Na]
POS220	M555T11	DG(12:0_18:2)+NH4	DG(30:2)+NH4	DG	(12:0_18:2)	(12:0)	(18:2)			554.478	C33 H64 O5 N1	10.3403	8.39753e+06	1.82487e+07	1.47486e+07	1.94396e+07	1.10511e+07	8.0615e+06	5.82768e+06	4.12495e+06	4.31271e+06	5.01157e+06	7.65114e+06	7.81222e+06	1.61304e+07	1.455e+07	DG(30:2)	[M+NH4]
POS222	M524T16	DG(30:2e)+H	DG(30:2e)+H	DG	(30:2e)	(30:2e)				523.472	C33 H63 O4	15.1363	1.61045e+06	1.63027e+07	5.26762e+06	2.46723e+07	5.75592e+06	5.60516e+06	3.52602e+06	6.51549e+06	5.28158e+06	4.91328e+06	6.14101e+06	6.35226e+06	1.40637e+07	1.60502e+07	DG(30:2e)	[M+H]
POS223	M524T17	DG(30:2e)+H	DG(30:2e)+H	DG	(30:2e)	(30:2e)				523.472	C33 H63 O4	16.144	5.51938e+06	3.22382e+06	9.97468e+06	839716	2.16348e+06	6.10861e+06	7.61174e+06	1.32791e+07	8.60036e+06	9.00698e+06	8.70934e+06	8.76279e+06	2.53334e+06	2.1636e+06	DG(30:2e)	[M+H]
POS229	M536T12	DG(30:3)+H	DG(30:3)+H	DG	(30:3)	(30:3)				535.436	C33 H59 O5	11.1178	1.15724e+06	2.74197e+06	2.38312e+06	1.57489e+06	2.36772e+06	1.23769e+06	1.70164e+06	1.07197e+06	1.54316e+06	1.57945e+06	1.49337e+06	1.45851e+06	2.45452e+06	3.30332e+06	DG(30:3)	[M+H]
POS230	M522T15	DG(30:3e)+H	DG(30:3e)+H	DG	(30:3e)	(30:3e)				521.456	C33 H61 O4	14.428	7.91307e+06	1.27196e+07	1.26732e+07	9.20623e+06	1.63036e+06	7.96499e+06	6.19877e+06	1.159e+07	9.49603e+06	7.38282e+06	1.3998e+07	1.36338e+07	2.25383e+07	2.82974e+07	DG(30:3e)	[M+H]
POS231	M522T16	DG(30:3e)+H	DG(30:3e)+H	DG	(30:3e)	(30:3e)				521.456	C33 H61 O4	15.1109	4.57755e+06	3.22872e+06	8.14346e+06	7.45511e+06	3.86724e+06	4.58593e+06	5.38517e+06	9.3881e+06	7.61063e+06	5.81822e+06	7.717e+06	7.53944e+06	3.9763e+06	4.4503e+06	DG(30:3e)	[M+H]
POS232	M522T16	DG(30:3e)+H	DG(30:3e)+H	DG	(30:3e)	(30:3e)				521.456	C33 H61 O4	15.6134	7.64819e+06	6.65801e+07	2.25546e+07	9.52876e+07	4.35955e+07	2.76974e+07	5.52499e+06	1.85054e+07	1.04791e+07	1.26978e+07	1.62739e+07	1.59546e+07	7.06616e+07	7.48393e+07	DG(30:3e)	[M+H]
POS233	M522T17	DG(30:3e)+H	DG(30:3e)+H	DG	(30:3e)	(30:3e)				521.456	C33 H61 O4	16.19	4.22021e+06	894764	9.80149e+06	3.14945e+06	488212	4.61425e+06	7.91397e+06	8.3758e+06	5.21632e+06	4.79896e+06	1.10282e+07	1.14889e+07	2.81489e+06	1.38928e+06	DG(30:3e)	[M+H]
POS237	M534T11	DG(30:4)+H	DG(30:4)+H	DG	(30:4)	(30:4)				533.42	C33 H57 O5	10.1504	2.24868e+06	4.16399e+06	3.14401e+06	2.95498e+06	3.42197e+06	2.11472e+06	1.73725e+06	1.39289e+06	1.10119e+06	1.16645e+06	2.59573e+06	2.6074e+06	3.75926e+06	3.41104e+06	DG(30:4)	[M+H]
POS238	M520T18	DG(30:4e)+H	DG(30:4e)+H	DG	(30:4e)	(30:4e)				519.441	C33 H59 O4	17.14	2.03284e+07	4.02203e+07	438100	5.41048e+07	4.59483e+07	3.25243e+07	1.83201e+07	1.6425e+07	1.60789e+07	1.89526e+07	1.66904e+07	1.64489e+07	3.30601e+07	3.7423e+07	DG(30:4e)	[M+H]
POS241	M554T10	DG(30:5)+Na	DG(30:5)+Na	DG	(30:5)	(30:5)				553.386	C33 H54 O5 Na1	9.432	1.15618e+06	5.93006e+08	7.9219e+08	6.30077e+08	2.43345e+06	7.3209e+08	2.93199e+08	2.71157e+07	1.79578e+07	1.06483e+08	1.8372e+08	1.82829e+08	2.58458e+08	3.25541e+08	DG(30:5)	[M+Na]
POS255	M587T14	DG(16:0_16:0)+NH4	DG(32:0)+NH4	DG	(16:0_16:0)	(16:0)	(16:0)			586.541	C35 H72 O5 N1	13.1514	7.4597e+07	7.21814e+07	1.32307e+08	9.14806e+07	7.99779e+07	7.15407e+07	9.35265e+07	4.95786e+07	7.6934e+07	9.18808e+07	8.49701e+07	8.38281e+07	8.44303e+07	8.91444e+07	DG(32:0)	[M+NH4]
POS257	M592T16	DG(16:0_16:0)+Na	DG(32:0)+Na	DG	(16:0_16:0)	(16:0)	(16:0)			591.496	C35 H68 O5 Na1	15.614	2.74935e+07	4.5097e+07	3.33666e+07	3.24773e+07	4.50977e+06	1.48502e+07	2.54902e+07	2.56669e+07	2.32156e+07	2.02004e+07	2.38684e+07	2.44511e+07	5.41216e+07	6.39e+07	DG(32:0)	[M+Na]
POS258	M592T17	DG(16:0_16:0)+Na	DG(32:0)+Na	DG	(16:0_16:0)	(16:0)	(16:0)			591.496	C35 H68 O5 Na1	16.2647	3.56158e+07	6.06333e+07	5.66639e+07	9.77189e+07	5.05695e+07	3.14531e+07	3.1968e+07	3.00478e+07	2.68406e+07	3.13128e+07	6.76698e+07	6.7042e+07	9.15965e+07	8.41511e+07	DG(32:0)	[M+Na]
POS259	M592T18	DG(16:0_16:0)+Na	DG(32:0)+Na	DG	(16:0_16:0)	(16:0)	(16:0)			591.496	C35 H68 O5 Na1	17.072	5.87741e+07	1.76936e+08	2.33719e+07	1.0624e+08	6.48736e+07	2.4709e+07	8.55108e+07	1.52737e+07	1.39087e+07	1.16305e+08	1.07321e+08	9.93252e+07	1.52069e+08	2.32333e+08	DG(32:0)	[M+Na]
POS260	M592T18	DG(16:0_16:0)+Na	DG(32:0)+Na	DG	(16:0_16:0)	(16:0)	(16:0)			591.496	C35 H68 O5 Na1	17.7601	9.6838e+06	7.16413e+06	3.94729e+07	6.7849e+06	4.88468e+06	1.74416e+07	1.62219e+07	2.15536e+07	1.43827e+07	1.66893e+07	2.40034e+07	2.40205e+07	5.4579e+06	4.0303e+06	DG(32:0)	[M+Na]
POS1917	M592T17	TG(16:0e_6:0_10:0)+Na	TG(32:0e)+Na	TG	(16:0e_6:0_10:0)	(16:0e)	(6:0)	(10:0)		591.496	C35 H68 O5 Na1	16.264	4.00339e+07	5.95731e+07	6.27499e+07	9.51116e+07	5.00848e+07	3.06165e+07	3.15107e+07	3.31808e+07	2.42909e+07	4.08089e+07	6.67642e+07	6.61818e+07	9.00395e+07	8.00226e+07	TG(32:0e)	[M+Na]
POS1918	M592T17	TG(12:0e_10:0_10:0)+Na	TG(32:0e)+Na	TG	(12:0e_10:0_10:0)	(12:0e)	(10:0)	(10:0)		591.496	C35 H68 O5 Na1	16.9782	3.41887e+07	1.60013e+08	2.87938e+07	3.09364e+07	2.54049e+07	2.51185e+07	2.2679e+07	1.61589e+07	2.30625e+07	2.13617e+07	4.45984e+07	3.65937e+07	1.69835e+08	3.49332e+08	TG(32:0e)	[M+Na]
POS1919	M592T18	TG(12:0e_10:0_10:0)+Na	TG(32:0e)+Na	TG	(12:0e_10:0_10:0)	(12:0e)	(10:0)	(10:0)		591.496	C35 H68 O5 Na1	17.746	1.0148e+07	7.36866e+06	4.08164e+07	8.94076e+06	5.1563e+06	1.7273e+07	1.6993e+07	2.24183e+07	1.54006e+07	1.7115e+07	2.48777e+07	2.4829e+07	6.73687e+06	4.17557e+06	TG(32:0e)	[M+Na]
POS282	M578T18	DG(32:0e)+Na	DG(32:0e)+Na	DG	(32:0e)	(32:0e)				577.517	C35 H70 O4 Na1	17.6917	4.5977e+08	2.41373e+08	1.11622e+09	9.6391e+08	2.88026e+08	8.84168e+08	3.8612e+08	9.75294e+08	6.09788e+08	7.8494e+08	6.35414e+08	6.17905e+08	2.92639e+08	3.78679e+08	DG(32:0e)	[M+Na]
POS318	M585T13	DG(18:1_14:0)+NH4	DG(32:1)+NH4	DG	(18:1_14:0)	(18:1)	(14:0)			584.525	C35 H70 O5 N1	12.1854	6.86169e+07	1.05705e+08	9.85998e+07	6.81374e+07	1.00887e+08	6.00805e+07	7.01898e+07	3.88726e+07	4.8941e+07	4.95335e+07	7.87417e+07	7.79478e+07	1.02866e+08	1.10935e+08	DG(32:1)	[M+NH4]
POS320	M568T17	DG(16:0_16:1)+H	DG(32:1)+H	DG	(16:0_16:1)	(16:0)	(16:1)			567.498	C35 H67 O5	16.0261	1.45888e+07	2.18123e+07	2.82764e+07	3.37211e+07	1.78301e+07	2.36798e+07	2.37385e+07	3.67556e+07	2.25289e+07	2.15776e+07	2.61191e+07	2.57476e+07	3.57022e+07	3.39284e+07	DG(32:1)	[M+H]
POS321	M568T18	DG(16:0_16:1)+H	DG(32:1)+H	DG	(16:0_16:1)	(16:0)	(16:1)			567.498	C35 H67 O5	17.0188	1.86457e+06	1.55238e+07	2.43865e+06	3.16677e+07	1.01765e+07	3.5161e+06	4.11192e+06	4.65248e+06	1.30622e+06	2.51191e+06	9.85809e+06	9.56997e+06	2.63478e+07	2.73613e+07	DG(32:1)	[M+H]
POS340	M576T17	DG(32:1e)+Na	DG(32:1e)+Na	DG	(32:1e)	(32:1e)				575.501	C35 H68 O4 Na1	16.3587	3.05437e+08	3.98185e+08	5.78722e+08	5.68173e+08	3.63169e+08	4.10058e+08	3.22949e+08	5.05524e+08	3.50602e+08	2.39119e+08	4.96053e+08	4.90582e+08	4.34475e+08	4.61019e+08	DG(32:1e)	[M+Na]
POS377	M583T12	DG(14:0_18:2)+NH4	DG(32:2)+NH4	DG	(14:0_18:2)	(14:0)	(18:2)			582.509	C35 H68 O5 N1	11.3594	4.23981e+07	4.71417e+07	4.24186e+07	4.58354e+07	4.31774e+07	2.4613e+07	2.91331e+07	2.20877e+07	2.51198e+07	2.3071e+07	2.90675e+07	2.8294e+07	3.47545e+07	4.1434e+07	DG(32:2)	[M+NH4]
POS391	M574T12	DG(32:2e)+Na	DG(32:2e)+Na	DG	(32:2e)	(32:2e)				573.485	C35 H66 O4 Na1	11.5581	2.23573e+06	496592	2.64899e+06	559521	4.22287e+06	1.008e+06	753943	441367	700363	531641	1.51753e+06	1.53039e+06	523116	1.52563e+06	DG(32:2e)	[M+Na]
POS393	M574T15	DG(32:2e)+Na	DG(32:2e)+Na	DG	(32:2e)	(32:2e)				573.485	C35 H66 O4 Na1	14.2751	1.53303e+07	2.98846e+07	2.71959e+07	4.98801e+07	2.68595e+07	1.59997e+07	1.0183e+07	1.43328e+07	1.16765e+07	1.36946e+07	1.71022e+07	1.68806e+07	2.33156e+07	3.07601e+07	DG(32:2e)	[M+Na]
POS394	M574T16	DG(12:0e_20:2)+Na	DG(32:2e)+Na	DG	(12:0e_20:2)	(12:0e)	(20:2)			573.485	C35 H66 O4 Na1	15.3641	5.79412e+07	1.06393e+08	1.02867e+08	1.0314e+08	3.09427e+06	5.63694e+07	5.10813e+07	4.07594e+07	5.15425e+07	5.49219e+07	7.8462e+07	7.73093e+07	1.18334e+08	3.1451e+07	DG(32:2e)	[M+Na]
POS395	M574T17	DG(12:0e_20:2)+Na	DG(32:2e)+Na	DG	(12:0e_20:2)	(12:0e)	(20:2)			573.485	C35 H66 O4 Na1	16.0419	4.31288e+07	2.43029e+08	1.25002e+08	3.61123e+08	1.68281e+08	9.79507e+07	1.21187e+07	6.16718e+07	3.35744e+07	4.23219e+07	5.10783e+07	5.19151e+07	2.6976e+08	2.58577e+08	DG(32:2e)	[M+Na]
POS398	M574T18	DG(32:2e)+Na	DG(32:2e)+Na	DG	(32:2e)	(32:2e)				573.485	C35 H66 O4 Na1	17.2187	1.54444e+07	2.83231e+07	1.90588e+07	1.30607e+07	4.35187e+06	1.90543e+07	1.73482e+07	1.30947e+07	1.80194e+07	1.58119e+07	2.27327e+07	2.18054e+07	3.5142e+07	3.86135e+07	DG(32:2e)	[M+Na]
POS399	M552T18	DG(32:2e)+H	DG(32:2e)+H	DG	(32:2e)	(32:2e)				551.503	C35 H67 O4	17.481	6.18504e+07	2.48665e+07	6.88198e+07	1.11805e+08	1.96526e+07	3.626e+07	8.65319e+07	1.07631e+08	1.62596e+08	1.05524e+08	7.80434e+07	7.61817e+07	5.29389e+07	4.0066e+07	DG(32:2e)	[M+H]
POS433	M581T11	DG(14:0_18:3)+NH4	DG(32:3)+NH4	DG	(14:0_18:3)	(14:0)	(18:3)			580.494	C35 H66 O5 N1	10.7324	2.10478e+06	3.13945e+06	2.69727e+06	5.00592e+06	299632	1.51679e+06	1.01249e+06	851878	996649	1.0843e+06	2.0311e+06	1.99072e+06	3.22546e+06	2.69679e+06	DG(32:3)	[M+NH4]
POS435	M564T12	DG(32:3)+H	DG(32:3)+H	DG	(32:3)	(32:3)				563.467	C35 H63 O5	11.305	1.35501e+06	40857.5	1.02009e+06	2.51941e+06	59540.8	586771	633074	370012	577760	905014	1.0572e+06	1.05665e+06	1.27301e+06	1.16747e+06	DG(32:3)	[M+H]
POS1930	M564T13	TG(32:3e)+H	TG(32:3e)+H	TG	(32:3e)	(32:3e)				563.467	C35 H63 O5	12.2177	8.36091e+06	1.39866e+07	1.64674e+07	8.59559e+06	1.1274e+07	1.04729e+07	1.46198e+07	6.61925e+06	1.13992e+07	1.17997e+07	1.04815e+07	1.02996e+07	1.4158e+07	1.67409e+07	TG(32:3e)	[M+H]
POS1931	M564T16	TG(20:3e_6:0_6:0)+H	TG(32:3e)+H	TG	(20:3e_6:0_6:0)	(20:3e)	(6:0)	(6:0)		563.467	C35 H63 O5	15.756	3.56138e+06	3.3615e+07	2.89124e+06	2.14355e+07	1.60906e+07	3.21764e+06	3.12622e+06	5.55562e+06	3.21511e+06	3.07344e+06	7.6586e+06	7.73281e+06	2.64083e+07	4.26703e+07	TG(32:3e)	[M+H]
POS1932	M564T17	TG(12:1e_6:0_14:2)+H	TG(32:3e)+H	TG	(12:1e_6:0_14:2)	(12:1e)	(6:0)	(14:2)		563.467	C35 H63 O5	16.4302	3.94285e+06	757359	2.67034e+06	1.38642e+06	583956	2.01778e+06	7.33258e+06	1.3937e+06	2.34988e+06	8.51173e+06	7.93347e+06	7.16854e+06	2.23086e+06	1.38346e+06	TG(32:3e)	[M+H]
POS437	M550T13	DG(32:3e)+H	DG(32:3e)+H	DG	(32:3e)	(32:3e)				549.488	C35 H65 O4	12.2187	3.30722e+06	4.17025e+06	3.86858e+06	3.64672e+06	1.68506e+07	1.12022e+06	1.58038e+06	1.10242e+06	2.9922e+06	2.4749e+06	3.23256e+06	3.1386e+06	2.03198e+06	2.42261e+06	DG(32:3e)	[M+H]
POS438	M550T16	DG(32:3e)+H	DG(32:3e)+H	DG	(32:3e)	(32:3e)				549.488	C35 H65 O4	15.235	2.17669e+07	4.23484e+07	6.55067e+07	8.60641e+07	3.08106e+07	3.71753e+07	2.4154e+07	5.02051e+07	3.04599e+07	3.59554e+07	4.40549e+07	4.11438e+07	5.53569e+07	7.35601e+07	DG(32:3e)	[M+H]
POS439	M550T16	DG(32:3e)+H	DG(32:3e)+H	DG	(32:3e)	(32:3e)				549.488	C35 H65 O4	15.9786	1.12981e+08	3.01136e+08	2.2898e+08	5.65808e+08	2.23562e+08	1.91856e+08	1.60451e+08	2.46828e+08	2.22282e+08	1.84599e+08	2.10246e+08	2.08487e+08	4.50496e+08	4.67453e+08	DG(32:3e)	[M+H]
POS440	M550T17	DG(32:3e)+H	DG(32:3e)+H	DG	(32:3e)	(32:3e)				549.488	C35 H65 O4	16.5661	5.20965e+07	4.40863e+07	1.00507e+08	1.19598e+08	4.39949e+07	3.65702e+07	7.65029e+07	1.34048e+08	9.76212e+07	8.94474e+07	8.51904e+07	8.30055e+07	7.74937e+07	8.17111e+07	DG(32:3e)	[M+H]
POS441	M550T17	DG(32:3e)+H	DG(32:3e)+H	DG	(32:3e)	(32:3e)				549.488	C35 H65 O4	16.9395	1.0045e+08	4.93569e+07	1.19993e+08	5.35586e+07	4.97363e+07	8.06719e+07	8.32728e+07	1.4829e+08	1.06643e+08	9.95712e+07	8.72549e+07	8.09053e+07	1.04751e+08	1.5804e+08	DG(32:3e)	[M+H]
POS442	M550T18	DG(32:3e)+H	DG(32:3e)+H	DG	(32:3e)	(32:3e)				549.488	C35 H65 O4	17.3663	4.55238e+07	1.60495e+07	7.59619e+07	3.35013e+07	1.15706e+07	5.40208e+07	6.78128e+07	8.35695e+07	7.32817e+07	5.93371e+07	7.80312e+07	7.70923e+07	2.1713e+07	1.6861e+07	DG(32:3e)	[M+H]
POS466	M562T12	DG(32:4)+H	DG(32:4)+H	DG	(32:4)	(32:4)				561.451	C35 H61 O5	11.1716	3.95575e+06	7.37824e+06	4.93284e+06	4.26588e+06	7.08348e+06	3.03774e+06	4.36817e+06	2.22561e+06	3.04025e+06	2.55406e+06	4.63509e+06	4.50807e+06	7.38218e+06	9.64067e+06	DG(32:4)	[M+H]
POS467	M548T15	DG(32:4e)+H	DG(32:4e)+H	DG	(32:4e)	(32:4e)				547.472	C35 H63 O4	14.3424	6.65951e+06	1.46134e+07	1.09938e+07	1.47247e+07	9.29621e+06	7.60672e+06	5.99415e+06	7.05801e+06	6.41578e+06	6.25713e+06	1.01471e+07	9.82126e+06	1.80651e+07	2.27457e+07	DG(32:4e)	[M+H]
POS468	M548T16	DG(32:4e)+H	DG(32:4e)+H	DG	(32:4e)	(32:4e)				547.472	C35 H63 O4	15.7439	5.53942e+07	5.95283e+07	4.3078e+07	1.39888e+08	5.65891e+07	1.05335e+08	3.34207e+07	6.97844e+07	4.58548e+07	4.25898e+07	6.57115e+07	6.0415e+07	1.1445e+08	1.94252e+08	DG(32:4e)	[M+H]
POS469	M548T17	DG(32:4e)+H	DG(32:4e)+H	DG	(32:4e)	(32:4e)				547.472	C35 H63 O4	16.1982	1.18709e+07	1.88519e+06	1.69053e+07	6.99429e+06	1.71011e+06	9.56385e+06	750419	997966	779518	6.008e+06	2.09903e+07	2.06715e+07	1.11312e+07	8.61931e+06	DG(32:4e)	[M+H]
POS474	M560T11	DG(12:0_20:5)+H	DG(32:5)+H	DG	(12:0_20:5)	(12:0)	(20:5)			559.436	C35 H59 O5	10.2876	6.82138e+06	1.69346e+07	1.25933e+07	1.72919e+07	9.81671e+06	7.08875e+06	4.95239e+06	3.34975e+06	3.43196e+06	4.07766e+06	6.36908e+06	6.52146e+06	1.48754e+07	1.34156e+07	DG(32:5)	[M+H]
POS476	M554T10	DG(32:8)+H	DG(32:8)+H	DG	(32:8)	(32:8)				553.389	C35 H53 O5	9.33024	1.15955e+06	6.03755e+08	7.95017e+08	6.47651e+08	2.43989e+06	7.34764e+08	2.93027e+08	2.71904e+07	1.80077e+07	1.06782e+08	1.84258e+08	1.83356e+08	2.60321e+08	3.25781e+08	DG(32:8)	[M+H]
POS477	M554T10	DG(32:8)+H	DG(32:8)+H	DG	(32:8)	(32:8)				553.389	C35 H53 O5	9.92101	4.10682e+06	918168	1.29918e+06	5.52549e+08	448534	665509	3.05366e+07	1.21943e+06	26010.3	9.26218e+06	2.54069e+07	2.59282e+07	2.29338e+08	3.62363e+06	DG(32:8)	[M+H]
POS478	M606T14	DG(33:0)+Na	DG(33:0)+Na	DG	(33:0)	(33:0)				605.512	C36 H70 O5 Na1	13.809	1.04629e+06	1.91818e+06	2.91433e+06	1.95175e+06	47398.1	778322	1.23405e+06	835338	1.16384e+06	1.12167e+06	1.1293e+06	1.11273e+06	1.70154e+06	1.84675e+06	DG(33:0)	[M+Na]
POS481	M604T13	DG(17:1_16:0)+Na	DG(33:1)+Na	DG	(17:1_16:0)	(17:1)	(16:0)			603.496	C36 H68 O5 Na1	12.6309	56452.9	5.47882e+06	4.83732e+06	4.96116e+06	7.47146e+06	1.46952e+06	2.03778e+06	1.44354e+06	1.80873e+06	1.68769e+06	2.86462e+06	2.81359e+06	4.56708e+06	4.80677e+06	DG(33:1)	[M+Na]
POS1938	M604T13	TG(33:1e)+Na	TG(33:1e)+Na	TG	(33:1e)	(33:1e)				603.496	C36 H68 O5 Na1	12.551	56738.9	5.53508e+06	4.72866e+06	5.01497e+06	7.55787e+06	1.46707e+06	1.97411e+06	1.44278e+06	1.79193e+06	1.47033e+06	2.82035e+06	2.76848e+06	4.61319e+06	4.82698e+06	TG(33:1e)	[M+Na]
POS485	M602T12	DG(33:2)+Na	DG(33:2)+Na	DG	(33:2)	(33:2)				601.48	C36 H66 O5 Na1	11.777	1.56569e+06	3.04415e+06	2.54394e+06	3.69996e+06	4.30401e+06	873289	835727	969233	990916	705290	1.39864e+06	1.35119e+06	2.30534e+06	2.51208e+06	DG(33:2)	[M+Na]
POS494	M615T12	DG(18:0_16:0)+NH4	DG(34:0)+NH4	DG	(18:0_16:0)	(18:0)	(16:0)			614.572	C37 H76 O5 N1	11.803	162596	1.94516e+06	380588	1.38065e+06	3.89407e+06	306678	622700	556268	287681	264401	440796	415879	253662	2.78219e+06	DG(34:0)	[M+NH4]
POS495	M615T15	DG(18:0_16:0)+NH4	DG(34:0)+NH4	DG	(18:0_16:0)	(18:0)	(16:0)			614.572	C37 H76 O5 N1	14.2548	1.55529e+08	1.43985e+08	3.35749e+08	1.57938e+08	2.00276e+08	1.23673e+08	1.50967e+08	1.16917e+08	1.4751e+08	1.64919e+08	1.60449e+08	1.59115e+08	1.91538e+08	1.71915e+08	DG(34:0)	[M+NH4]
POS497	M606T9	DG(12:0e_22:0)+Na	DG(34:0e)+Na	DG	(12:0e_22:0)	(12:0e)	(22:0)			605.548	C37 H74 O4 Na1	8.865	1.65113e+06	2.25672e+06	1.15261e+06	1.84661e+06	2.24547e+06	1.36624e+06	539642	915137	4.70596e+07	1.04134e+06	645543	429614	169184	2.54378e+06	DG(34:0e)	[M+Na]
POS498	M606T15	DG(34:0e)+Na	DG(34:0e)+Na	DG	(34:0e)	(34:0e)				605.548	C37 H74 O4 Na1	14.3608	1.07588e+07	1.30722e+07	1.53732e+07	7.85711e+06	1.48846e+07	5.22572e+06	5.78056e+06	5.67495e+06	4.87481e+06	6.02948e+06	1.14978e+07	1.12956e+07	1.0211e+07	1.05725e+07	DG(34:0e)	[M+Na]
POS549	M613T14	DG(16:0_18:1)+NH4	DG(34:1)+NH4	DG	(16:0_18:1)	(16:0)	(18:1)			612.556	C37 H74 O5 N1	13.2084	8.09379e+08	7.25299e+08	9.62568e+08	9.05569e+08	8.64485e+08	6.01994e+08	6.5164e+08	4.94521e+08	5.18909e+08	5.39811e+08	7.70548e+08	7.59975e+08	7.45739e+08	8.21625e+08	DG(34:1)	[M+NH4]
POS554	M596T18	DG(16:0_18:1)+H	DG(34:1)+H	DG	(16:0_18:1)	(16:0)	(18:1)			595.53	C37 H71 O5	17.037	3.61462e+07	6.51316e+07	1.12187e+08	1.04401e+08	5.27069e+07	5.91778e+07	4.54416e+07	1.05815e+08	7.64486e+07	5.60485e+07	5.26771e+07	5.3247e+07	8.47632e+07	8.05633e+07	DG(34:1)	[M+H]
POS1986	M618T17	TG(12:0e_10:1_12:0)+Na	TG(34:1e)+Na	TG	(12:0e_10:1_12:0)	(12:0e)	(10:1)	(12:0)		617.512	C37 H70 O5 Na1	16.2675	1.76134e+07	7.4908e+07	2.47991e+07	1.1579e+08	4.86086e+07	1.47119e+07	1.26877e+07	1.72728e+07	1.17974e+07	1.23869e+07	2.8468e+07	2.9926e+07	7.78836e+07	5.84504e+07	TG(34:1e)	[M+Na]
POS1987	M596T18	TG(12:1e_6:0_16:0)+H	TG(34:1e)+H	TG	(12:1e_6:0_16:0)	(12:1e)	(6:0)	(16:0)		595.53	C37 H71 O5	17.0545	3.704e+07	6.57286e+07	1.16345e+08	1.03765e+08	5.06357e+07	5.82756e+07	5.41136e+07	1.05484e+08	7.66622e+07	6.88392e+07	5.49667e+07	5.59746e+07	8.50971e+07	9.09415e+07	TG(34:1e)	[M+H]
POS648	M611T13	DG(16:0_18:2)+NH4	DG(34:2)+NH4	DG	(16:0_18:2)	(16:0)	(18:2)			610.541	C37 H72 O5 N1	12.3795	7.21587e+08	7.13459e+08	1.00036e+09	9.23697e+08	8.66099e+08	4.69033e+08	4.49994e+08	3.44275e+08	3.54482e+08	4.12472e+08	5.0257e+08	4.97339e+08	6.20275e+08	5.80751e+08	DG(34:2)	[M+NH4]
POS652	M594T16	DG(16:1_18:1)+H	DG(34:2)+H	DG	(16:1_18:1)	(16:1)	(18:1)			593.514	C37 H69 O5	15.9445	4.88177e+06	1.12974e+08	3.75814e+07	2.84978e+08	1.00419e+08	3.49737e+07	6.78648e+06	1.49864e+07	6.90072e+06	1.42559e+07	7.45026e+06	7.81862e+06	1.75401e+08	7.41797e+07	DG(34:2)	[M+H]
POS653	M594T17	DG(16:0_18:2)+H	DG(34:2)+H	DG	(16:0_18:2)	(16:0)	(18:2)			593.514	C37 H69 O5	16.7083	2.76082e+07	1.10449e+07	4.34334e+07	1.36742e+07	1.59505e+06	2.44026e+07	3.24943e+07	3.13521e+07	2.82164e+07	3.27621e+07	3.5772e+07	3.52855e+07	8.62927e+06	1.83117e+07	DG(34:2)	[M+H]
POS654	M594T18	DG(16:0_18:2)+H	DG(34:2)+H	DG	(16:0_18:2)	(16:0)	(18:2)			593.514	C37 H69 O5	17.3147	3.93888e+07	1.52434e+08	1.44002e+08	1.52696e+08	1.1765e+08	6.30252e+07	5.25013e+07	9.83254e+07	7.16412e+07	5.9364e+07	7.01609e+07	7.17911e+07	1.33793e+08	9.93048e+07	DG(34:2)	[M+H]
POS655	M594T18	DG(16:0_18:2)+H	DG(34:2)+H	DG	(16:0_18:2)	(16:0)	(18:2)			593.514	C37 H69 O5	17.7762	7.60526e+07	3.40166e+08	1.33564e+08	1.60811e+08	1.46127e+08	1.2474e+08	8.28019e+07	1.17233e+08	1.27318e+08	1.15212e+08	1.74831e+08	1.75799e+08	3.97921e+08	4.10107e+08	DG(34:2)	[M+H]
POS1999	M594T8	TG(12:0e_11:1_11:1)+H	TG(34:2e)+H	TG	(12:0e_11:1_11:1)	(12:0e)	(11:1)	(11:1)		593.514	C37 H69 O5	7.8316	780058	225054	432013	5.80001e+06	1.88589e+06	211931	881300	596705	2.44277e+06	748167	471827	386635	1.30963e+06	1.61729e+06	TG(34:2e)	[M+H]
POS2001	M616T13	TG(16:0e_6:0_12:2)+Na	TG(34:2e)+Na	TG	(16:0e_6:0_12:2)	(16:0e)	(6:0)	(12:2)		615.496	C37 H68 O5 Na1	12.257	5.70017e+08	5.7019e+08	7.23554e+08	6.67498e+08	5.83337e+08	3.59726e+08	3.48359e+08	2.58089e+08	2.73032e+08	3.11969e+08	3.56261e+08	3.51696e+08	4.01149e+08	4.36965e+08	TG(34:2e)	[M+Na]
POS2002	M616T16	TG(16:0e_6:0_12:2)+Na	TG(34:2e)+Na	TG	(16:0e_6:0_12:2)	(16:0e)	(6:0)	(12:2)		615.496	C37 H68 O5 Na1	15.922	1.26109e+07	1.00986e+08	9.62694e+06	7.10184e+07	7.17739e+07	2.13165e+06	9.84282e+06	5.3394e+06	2.292e+07	2.32685e+07	6.03734e+06	5.396e+06	4.83952e+07	1.16161e+08	TG(34:2e)	[M+Na]
POS2003	M594T17	TG(16:0e_6:0_12:2)+H	TG(34:2e)+H	TG	(16:0e_6:0_12:2)	(16:0e)	(6:0)	(12:2)		593.514	C37 H69 O5	16.9532	1.11868e+07	1.56786e+08	1.03491e+06	3.06393e+08	2.1478e+08	5.87776e+07	2.16682e+07	1.03741e+07	2.12646e+07	4.00733e+07	2.66347e+07	2.65048e+07	2.37252e+08	1.84446e+08	TG(34:2e)	[M+H]
POS2004	M594T18	TG(16:0e_6:0_12:2)+H	TG(34:2e)+H	TG	(16:0e_6:0_12:2)	(16:0e)	(6:0)	(12:2)		593.514	C37 H69 O5	17.6695	2.34688e+07	1.18454e+07	8.25789e+07	8.02802e+06	2.48842e+07	3.99995e+07	2.76461e+07	4.92229e+07	3.65137e+07	2.8703e+07	6.42902e+07	6.61909e+07	2.14258e+07	2.47414e+07	TG(34:2e)	[M+H]
POS681	M580T3	DG(34:2e)+H	DG(34:2e)+H	DG	(34:2e)	(34:2e)				579.535	C37 H71 O4	2.156	870144	1.13342e+06	439351	634045	4.29495e+06	149638	527317	3.24839e+06	555793	361673	756544	586161	469052	1.14796e+07	DG(34:2e)	[M+H]
POS682	M580T7	DG(34:2e)+H	DG(34:2e)+H	DG	(34:2e)	(34:2e)				579.535	C37 H71 O4	6.517	160004	721544	95910.9	317777	3.33987e+06	332446	112972	529480	551743	681984	749018	651806	82488.7	1.07498e+06	DG(34:2e)	[M+H]
POS683	M580T9	DG(34:2e)+H	DG(34:2e)+H	DG	(34:2e)	(34:2e)				579.535	C37 H71 O4	8.146	90096.8	951327	197642	1.88062e+06	1.41263e+06	145080	302353	210071	692856	119676	488507	458640	379810	764831	DG(34:2e)	[M+H]
POS684	M580T9	DG(34:2e)+H	DG(34:2e)+H	DG	(34:2e)	(34:2e)				579.535	C37 H71 O4	8.612	439033	584174	436287	2.79272e+06	3.33429e+06	729236	292754	3.52856e+06	4.96365e+06	1.36561e+06	517577	427196	1.41243e+06	4.2347e+06	DG(34:2e)	[M+H]
POS685	M580T10	DG(34:2e)+H	DG(34:2e)+H	DG	(34:2e)	(34:2e)				579.535	C37 H71 O4	9.15081	1.68258e+06	1.46161e+08	4.81856e+06	7.63947e+06	3.10451e+06	705820	4.53779e+06	742956	2.15328e+06	1.3232e+06	834071	904609	9.4653e+06	6.54466e+06	DG(34:2e)	[M+H]
POS686	M580T10	DG(34:2e)+H	DG(34:2e)+H	DG	(34:2e)	(34:2e)				579.535	C37 H71 O4	9.726	460956	2.98745e+06	3.70324e+06	7.90484e+06	2.29426e+06	533000	192826	76540.9	199650	622468	376491	535261	4.53198e+06	340980	DG(34:2e)	[M+H]
POS687	M580T11	DG(34:2e)+H	DG(34:2e)+H	DG	(34:2e)	(34:2e)				579.535	C37 H71 O4	10.215	1.20299e+06	1.24468e+07	1.36151e+06	7.02858e+07	8.31591e+06	1.80783e+06	3.62035e+06	1.81192e+06	2.85491e+06	6.50719e+06	1.06613e+06	673870	2.7508e+06	1.67118e+07	DG(34:2e)	[M+H]
POS688	M602T13	DG(12:0e_22:2)+Na	DG(34:2e)+Na	DG	(12:0e_22:2)	(12:0e)	(22:2)			601.517	C37 H70 O4 Na1	12.4576	4.35229e+07	4.55777e+07	4.40415e+07	4.50125e+07	5.48531e+07	1.35371e+07	1.40039e+07	9.65204e+06	7.48988e+06	1.28892e+07	2.37501e+07	2.3552e+07	2.23508e+07	2.46865e+07	DG(34:2e)	[M+Na]
POS689	M602T15	DG(34:2e)+Na	DG(34:2e)+Na	DG	(34:2e)	(34:2e)				601.517	C37 H70 O4 Na1	14.2701	1.03144e+07	1.60371e+07	1.27122e+07	4.54828e+07	1.5941e+07	6.85415e+06	4.01245e+06	6.4411e+06	5.0716e+06	3.5995e+06	6.12936e+06	5.61743e+06	1.80314e+07	3.12462e+07	DG(34:2e)	[M+Na]
POS690	M602T16	DG(34:2e)+Na	DG(34:2e)+Na	DG	(34:2e)	(34:2e)				601.517	C37 H70 O4 Na1	15.5716	3.61897e+07	4.20925e+07	3.45204e+07	5.22713e+07	2.37041e+07	4.02408e+07	2.46057e+07	2.26297e+07	2.11748e+07	1.84751e+07	3.77023e+07	3.67078e+07	47920.4	14505.8	DG(34:2e)	[M+Na]
POS691	M602T17	DG(12:0e_22:2)+Na	DG(34:2e)+Na	DG	(12:0e_22:2)	(12:0e)	(22:2)			601.517	C37 H70 O4 Na1	16.457	2.32948e+08	4.35155e+08	4.02958e+08	5.25564e+08	2.94706e+08	2.91836e+08	1.99296e+08	2.82423e+08	2.00615e+08	1.95153e+08	3.07286e+08	3.02383e+08	4.47465e+08	5.02755e+08	DG(34:2e)	[M+Na]
POS692	M602T17	DG(12:0e_22:2)+Na	DG(34:2e)+Na	DG	(12:0e_22:2)	(12:0e)	(22:2)			601.517	C37 H70 O4 Na1	16.9756	7.36732e+07	5.95954e+07	1.36895e+08	2.11758e+08	6.47841e+07	1.02158e+08	1.21046e+08	7.09871e+07	7.56051e+07	1.75677e+08	1.7406e+08	1.68547e+08	1.49873e+08	5.85655e+07	DG(34:2e)	[M+Na]
POS693	M602T18	DG(12:0e_22:2)+Na	DG(34:2e)+Na	DG	(12:0e_22:2)	(12:0e)	(22:2)			601.517	C37 H70 O4 Na1	17.4228	4.26896e+07	7.05092e+06	4.65777e+07	3.21174e+07	7.04446e+06	3.48352e+07	3.79698e+07	2.22258e+07	2.38752e+07	3.69985e+07	3.25367e+07	3.11067e+07	9.12409e+06	1.01848e+07	DG(34:2e)	[M+Na]
POS725	M609T12	DG(16:1_18:2)+NH4	DG(34:3)+NH4	DG	(16:1_18:2)	(16:1)	(18:2)			608.525	C37 H70 O5 N1	11.5026	4.05656e+07	5.11808e+07	4.47513e+07	5.28781e+07	5.66705e+07	4.03606e+07	1.83013e+07	1.63622e+07	1.38912e+07	1.03839e+07	3.16988e+07	3.31821e+07	4.93527e+07	4.21772e+07	DG(34:3)	[M+NH4]
POS727	M592T16	DG(16:1_18:2)+H	DG(34:3)+H	DG	(16:1_18:2)	(16:1)	(18:2)			591.498	C37 H67 O5	15.3566	1.57414e+07	1.91167e+07	2.26917e+07	2.17979e+07	1.42703e+07	9.70594e+06	1.17987e+07	1.31258e+07	9.93142e+06	1.03652e+07	1.624e+07	1.58555e+07	1.65133e+07	1.46281e+07	DG(34:3)	[M+H]
POS728	M592T17	DG(16:1_18:2)+H	DG(34:3)+H	DG	(16:1_18:2)	(16:1)	(18:2)			591.498	C37 H67 O5	16.197	3.9863e+07	6.08873e+07	5.57212e+07	9.90084e+07	5.07015e+07	3.1323e+07	3.17508e+07	3.15549e+07	2.60163e+07	3.79644e+07	6.76753e+07	6.71906e+07	9.10592e+07	8.38151e+07	DG(34:3)	[M+H]
POS2014	M592T16	TG(14:0e_8:0_12:3)+H	TG(34:3e)+H	TG	(14:0e_8:0_12:3)	(14:0e)	(8:0)	(12:3)		591.498	C37 H67 O5	15.172	1.38115e+07	1.76758e+07	2.00843e+07	1.89507e+07	1.32273e+07	9.68368e+06	1.1279e+07	1.29966e+07	9.87802e+06	1.04301e+07	1.62836e+07	1.57888e+07	1.53373e+07	1.47146e+07	TG(34:3e)	[M+H]
POS2015	M592T17	TG(14:0e_8:0_12:3)+H	TG(34:3e)+H	TG	(14:0e_8:0_12:3)	(14:0e)	(8:0)	(12:3)		591.498	C37 H67 O5	16.0497	4.92539e+07	2.46354e+08	5.92099e+07	3.07834e+08	1.7781e+08	3.1436e+07	5.59766e+07	4.56437e+07	3.26258e+07	5.13329e+07	9.00997e+07	8.6837e+07	3.0482e+08	3.36168e+08	TG(34:3e)	[M+H]
POS2016	M592T17	TG(14:0e_8:0_12:3)+H	TG(34:3e)+H	TG	(14:0e_8:0_12:3)	(14:0e)	(8:0)	(12:3)		591.498	C37 H67 O5	16.7429	2.03901e+07	5.11504e+07	6.17243e+07	2.46408e+07	2.97662e+06	3.5233e+07	2.06393e+07	2.72488e+07	1.58355e+07	1.38812e+07	5.51573e+07	5.70218e+07	4.99819e+07	4.7313e+07	TG(34:3e)	[M+H]
POS2017	M592T18	TG(16:1e_8:0_10:2)+H	TG(34:3e)+H	TG	(16:1e_8:0_10:2)	(16:1e)	(8:0)	(10:2)		591.498	C37 H67 O5	17.173	2.77109e+07	1.44124e+07	2.88386e+07	1.90383e+07	1.45464e+07	2.25403e+07	4.46236e+07	2.5795e+07	1.70131e+07	4.40383e+07	6.30328e+07	6.18437e+07	2.56696e+07	2.38307e+07	TG(34:3e)	[M+H]
POS2018	M592T18	TG(14:0e_8:0_12:3)+H	TG(34:3e)+H	TG	(14:0e_8:0_12:3)	(14:0e)	(8:0)	(12:3)		591.498	C37 H67 O5	17.7746	9.69505e+06	6.99784e+06	3.98148e+07	8.45062e+06	4.98396e+06	1.7074e+07	1.54872e+07	2.1488e+07	1.41946e+07	1.6537e+07	2.39301e+07	2.39138e+07	5.15259e+06	4.20501e+06	TG(34:3e)	[M+H]
POS752	M600T15	DG(12:0e_22:3)+Na	DG(34:3e)+Na	DG	(12:0e_22:3)	(12:0e)	(22:3)			599.501	C37 H68 O4 Na1	14.5012	6.7776e+06	8.35906e+06	1.07186e+07	1.02444e+07	5.59453e+06	5.6588e+06	4.01694e+06	4.61207e+06	3.90316e+06	4.54098e+06	7.27183e+06	7.16835e+06	5.63326e+06	5.35535e+06	DG(34:3e)	[M+Na]
POS753	M600T16	DG(12:0e_22:3)+Na	DG(34:3e)+Na	DG	(12:0e_22:3)	(12:0e)	(22:3)			599.501	C37 H68 O4 Na1	15.4461	448210	1.53735e+06	94958.4	692830	1.89678e+06	202025	406415	157838	609617	972202	755609	826127	332356	36916	DG(34:3e)	[M+Na]
POS754	M600T17	DG(12:0e_22:3)+Na	DG(34:3e)+Na	DG	(12:0e_22:3)	(12:0e)	(22:3)			599.501	C37 H68 O4 Na1	16.4009	1.60733e+07	5.821e+06	3.51045e+07	1.67701e+07	7.35094e+06	1.103e+07	8.99154e+06	4.60039e+06	2.03998e+07	4.94496e+06	1.25997e+07	1.27731e+07	2.2327e+06	1.45363e+06	DG(34:3e)	[M+Na]
POS755	M578T18	DG(34:3e)+H	DG(34:3e)+H	DG	(34:3e)	(34:3e)				577.519	C37 H69 O4	17.2534	3.1913e+08	5.88767e+07	3.21521e+08	6.91517e+07	5.21838e+07	2.77471e+08	2.88102e+08	4.52504e+08	4.8397e+08	4.19265e+08	3.1343e+08	2.90413e+08	5.2976e+07	9.73251e+07	DG(34:3e)	[M+H]
POS785	M607T11	DG(16:1_18:3)+NH4	DG(34:4)+NH4	DG	(16:1_18:3)	(16:1)	(18:3)			606.509	C37 H68 O5 N1	10.8718	5.38179e+06	6.47627e+06	4.21396e+06	2.97385e+06	1.02981e+07	2.99697e+06	2.31977e+06	1.56006e+06	1.38151e+06	1.591e+06	3.99319e+06	3.82837e+06	5.71243e+06	7.30659e+06	DG(34:4)	[M+NH4]
POS787	M590T13	DG(34:4)+H	DG(34:4)+H	DG	(34:4)	(34:4)				589.483	C37 H65 O5	12.2158	6.08509e+07	9.82027e+07	9.18015e+07	6.31201e+07	9.0081e+07	5.5322e+07	6.40627e+07	3.5237e+07	4.37806e+07	4.52588e+07	7.08895e+07	7.01994e+07	9.6881e+07	1.03344e+08	DG(34:4)	[M+H]
POS805	M598T11	DG(34:4e)+Na	DG(34:4e)+Na	DG	(34:4e)	(34:4e)				597.485	C37 H66 O4 Na1	10.8958	612777	7.38504e+06	3.83218e+06	1.91752e+06	1.64227e+06	431763	227785	98552.2	131088	1.69964	50.8079	510850	9.00644e+06	578464	DG(34:4e)	[M+Na]
POS810	M576T17	DG(34:4e)+H	DG(34:4e)+H	DG	(34:4e)	(34:4e)				575.503	C37 H67 O4	16.241	2.35046e+08	1.55446e+08	3.79657e+08	1.76766e+08	6.91765e+07	2.43325e+08	2.03304e+08	3.12899e+08	2.61737e+08	2.10212e+08	3.04347e+08	2.96407e+08	1.4639e+08	4.14723e+08	DG(34:4e)	[M+H]
POS847	M588T12	DG(14:0_20:5)+H	DG(34:5)+H	DG	(14:0_20:5)	(14:0)	(20:5)			587.467	C37 H63 O5	11.4046	3.95536e+07	4.42389e+07	3.89306e+07	4.25917e+07	3.95275e+07	2.31997e+07	2.81072e+07	2.12949e+07	2.42568e+07	1.71313e+07	2.01285e+07	1.94125e+07	3.28269e+07	4.0821e+07	DG(34:5)	[M+H]
POS2029	M588T12	TG(12:0e_11:1_11:4)+H	TG(34:5e)+H	TG	(12:0e_11:1_11:4)	(12:0e)	(11:1)	(11:4)		587.467	C37 H63 O5	11.5088	2.66167e+07	4.3629e+07	3.48819e+07	3.74726e+07	4.10893e+07	2.0365e+07	2.51513e+07	1.828e+07	2.16962e+07	1.90419e+07	2.40153e+07	2.31143e+07	3.38279e+07	4.20308e+07	TG(34:5e)	[M+H]
POS848	M574T16	DG(34:5e)+H	DG(34:5e)+H	DG	(34:5e)	(34:5e)				573.488	C37 H65 O4	15.2588	5.17586e+07	8.40035e+07	8.9995e+07	1.31126e+08	3.97341e+07	5.24683e+07	4.53862e+07	6.23109e+07	4.65172e+07	5.09217e+07	6.60383e+07	6.50666e+07	6.7689e+07	7.41189e+07	DG(34:5e)	[M+H]
POS849	M574T16	DG(34:5e)+H	DG(34:5e)+H	DG	(34:5e)	(34:5e)				573.488	C37 H65 O4	15.4291	3.91034e+07	2.81712e+07	7.99391e+07	6.97258e+07	3.29297e+07	4.61645e+07	4.03414e+07	5.67809e+07	2.86103e+07	4.11399e+07	6.67721e+07	6.53651e+07	4.33751e+07	2.28018e+07	DG(34:5e)	[M+H]
POS850	M574T17	DG(34:5e)+H	DG(34:5e)+H	DG	(34:5e)	(34:5e)				573.488	C37 H65 O4	16.2807	6.91428e+07	9.46958e+07	1.01266e+08	1.50998e+08	9.68222e+07	8.55793e+07	4.34606e+07	5.45032e+07	4.56423e+07	7.06412e+07	7.11668e+07	6.74691e+07	1.06126e+08	1.45611e+08	DG(34:5e)	[M+H]
POS851	M574T18	DG(34:5e)+H	DG(34:5e)+H	DG	(34:5e)	(34:5e)				573.488	C37 H65 O4	17.03	1.0341e+07	1.31275e+08	2.70275e+07	1.21819e+08	6.0765e+07	7.36077e+06	7.53158e+06	7.49463e+06	8.89824e+06	1.24221e+07	8.11362e+06	8.67307e+06	7.90124e+07	4.54549e+07	DG(34:5e)	[M+H]
POS861	M632T14	DG(35:1)+Na	DG(35:1)+Na	DG	(35:1)	(35:1)				631.527	C38 H72 O5 Na1	13.6883	2.74299e+06	6.13063e+06	6.38052e+06	4.43431e+06	1.03098e+07	1.2896e+06	1.88125e+06	1.97553e+06	1.97096e+06	128304	2.59822e+06	2.54924e+06	3.87141e+06	4.54267e+06	DG(35:1)	[M+Na]
POS865	M625T13	DG(17:1_18:1)+NH4	DG(35:2)+NH4	DG	(17:1_18:1)	(17:1)	(18:1)			624.556	C38 H74 O5 N1	12.776	1.15509e+07	2.17174e+07	1.76158e+07	1.92278e+07	3.32592e+07	5.34723e+06	5.7837e+06	5.95537e+06	5.83824e+06	5.10651e+06	9.05161e+06	8.82122e+06	1.28354e+07	1.49669e+07	DG(35:2)	[M+NH4]
POS2034	M630T13	TG(35:2e)+Na	TG(35:2e)+Na	TG	(35:2e)	(35:2e)				629.512	C38 H70 O5 Na1	12.632	7.19429e+06	1.87125e+07	1.3078e+07	1.56053e+07	2.84034e+07	3.23921e+06	3.62766e+06	3.64212e+06	3.96004e+06	2.95403e+06	6.48638e+06	6.28108e+06	1.07621e+07	1.26502e+07	TG(35:2e)	[M+Na]
POS872	M623T12	DG(17:1_18:2)+NH4	DG(35:3)+NH4	DG	(17:1_18:2)	(17:1)	(18:2)			622.541	C38 H72 O5 N1	11.9287	7.15095e+06	1.17401e+07	1.06585e+07	1.11068e+07	1.6876e+07	3.2168e+06	3.1932e+06	2.9555e+06	2.82899e+06	2.14883e+06	5.31345e+06	5.17091e+06	7.70326e+06	8.97846e+06	DG(35:3)	[M+NH4]
POS2036	M628T12	TG(35:3e)+Na	TG(35:3e)+Na	TG	(35:3e)	(35:3e)				627.496	C38 H68 O5 Na1	11.847	4.4819e+07	1.17748e+07	9.21541e+06	1.27669e+07	2.49297e+07	4.81595e+06	5.72718e+06	7.26201e+06	9.6393e+06	115.26	3.6056e+06	11.8511	7.57204e+06	9.78029e+07	TG(35:3e)	[M+Na]
POS877	M604T13	DG(24:2_11:2)+H	DG(35:4)+H	DG	(24:2_11:2)	(24:2)	(11:2)			603.498	C38 H67 O5	12.586	56745.7	5.46598e+06	4.74573e+06	4.95543e+06	7.47471e+06	1.46573e+06	1.98564e+06	1.42959e+06	1.81673e+06	1.65285e+06	2.84743e+06	2.79297e+06	4.55517e+06	4.79063e+06	DG(35:4)	[M+H]
POS2037	M604T13	TG(18:1e_6:0_11:3)+H	TG(35:4e)+H	TG	(18:1e_6:0_11:3)	(18:1e)	(6:0)	(11:3)		603.498	C38 H67 O5	12.5962	56248.3	5.46416e+06	4.79469e+06	4.954e+06	7.4735e+06	1.46518e+06	2.02219e+06	1.43864e+06	1.81604e+06	1.67409e+06	2.84636e+06	2.79192e+06	4.55331e+06	4.78582e+06	TG(35:4e)	[M+H]
POS885	M641T11	DG(18:0_18:1)+NH4	DG(36:1)+NH4	DG	(18:0_18:1)	(18:0)	(18:1)			640.587	C39 H78 O5 N1	10.4736	1.83855e+06	935275	3.69747e+06	167977	928077	560316	1.66083e+07	1.11491e+06	2.22331e+07	4.79628e+06	2.10067e+06	1.87946e+06	1.26874e+06	2.59477e+06	DG(36:1)	[M+NH4]
POS886	M641T12	DG(18:0_18:1)+NH4	DG(36:1)+NH4	DG	(18:0_18:1)	(18:0)	(18:1)			640.587	C39 H78 O5 N1	11.89	2.14034e+06	1.41359e+06	4.66428e+06	2.51803e+06	5.69604e+06	2.12019e+06	4.06757e+06	3.66241e+06	5.53636e+06	2.2142e+06	764885	811715	5.16285e+06	3.84128e+06	DG(36:1)	[M+NH4]
POS887	M641T15	DG(18:0_18:1)+NH4	DG(36:1)+NH4	DG	(18:0_18:1)	(18:0)	(18:1)			640.587	C39 H78 O5 N1	14.3013	1.03524e+08	1.01002e+08	1.73941e+08	1.04951e+08	1.57922e+08	6.1779e+07	7.4011e+07	6.77585e+07	6.45396e+07	6.73373e+07	9.99766e+07	9.84147e+07	1.03593e+08	1.15409e+08	DG(36:1)	[M+NH4]
POS912	M639T14	DG(18:0_18:2)+NH4	DG(36:2)+NH4	DG	(18:0_18:2)	(18:0)	(18:2)			638.572	C39 H76 O5 N1	13.2716	4.73964e+08	4.84448e+08	5.74547e+08	5.08539e+08	1.00962e+09	2.71207e+08	2.45654e+08	2.20929e+08	2.06135e+08	2.35241e+08	3.713e+08	3.65498e+08	3.86166e+08	4.25629e+08	DG(36:2)	[M+NH4]
POS934	M608T13	DG(36:2e)+H	DG(36:2e)+H	DG	(36:2e)	(36:2e)				607.566	C39 H75 O4	12.006	59034.1	229697	33981.9	185258	1.25018e+06	11852.9	62224.4	171696	60732.3	138642	44671.1	49041.3	79455.7	74334.2	DG(36:2e)	[M+H]
POS958	M637T2	DG(18:1_18:2)+NH4	DG(36:3)+NH4	DG	(18:1_18:2)	(18:1)	(18:2)			636.556	C39 H74 O5 N1	1.42802	239871	2.86822e+06	1.24332e+06	212957	6.63057e+06	285508	756408	1.18286e+06	304696	467187	298732	369380	731061	7990.64	DG(36:3)	[M+NH4]
POS959	M637T3	DG(18:1_18:2)+NH4	DG(36:3)+NH4	DG	(18:1_18:2)	(18:1)	(18:2)			636.556	C39 H74 O5 N1	2.80573	983937	184804	1.20265e+06	319543	1.07263e+06	673989	362801	333946	1.86135e+06	48785.1	361756	340356	360166	284669	DG(36:3)	[M+NH4]
POS960	M637T4	DG(18:1_18:2)+NH4	DG(36:3)+NH4	DG	(18:1_18:2)	(18:1)	(18:2)			636.556	C39 H74 O5 N1	3.50885	123075	420746	192268	307884	93193.1	187065	177937	39080.3	816481	502185	249492	232164	111279	28130.6	DG(36:3)	[M+NH4]
POS961	M637T4	DG(18:1_18:2)+NH4	DG(36:3)+NH4	DG	(18:1_18:2)	(18:1)	(18:2)			636.556	C39 H74 O5 N1	3.95951	93311.3	784260	1.37331e+06	202134	822754	161007	313664	277782	1.26992e+06	452104	234066	233881	148914	252816	DG(36:3)	[M+NH4]
POS962	M637T5	DG(18:1_18:2)+NH4	DG(36:3)+NH4	DG	(18:1_18:2)	(18:1)	(18:2)			636.556	C39 H74 O5 N1	4.85588	233382	100757	1.28404e+06	772005	1.58646e+06	49255.5	351833	177703	514793	778919	302807	301461	453096	500946	DG(36:3)	[M+NH4]
POS963	M637T6	DG(18:1_18:2)+NH4	DG(36:3)+NH4	DG	(18:1_18:2)	(18:1)	(18:2)			636.556	C39 H74 O5 N1	5.77493	498207	180945	34035	358710	730152	303596	137144	390794	1.32792e+06	58095.1	147610	122775	358807	110012	DG(36:3)	[M+NH4]
POS964	M637T8	DG(18:1_18:2)+NH4	DG(36:3)+NH4	DG	(18:1_18:2)	(18:1)	(18:2)			636.556	C39 H74 O5 N1	7.5245	1.04633e+06	99013.3	143187	491338	83663	230265	341262	729771	905557	1.26696e+06	355503	299356	69014.3	635117	DG(36:3)	[M+NH4]
POS965	M637T9	DG(18:1_18:2)+NH4	DG(36:3)+NH4	DG	(18:1_18:2)	(18:1)	(18:2)			636.556	C39 H74 O5 N1	8.121	607016	135746	589539	154430	540334	437104	46261.7	69502.4	371897	484536	601640	590884	119440	327971	DG(36:3)	[M+NH4]
POS966	M637T10	DG(36:3)+NH4	DG(36:3)+NH4	DG	(36:3)	(36:3)				636.556	C39 H74 O5 N1	9.401	347524	1.10025e+06	555457	524891	348422	101751	1.24406e+06	388103	795810	353626	104389	156034	2.42522e+06	34014.1	DG(36:3)	[M+NH4]
POS967	M637T13	DG(18:1_18:2)+NH4	DG(36:3)+NH4	DG	(18:1_18:2)	(18:1)	(18:2)			636.556	C39 H74 O5 N1	12.4537	7.13651e+08	7.0733e+08	6.96821e+08	7.99767e+08	9.54413e+08	3.18831e+08	2.54136e+08	2.15561e+08	1.8111e+08	2.1107e+08	3.80098e+08	3.75214e+08	4.65016e+08	5.12369e+08	DG(36:3)	[M+NH4]
POS970	M620T17	DG(18:1_18:2)+H	DG(36:3)+H	DG	(18:1_18:2)	(18:1)	(18:2)			619.53	C39 H71 O5	16.4132	3.05596e+07	2.59963e+07	3.17718e+07	1.465e+07	1.3441e+07	2.17462e+07	2.4659e+07	2.87976e+07	2.30549e+07	2.031e+07	3.93222e+07	3.76923e+07	2.07918e+07	2.42333e+07	DG(36:3)	[M+H]
POS971	M620T18	DG(18:1_18:2)+H	DG(36:3)+H	DG	(18:1_18:2)	(18:1)	(18:2)			619.53	C39 H71 O5	17.3199	1.6159e+07	5.32935e+07	4.81114e+07	4.63536e+07	4.38066e+07	2.08781e+07	1.59752e+07	2.3434e+07	1.57901e+07	1.51932e+07	4.05547e+07	4.15527e+07	6.03296e+07	4.93118e+07	DG(36:3)	[M+H]
POS972	M620T18	DG(18:1_18:2)+H	DG(36:3)+H	DG	(18:1_18:2)	(18:1)	(18:2)			619.53	C39 H71 O5	17.7573	3.63219e+07	1.33456e+08	1.03986e+08	1.64157e+08	1.06062e+08	5.26924e+07	4.67436e+07	4.53536e+07	3.71512e+07	3.6168e+07	7.79142e+07	8.01763e+07	2.37594e+08	1.71316e+08	DG(36:3)	[M+H]
POS2081	M620T13	TG(18:3e_8:0_10:0)+H	TG(36:3e)+H	TG	(18:3e_8:0_10:0)	(18:3e)	(8:0)	(10:0)		619.53	C39 H71 O5	12.3455	126192	1.31397e+07	1.36952e+07	1.4433e+07	1.7666e+07	5.50231e+06	5.1643e+06	4.80856e+06	3.87631e+06	4.12225e+06	7.9053e+06	7.72316e+06	7.20715e+06	8.63552e+06	TG(36:3e)	[M+H]
POS2082	M620T13	TG(12:0e_6:0_18:3)+H	TG(36:3e)+H	TG	(12:0e_6:0_18:3)	(12:0e)	(6:0)	(18:3)		619.53	C39 H71 O5	12.764	4.91071e+06	8.31251e+07	4.86478e+06	1.50682e+08	8.78388e+07	1.61031e+07	1.40107e+07	1.21039e+07	9.89746e+06	1.25509e+07	2.41058e+07	2.38665e+07	1.06207e+08	1.05737e+08	TG(36:3e)	[M+H]
POS2083	M620T17	TG(16:0e_10:0_10:3)+H	TG(36:3e)+H	TG	(16:0e_10:0_10:3)	(16:0e)	(10:0)	(10:3)		619.53	C39 H71 O5	16.4858	3.63861e+07	3.59681e+07	4.36853e+07	4.86521e+07	2.48739e+07	2.63597e+07	2.88559e+07	3.63697e+07	2.51851e+07	3.06936e+07	4.91397e+07	4.64648e+07	3.67936e+07	7.40605e+07	TG(36:3e)	[M+H]
POS2084	M620T17	TG(16:0e_10:0_10:3)+H	TG(36:3e)+H	TG	(16:0e_10:0_10:3)	(16:0e)	(10:0)	(10:3)		619.53	C39 H71 O5	16.9442	5.49853e+06	7.77811e+07	6.80027e+06	9.05611e+07	3.54817e+07	4.3705e+06	3.49549e+06	1.16826e+06	2.00443e+06	6.38154e+06	4.73093e+06	9.32597e+06	1.48272e+08	8.47372e+06	TG(36:3e)	[M+H]
POS2085	M620T18	TG(16:0e_10:0_10:3)+H	TG(36:3e)+H	TG	(16:0e_10:0_10:3)	(16:0e)	(10:0)	(10:3)		619.53	C39 H71 O5	17.4985	515542	1.01092e+06	1.93773e+06	8.00189e+06	177230	1.5667e+06	91237.3	91707.2	177365	171659	313303	375765	71595.4	90788.2	TG(36:3e)	[M+H]
POS999	M628T11	DG(36:3e)+Na	DG(36:3e)+Na	DG	(36:3e)	(36:3e)				627.532	C39 H72 O4 Na1	10.1481	1.08247e+07	5.19009e+06	4.49601e+06	7.05521e+06	3.18382e+07	4.58307e+06	4.70727e+06	2.5204e+06	5.64093e+06	1.73995e+06	7.32942e+06	7.43753e+06	7.47771e+06	5.79623e+06	DG(36:3e)	[M+Na]
POS1004	M606T15	DG(36:3e)+H	DG(36:3e)+H	DG	(36:3e)	(36:3e)				605.55	C39 H73 O4	14.1457	1.25703e+06	1.48763e+07	1.95126e+07	1.65886e+07	2.16448e+07	6.05643e+06	6.09558e+06	6.70787e+06	4.03164e+06	5.27335e+06	1.22616e+07	1.22958e+07	1.62391e+07	1.52857e+07	DG(36:3e)	[M+H]
POS1027	M635T12	DG(18:2_18:2)+NH4	DG(36:4)+NH4	DG	(18:2_18:2)	(18:2)	(18:2)			634.541	C39 H72 O5 N1	11.6584	3.28108e+08	3.78371e+08	3.23356e+08	4.32539e+08	4.37832e+08	1.38542e+08	1.18329e+08	1.00549e+08	8.70423e+07	9.37912e+07	1.72113e+08	1.70242e+08	2.32285e+08	2.26717e+08	DG(36:4)	[M+NH4]
POS1030	M635T13	DG(16:0_20:4)+NH4	DG(36:4)+NH4	DG	(16:0_20:4)	(16:0)	(20:4)			634.541	C39 H72 O5 N1	12.2459	1.77034e+07	2.81506e+07	2.90991e+07	2.01682e+07	2.75089e+08	1.41793e+07	1.35298e+07	1.08008e+07	1.06903e+07	1.05571e+07	1.63256e+07	1.61284e+07	1.98247e+07	2.08023e+07	DG(36:4)	[M+NH4]
POS1032	M618T14	DG(36:4)+H	DG(36:4)+H	DG	(36:4)	(36:4)				617.514	C39 H69 O5	13.2175	6.82837e+08	5.87842e+08	8.0105e+08	7.47376e+08	7.02864e+08	5.35368e+08	5.72377e+08	4.26316e+08	4.57333e+08	4.83255e+08	6.46913e+08	6.327e+08	6.14051e+08	7.17359e+08	DG(36:4)	[M+H]
POS1033	M618T16	DG(18:2_18:2)+H	DG(36:4)+H	DG	(18:2_18:2)	(18:2)	(18:2)			617.514	C39 H69 O5	15.605	4.48658e+06	1.14604e+07	8.75016e+06	6.00444e+06	2.76104e+06	4.47105e+06	6.3624e+06	7.14509e+06	3.03395e+06	4.7646e+06	7.35898e+06	7.00138e+06	4.33084e+06	5.96617e+06	DG(36:4)	[M+H]
POS2097	M618T12	TG(12:1e_6:0_18:3)+H	TG(36:4e)+H	TG	(12:1e_6:0_18:3)	(12:1e)	(6:0)	(18:3)		617.514	C39 H69 O5	11.6526	2.00232e+07	2.0497e+07	1.78046e+07	2.15836e+07	2.3861e+07	9.19006e+06	6.64781e+06	6.03479e+06	4.67258e+06	5.93728e+06	1.15551e+07	1.13239e+07	9.20537e+06	1.27395e+07	TG(36:4e)	[M+H]
POS2098	M640T13	TG(36:4e)+Na	TG(36:4e)+Na	TG	(36:4e)	(36:4e)				639.496	C39 H68 O5 Na1	12.2472	1.23232e+07	2.27801e+07	2.01075e+07	2.55377e+08	3.08659e+07	8.96165e+06	9.43953e+06	7.14872e+06	8.13083e+06	8.21125e+06	1.1102e+07	1.1028e+07	1.97825e+07	1.98071e+07	TG(36:4e)	[M+Na]
POS2099	M618T14	TG(14:0e_11:2_11:2)+H	TG(36:4e)+H	TG	(14:0e_11:2_11:2)	(14:0e)	(11:2)	(11:2)		617.514	C39 H69 O5	13.2079	6.82837e+08	5.87842e+08	8.0105e+08	7.47376e+08	7.02864e+08	5.35368e+08	5.72377e+08	4.26316e+08	4.57333e+08	4.83255e+08	6.46913e+08	6.327e+08	6.14051e+08	7.17359e+08	TG(36:4e)	[M+H]
POS2100	M618T16	TG(16:2e_10:1_10:1)+H	TG(36:4e)+H	TG	(16:2e_10:1_10:1)	(16:2e)	(10:1)	(10:1)		617.514	C39 H69 O5	15.3448	2.51577e+07	1.24723e+07	3.77773e+06	2.14683e+07	9.95755e+06	4.31948e+06	1.17256e+07	2.20627e+07	1.52489e+07	1.73309e+07	1.13571e+07	8.67419e+06	7.03298e+06	2.53996e+07	TG(36:4e)	[M+H]
POS2101	M618T16	TG(16:0e_10:1_10:3)+H	TG(36:4e)+H	TG	(16:0e_10:1_10:3)	(16:0e)	(10:1)	(10:3)		617.514	C39 H69 O5	15.6887	5.3291e+06	2.69779e+07	1.31919e+07	1.62527e+07	3.8561e+06	3.94835e+06	9.07062e+06	9.66834e+06	4.57461e+06	5.96921e+06	1.32143e+07	1.31836e+07	1.43774e+07	2.23759e+07	TG(36:4e)	[M+H]
POS2102	M618T17	TG(16:2e_10:1_10:1)+H	TG(36:4e)+H	TG	(16:2e_10:1_10:1)	(16:2e)	(10:1)	(10:1)		617.514	C39 H69 O5	16.3164	1.05396e+07	4.55839e+07	2.96399e+07	2.49965e+07	2.30154e+07	4.63128e+06	7.81454e+06	6.86823e+06	4.87558e+06	7.33099e+06	1.76152e+07	1.8629e+07	4.73371e+07	1.34439e+07	TG(36:4e)	[M+H]
POS2103	M618T18	TG(16:2e_10:1_10:1)+H	TG(36:4e)+H	TG	(16:2e_10:1_10:1)	(16:2e)	(10:1)	(10:1)		617.514	C39 H69 O5	17.0774	2.89921e+06	3.67633e+07	1.44506e+07	3.61869e+06	1.53241e+07	1.28029e+07	2.63787e+07	4.55039e+06	3.0008e+06	1.73464e+07	4.8178e+07	4.83449e+07	3.69892e+07	3.26089e+07	TG(36:4e)	[M+H]
POS2104	M618T18	TG(16:2e_10:1_10:1)+H	TG(36:4e)+H	TG	(16:2e_10:1_10:1)	(16:2e)	(10:1)	(10:1)		617.514	C39 H69 O5	17.6843	1.15489e+07	8.5189e+06	3.34872e+07	1.05085e+07	5.25481e+06	7.26171e+06	5.57149e+06	9.47746e+06	1.08567e+07	8.15881e+06	1.20522e+07	1.26027e+07	7.8992e+06	6.41406e+06	TG(36:4e)	[M+H]
POS1059	M604T18	DG(36:4e)+H	DG(36:4e)+H	DG	(36:4e)	(36:4e)				603.535	C39 H71 O4	17.404	1.6365e+08	6.24474e+07	4.96581e+08	2.70984e+06	4.04503e+07	1.88532e+08	1.55557e+08	2.20714e+08	1.74107e+08	1.39657e+08	1.88159e+08	1.85595e+08	1.41882e+07	1.92793e+07	DG(36:4e)	[M+H]
POS1085	M633T10	DG(22:1_14:4)+NH4	DG(36:5)+NH4	DG	(22:1_14:4)	(22:1)	(14:4)			632.525	C39 H70 O5 N1	9.432	286105	9.80287e+07	2.04673e+08	1.40065e+08	249742	1.72275e+08	7.65794e+07	5.511e+06	3.34493e+06	2.60092e+07	4.2316e+07	4.17616e+07	4.22539e+07	5.92664e+07	DG(36:5)	[M+NH4]
POS1086	M633T11	DG(18:3_18:2)+NH4	DG(36:5)+NH4	DG	(18:3_18:2)	(18:3)	(18:2)			632.525	C39 H70 O5 N1	10.9756	3.86089e+07	6.09581e+07	3.79553e+07	5.4187e+07	7.82768e+07	1.9087e+07	1.74248e+07	1.42887e+07	1.33226e+07	1.41944e+07	3.32007e+07	3.24751e+07	4.79883e+07	5.66719e+07	DG(36:5)	[M+NH4]
POS1089	M616T12	DG(18:3_18:2)+H	DG(36:5)+H	DG	(18:3_18:2)	(18:3)	(18:2)			615.498	C39 H67 O5	11.389	2.95814e+06	2.42454e+06	1.33653e+06	2.93656e+06	1.66021e+06	781914	1.43379e+06	1.06788e+06	1.38028e+06	475037	1.59421e+06	1.47485e+06	1.49033e+06	3.29335e+06	DG(36:5)	[M+H]
POS1090	M616T13	DG(16:0_20:5)+H	DG(36:5)+H	DG	(16:0_20:5)	(16:0)	(20:5)			615.498	C39 H67 O5	12.3157	5.00612e+08	4.89704e+08	7.31362e+08	6.8276e+08	5.87276e+08	3.6162e+08	3.49321e+08	2.58721e+08	2.73413e+08	3.11813e+08	3.54672e+08	3.50831e+08	4.77186e+08	4.33976e+08	DG(36:5)	[M+H]
POS2109	M616T11	TG(12:1e_6:0_18:4)+H	TG(36:5e)+H	TG	(12:1e_6:0_18:4)	(12:1e)	(6:0)	(18:4)		615.498	C39 H67 O5	10.9191	9.21304e+06	3.26357e+06	111935	5.73109e+06	4.73751e+06	836137	124074	490321	59920	332909	1.57595e+06	299886	3.24447e+06	3.07766e+07	TG(36:5e)	[M+H]
POS2110	M616T13	TG(36:5e)+H	TG(36:5e)+H	TG	(36:5e)	(36:5e)				615.498	C39 H67 O5	12.052	1.14582e+08	5.53452e+08	2.2447e+08	6.7518e+08	6.79708e+08	2.30641e+08	6.23298e+07	8.29717e+07	6.10952e+07	6.56557e+07	4.03409e+08	3.97253e+08	4.65832e+08	5.05302e+08	TG(36:5e)	[M+H]
POS2111	M616T17	TG(16:1e_10:2_10:2)+H	TG(36:5e)+H	TG	(16:1e_10:2_10:2)	(16:1e)	(10:2)	(10:2)		615.498	C39 H67 O5	16.1233	1.86351e+06	606508	3.92732e+06	8.2498e+06	1.89611e+06	2.7387e+06	4.32541e+06	2.07737e+06	2.30017e+06	4.49248e+06	8.69053e+06	8.4664e+06	2.36801e+06	6.08862e+06	TG(36:5e)	[M+H]
POS1093	M602T2	DG(36:5e)+H	DG(36:5e)+H	DG	(36:5e)	(36:5e)				601.519	C39 H69 O4	1.486	924302	153308	153076	314027	851325	133214	665892	1.15813e+06	1.50068e+06	1.06792e+07	134068	64767.8	52838.2	185415	DG(36:5e)	[M+H]
POS1094	M602T9	DG(36:5e)+H	DG(36:5e)+H	DG	(36:5e)	(36:5e)				601.519	C39 H69 O4	8.375	1.68721e+06	333230	511498	621431	702515	172207	438441	253519	71409.6	362156	416609	340180	252115	977978	DG(36:5e)	[M+H]
POS1095	M602T10	DG(36:5e)+H	DG(36:5e)+H	DG	(36:5e)	(36:5e)				601.519	C39 H69 O4	9.727	249620	711929	1.26016e+06	1.37646e+06	691584	399128	97125.9	75881.1	317434	46077.2	363597	424610	168131	39395.7	DG(36:5e)	[M+H]
POS1096	M602T13	DG(36:5e)+H	DG(36:5e)+H	DG	(36:5e)	(36:5e)				601.519	C39 H69 O4	12.4633	4.34906e+07	4.65749e+07	4.39471e+07	4.50125e+07	5.48531e+07	1.35371e+07	1.40039e+07	9.65204e+06	7.48988e+06	1.28892e+07	2.37501e+07	2.3552e+07	2.23508e+07	2.46865e+07	DG(36:5e)	[M+H]
POS1097	M602T16	DG(36:5e)+H	DG(36:5e)+H	DG	(36:5e)	(36:5e)				601.519	C39 H69 O4	15.3944	1.96005e+07	1.01959e+08	1.9485e+08	7.69748e+07	4.07177e+07	3.17116e+07	1.9733e+07	5.11312e+07	2.01315e+07	4.01576e+07	4.96774e+07	6.11917e+07	7.32955e+07	8.38577e+07	DG(36:5e)	[M+H]
POS1098	M602T17	DG(36:5e)+H	DG(36:5e)+H	DG	(36:5e)	(36:5e)				601.519	C39 H69 O4	16.3227	7.10379e+07	3.33946e+07	1.43918e+08	3.09637e+07	3.61985e+07	8.68164e+07	5.61984e+07	9.64856e+07	6.84659e+07	6.02314e+07	6.55355e+07	6.45978e+07	3.75448e+07	3.75586e+07	DG(36:5e)	[M+H]
POS1099	M602T17	DG(36:5e)+H	DG(36:5e)+H	DG	(36:5e)	(36:5e)				601.519	C39 H69 O4	16.6163	1.85968e+08	1.81274e+08	4.31462e+07	3.05576e+08	1.05065e+08	1.8117e+08	1.64757e+08	4.29529e+07	6.69888e+07	1.37132e+08	2.1076e+08	2.09471e+08	1.95669e+08	2.13937e+08	DG(36:5e)	[M+H]
POS1100	M602T18	DG(36:5e)+H	DG(36:5e)+H	DG	(36:5e)	(36:5e)				601.519	C39 H69 O4	17.0178	9.9066e+07	4.02891e+07	9.52709e+07	4.42989e+07	4.1822e+07	6.75392e+07	7.98927e+07	4.63893e+07	5.21519e+07	1.16155e+08	1.13209e+08	1.09853e+08	3.32721e+07	3.85193e+07	DG(36:5e)	[M+H]
POS1101	M602T18	DG(36:5e)+H	DG(36:5e)+H	DG	(36:5e)	(36:5e)				601.519	C39 H69 O4	17.6463	1.10215e+06	1.05006e+09	7.62926e+07	1.0377e+09	2.57384e+08	2.18128e+07	7.13322e+07	7.25824e+07	1.54434e+08	2.16642e+07	3.2583e+07	3.5357e+07	1.20617e+09	6.99236e+08	DG(36:5e)	[M+H]
POS1128	M631T11	DG(18:3_18:3)+NH4	DG(36:6)+NH4	DG	(18:3_18:3)	(18:3)	(18:3)			630.509	C39 H68 O5 N1	10.3349	5.90784e+06	4.38966e+06	4.71965e+06	4.51471e+06	3.50776e+06	2.19141e+06	2.07541e+06	1.46205e+06	1.48465e+06	1.63782e+06	1.03688e+07	1.037e+07	1.12914e+07	1.22354e+07	DG(36:6)	[M+NH4]
POS1131	M614T12	DG(16:1_20:5)+H	DG(36:6)+H	DG	(16:1_20:5)	(16:1)	(20:5)			613.483	C39 H65 O5	11.454	5.42479e+07	8.38852e+07	5.93208e+07	8.08824e+07	1.03995e+08	2.83124e+07	2.78986e+07	2.00001e+07	1.9214e+07	2.09976e+07	3.37974e+07	3.31236e+07	6.70229e+07	7.38683e+07	DG(36:6)	[M+H]
POS1132	M600T12	DG(36:6e)+H	DG(36:6e)+H	DG	(36:6e)	(36:6e)				599.503	C39 H67 O4	11.6412	1.20211e+07	1.37668e+07	1.19736e+07	1.24252e+07	1.58764e+07	3.94146e+06	3.519e+06	2.97182e+06	2.61345e+06	2.56085e+06	6.53821e+06	6.52405e+06	8.56612e+06	8.45793e+06	DG(36:6e)	[M+H]
POS1133	M600T16	DG(36:6e)+H	DG(36:6e)+H	DG	(36:6e)	(36:6e)				599.503	C39 H67 O4	15.074	2.54875e+07	5.67382e+07	5.56968e+06	1.35558e+08	6.02428e+07	6.40779e+06	1.19404e+07	1.54066e+07	1.96497e+07	3.52912e+07	6.1285e+06	1.77402e+06	3.20367e+07	3.37374e+08	DG(36:6e)	[M+H]
POS1134	M600T16	DG(36:6e)+H	DG(36:6e)+H	DG	(36:6e)	(36:6e)				599.503	C39 H67 O4	15.678	5.60976e+06	2.01546e+07	4.48708e+07	3.23481e+07	7.6966e+06	2.77046e+07	1.74825e+07	1.04973e+07	2.81499e+06	2.61992e+06	1.64093e+07	1.9722e+07	2.57414e+07	1.02154e+07	DG(36:6e)	[M+H]
POS1140	M612T11	DG(36:7)+H	DG(36:7)+H	DG	(36:7)	(36:7)				611.467	C39 H63 O5	10.681	30308.2	3.84929e+06	2.1889e+06	3.5181e+06	5.25504e+06	1.2127e+06	1.18261e+06	743595	684462	810880	1.74282e+06	1.67438e+06	2.7271e+06	2.83206e+06	DG(36:7)	[M+H]
POS1143	M610T12	DG(36:8)+H	DG(36:8)+H	DG	(36:8)	(36:8)				609.451	C39 H61 O5	11.7869	2.87872e+06	329956	1.11208e+06	453215	96651.4	1.47878e+06	2.39791e+06	1.19201e+06	1.8582e+06	1.73599e+06	1.54679e+06	1.3858e+06	557993	1.29841e+06	DG(36:8)	[M+H]
POS1147	M632T14	DG(37:4)+H	DG(37:4)+H	DG	(37:4)	(37:4)				631.53	C40 H71 O5	13.603	2.50847e+06	5.32704e+06	5.835e+06	3.54826e+06	8.44566e+06	1.17934e+06	72240.5	1.80663e+06	1.80245e+06	117334	2.37608e+06	2.33129e+06	3.55275e+06	3.40509e+06	DG(37:4)	[M+H]
POS1149	M630T13	DG(17:0_20:5)+H	DG(37:5)+H	DG	(17:0_20:5)	(17:0)	(20:5)			629.514	C40 H69 O5	12.6774	7.75512e+06	1.93064e+07	1.26853e+07	1.57741e+07	2.87505e+07	3.46948e+06	4.23028e+06	4.25887e+06	4.22415e+06	3.41341e+06	6.31998e+06	6.17262e+06	1.11363e+07	1.24318e+07	DG(37:5)	[M+H]
POS2115	M630T14	TG(37:5e)+H	TG(37:5e)+H	TG	(37:5e)	(37:5e)				629.514	C40 H69 O5	13.001	5.94203e+06	1.51258e+07	1.18012e+07	273830	2.06964e+07	3.07127e+06	3.28891e+06	3.22025e+06	3.16505e+06	2.55423e+06	6.07359e+06	6.22428e+06	8.59411e+06	6.89966e+06	TG(37:5e)	[M+H]
POS1151	M628T12	DG(37:6)+H	DG(37:6)+H	DG	(37:6)	(37:6)				627.498	C40 H67 O5	11.9549	4.74657e+06	1.13755e+07	9.36779e+06	1.02177e+07	1.4147e+07	2.36326e+06	1.57932e+06	2.03703e+06	1.23547e+06	1.4882e+06	3.41222e+06	3.49135e+06	7.6562e+06	6.56174e+06	DG(37:6)	[M+H]
POS2116	M628T13	TG(37:6e)+H	TG(37:6e)+H	TG	(37:6e)	(37:6e)				627.498	C40 H67 O5	12.085	4.76111e+06	1.14103e+07	9.39647e+06	1.0284e+07	1.41903e+07	2.37049e+06	1.58415e+06	2.04327e+06	1.23926e+06	1.49276e+06	3.42267e+06	3.50204e+06	7.67964e+06	6.6127e+06	TG(37:6e)	[M+H]
POS1153	M669T12	DG(38:1)+NH4	DG(38:1)+NH4	DG	(38:1)	(38:1)				668.619	C41 H82 O5 N1	11.464	173437	510557	960393	425589	281730	363705	194524	216552	2.31027e+06	967110	820092	823332	1.41467e+06	1.37608e+06	DG(38:1)	[M+NH4]
POS1155	M667T11	DG(18:0_20:2)+NH4	DG(38:2)+NH4	DG	(18:0_20:2)	(18:0)	(20:2)			666.603	C41 H80 O5 N1	10.6206	61305.1	10256.7	137569	29546.1	125389	36661.4	101260	122054	2.19366e+06	1.23327e+06	278540	284812	279602	388641	DG(38:2)	[M+NH4]
POS1156	M672T15	DG(20:1_18:1)+Na	DG(38:2)+Na	DG	(20:1_18:1)	(20:1)	(18:1)			671.558	C41 H76 O5 Na1	14.3005	8.85712e+06	1.08819e+07	1.22025e+07	8.73879e+06	1.57703e+07	4.25307e+06	4.85433e+06	4.81014e+06	2.97313e+06	3.81506e+06	7.11727e+06	6.99622e+06	8.35242e+06	9.25195e+06	DG(38:2)	[M+Na]
POS1158	M665T14	DG(18:1_20:2)+NH4	DG(38:3)+NH4	DG	(18:1_20:2)	(18:1)	(20:2)			664.587	C41 H78 O5 N1	13.2812	2.15317e+07	4.87818e+07	1.6856e+07	3.81888e+07	6.62349e+07	1.15634e+07	1.61294e+07	1.2933e+07	1.37902e+07	1.50766e+07	1.2735e+07	1.24571e+07	2.78473e+07	2.6821e+07	DG(38:3)	[M+NH4]
POS1164	M663T13	DG(20:2_18:2)+NH4	DG(38:4)+NH4	DG	(20:2_18:2)	(20:2)	(18:2)			662.572	C41 H76 O5 N1	12.514	3.04353e+07	7.25201e+07	3.6574e+07	6.15333e+07	8.59212e+07	2.04089e+07	1.61096e+07	1.59112e+07	1.18867e+07	1.47834e+07	1.78214e+07	1.75543e+07	4.03174e+07	4.43861e+07	DG(38:4)	[M+NH4]
POS1166	M663T14	DG(18:0_20:4)+NH4	DG(38:4)+NH4	DG	(18:0_20:4)	(18:0)	(20:4)			662.572	C41 H76 O5 N1	13.1782	9.93415e+07	2.87805e+07	9.06767e+07	1.50339e+07	3.9625e+07	5.42774e+07	7.51775e+07	6.14937e+07	6.02952e+07	7.04749e+07	6.65071e+07	6.56347e+07	2.85272e+07	2.28247e+07	DG(38:4)	[M+NH4]
POS1168	M646T15	DG(38:4)+H	DG(38:4)+H	DG	(38:4)	(38:4)				645.545	C41 H73 O5	14.3022	8.62023e+07	8.13225e+07	1.48078e+08	8.56668e+07	1.3267e+08	5.01906e+07	6.13743e+07	5.31993e+07	5.37562e+07	5.5514e+07	8.0813e+07	7.92261e+07	8.5083e+07	9.64772e+07	DG(38:4)	[M+H]
POS1172	M661T13	DG(20:3_18:2)+NH4	DG(38:5)+NH4	DG	(20:3_18:2)	(20:3)	(18:2)			660.556	C41 H74 O5 N1	12.1171	1.35087e+07	1.31654e+07	1.21523e+07	1.35133e+07	2.19976e+07	5.64928e+06	4.94175e+06	5.51426e+06	3.77612e+06	4.63502e+06	1.00739e+07	9.96312e+06	1.07309e+07	1.11121e+07	DG(38:5)	[M+NH4]
POS1173	M644T14	DG(18:0_20:5)+H	DG(38:5)+H	DG	(18:0_20:5)	(18:0)	(20:5)			643.53	C41 H71 O5	13.3923	3.51725e+08	3.61021e+08	4.20225e+08	3.70561e+08	9.15534e+08	2.13025e+08	1.84051e+08	1.64227e+08	1.67126e+08	1.80955e+08	2.63138e+08	2.57416e+08	2.8879e+08	3.35414e+08	DG(38:5)	[M+H]
POS2144	M666T13	TG(20:3e_6:0_12:2)+Na	TG(38:5e)+Na	TG	(20:3e_6:0_12:2)	(20:3e)	(6:0)	(12:2)		665.512	C41 H70 O5 Na1	12.2937	8.01077e+06	1.06972e+06	8.1948e+06	1.36357e+06	1.50948e+06	4.21471e+06	4.08608e+06	3.75101e+06	3.0138e+06	3.49971e+06	6.16974e+06	6.03367e+06	1.21838e+06	1.36411e+06	TG(38:5e)	[M+Na]
POS2145	M644T14	TG(12:1e_6:0_20:4)+H	TG(38:5e)+H	TG	(12:1e_6:0_20:4)	(12:1e)	(6:0)	(20:4)		643.53	C41 H71 O5	13.1836	3.44498e+08	3.64875e+08	4.23516e+08	3.71521e+08	9.15473e+08	2.11226e+08	1.87427e+08	1.62639e+08	1.65055e+08	1.78472e+08	2.61553e+08	2.56641e+08	2.89909e+08	3.24946e+08	TG(38:5e)	[M+H]
POS1176	M659T12	DG(18:2_20:4)+NH4	DG(38:6)+NH4	DG	(18:2_20:4)	(18:2)	(20:4)			658.541	C41 H72 O5 N1	11.3963	1.92374e+07	9.61567e+06	7.84599e+06	1.19994e+07	2.34282e+07	3.64606e+06	4.19726e+06	5.12556e+06	1.33144e+06	1.31508e+06	4.88067e+06	3.88651e+06	6.8987e+06	1.85071e+07	DG(38:6)	[M+NH4]
POS1178	M642T13	DG(18:1_20:5)+H	DG(38:6)+H	DG	(18:1_20:5)	(18:1)	(20:5)			641.514	C41 H69 O5	12.4277	4.7213e+08	4.63436e+08	4.434e+08	5.34266e+08	6.13485e+08	2.24506e+08	1.77643e+08	1.46409e+08	1.33329e+08	1.46512e+08	2.47329e+08	2.42616e+08	3.19828e+08	3.70012e+08	DG(38:6)	[M+H]
POS2148	M642T13	TG(12:1e_6:0_20:5)+H	TG(38:6e)+H	TG	(12:1e_6:0_20:5)	(12:1e)	(6:0)	(20:5)		641.514	C41 H69 O5	12.4634	4.7213e+08	4.63436e+08	4.434e+08	5.34266e+08	6.13485e+08	2.24506e+08	1.77643e+08	1.46409e+08	1.33329e+08	1.46512e+08	2.47329e+08	2.42616e+08	3.19828e+08	3.70012e+08	TG(38:6e)	[M+H]
POS1179	M628T11	DG(38:6e)+H	DG(38:6e)+H	DG	(38:6e)	(38:6e)				627.535	C41 H71 O4	10.1894	1.13659e+07	3.60346e+06	5.49172e+06	7.30325e+06	3.02304e+07	4.46523e+06	5.28006e+06	2.72924e+06	5.46469e+06	1.97656e+06	7.74804e+06	7.84496e+06	7.09358e+06	6.79227e+06	DG(38:6e)	[M+H]
POS1184	M640T12	DG(20:5_18:2)+H	DG(38:7)+H	DG	(20:5_18:2)	(20:5)	(18:2)			639.498	C41 H67 O5	11.5908	1.57579e+08	1.84665e+08	1.61489e+08	1.88951e+08	2.05098e+08	6.1383e+07	5.73214e+07	4.68613e+07	4.08402e+07	4.32184e+07	7.4053e+07	7.30024e+07	1.13476e+08	1.11704e+08	DG(38:7)	[M+H]
POS1185	M640T13	DG(38:7)+H	DG(38:7)+H	DG	(38:7)	(38:7)				639.498	C41 H67 O5	12.009	1.25909e+08	1.60603e+07	1.28932e+08	1.81362e+08	2.21605e+07	4.90447e+07	4.58093e+07	3.74574e+07	3.265e+07	3.45557e+07	5.93228e+07	5.84646e+07	6.00722e+07	1.46195e+07	DG(38:7)	[M+H]
POS2149	M640T12	TG(38:7e)+H	TG(38:7e)+H	TG	(38:7e)	(38:7e)				639.498	C41 H67 O5	11.8776	1.1896e+08	1.60472e+08	1.26761e+08	1.79003e+08	1.85225e+08	4.91877e+07	4.62079e+07	3.79851e+07	3.09406e+07	3.53222e+07	5.60335e+07	5.48064e+07	1.02496e+08	1.49757e+07	TG(38:7e)	[M+H]
POS1193	M689T13	DG(18:1_22:4)+NH4	DG(40:5)+NH4	DG	(18:1_22:4)	(18:1)	(22:4)			688.587	C43 H78 O5 N1	12.8772	5.66348e+06	1.00215e+07	2.87729e+06	3.67505e+06	1.74246e+07	2.27015e+06	1.87369e+06	1.19107e+06	1.26875e+06	1.48938e+06	5.05889e+06	4.46995e+06	7.36475e+06	1.5232e+07	DG(40:5)	[M+NH4]
POS2166	M694T14	TG(18:3e_11:1_11:1)+Na	TG(40:5e)+Na	TG	(18:3e_11:1_11:1)	(18:3e)	(11:1)	(11:1)		693.543	C43 H74 O5 Na1	13.053	2.71205e+06	2.40004e+06	2.50181e+06	2.77811e+06	4.88107e+06	2.27806e+06	1.01338e+06	558536	477023	592440	1.26547e+06	1.21914e+06	2.88048e+06	3.07845e+06	TG(40:5e)	[M+Na]
POS2167	M672T15	TG(12:1e_6:0_22:4)+H	TG(40:5e)+H	TG	(12:1e_6:0_22:4)	(12:1e)	(6:0)	(22:4)		671.561	C43 H75 O5	14.2883	8.85712e+06	1.08819e+07	1.2174e+07	8.73879e+06	1.57899e+07	4.25307e+06	4.92541e+06	4.81014e+06	2.97313e+06	3.81506e+06	7.11727e+06	6.99622e+06	8.35242e+06	9.25195e+06	TG(40:5e)	[M+H]
POS1195	M692T13	DG(18:1_22:5)+Na	DG(40:6)+Na	DG	(18:1_22:5)	(18:1)	(22:5)			691.527	C43 H72 O5 Na1	12.34	3.30673e+06	4.76965e+06	3.94906e+06	316976	6.20348e+06	1.52555e+06	1.3131e+06	1.16762e+06	808426	1.10674e+06	2.62744e+06	2.59621e+06	3.40981e+06	117954	DG(40:6)	[M+Na]
POS1196	M670T14	DG(18:1_22:5)+H	DG(40:6)+H	DG	(18:1_22:5)	(18:1)	(22:5)			669.545	C43 H73 O5	13.2502	1.45501e+07	3.57058e+07	9.92811e+06	2.54843e+07	4.59575e+07	8.76694e+06	1.13014e+07	9.31672e+06	1.08216e+07	1.12332e+07	8.34135e+06	8.06655e+06	1.62495e+07	2.06002e+07	DG(40:6)	[M+H]
POS1197	M690T12	DG(18:1_22:6)+Na	DG(40:7)+Na	DG	(18:1_22:6)	(18:1)	(22:6)			689.512	C43 H70 O5 Na1	11.766	1.4541e+06	338072	561331	602244	1.2888e+06	128590	209818	159361	225257	94869.5	993524	896635	1.18529e+06	2.01305e+06	DG(40:7)	[M+Na]
POS1198	M668T13	DG(18:1_22:6)+H	DG(40:7)+H	DG	(18:1_22:6)	(18:1)	(22:6)			667.53	C43 H71 O5	12.4531	3.23841e+06	3.51751e+07	6.28398e+06	2.95652e+07	4.31661e+07	4.57413e+06	4.05548e+06	3.56707e+06	3.33593e+06	3.79498e+06	1.03425e+07	9.97486e+06	1.75391e+07	2.36539e+07	DG(40:7)	[M+H]
POS4900	M894T18	TG(20:1e_18:2_18:3)+H	TG(56:6e)+H	TG	(20:1e_18:2_18:3)	(20:1e)	(18:2)	(18:3)		893.796	C59 H105 O5	17.3277	7.42298e+08	1.30043e+09	3.11735e+09	2.03696e+09	1.20155e+09	1.69253e+09	1.14775e+09	2.18559e+09	9.69373e+08	8.24296e+08	1.78086e+09	1.80354e+09	2.25059e+09	1.86711e+09	TG(56:6e)	[M+H]
POS1206	M1200T11	GM3(m40:3)+H-H2O	GM3(m40:3)+H-H2O	GM3	(m40:3)	(m40:3)				1199.78	C63 H111 O19 N2	10.4423	5.46289e+06	2.63011e+07	7.27175e+06	2.0117e+07	1.21487e+07	3.96765e+06	5.69777e+06	5.22467e+06	5.44165e+06	5.06577e+06	2.23769e+07	2.23186e+07	4.95186e+07	5.66038e+07	GM3(m40:3)	[M+H-H2O]
POS1207	M585T8	Hex1Cer(d27:1)+H-H2O	Hex1Cer(d27:1)+H-H2O	Hex1Cer	(d27:1)	(d27:1)				584.452	C33 H62 O7 N1	7.15663	3.07822e+06	3.44581e+06	2.72528e+06	3.42833e+06	5.73154e+06	2.14353e+06	2.02421e+06	1.35315e+06	2.89042e+06	2.67134e+06	3.15703e+06	3.14073e+06	3.66763e+06	4.12266e+06	Hex1Cer(d27:1)	[M+H-H2O]
POS1208	M613T9	Hex1Cer(d29:1)+H-H2O	Hex1Cer(d29:1)+H-H2O	Hex1Cer	(d29:1)	(d29:1)				612.483	C35 H66 O7 N1	8.72471	2.63527e+06	3.49575e+06	2.36762e+06	5.81575e+06	5.01221e+06	1.71176e+06	1.60167e+06	1.17645e+06	2.2379e+06	2.21495e+06	2.57019e+06	2.52372e+06	3.29981e+06	3.70611e+06	Hex1Cer(d29:1)	[M+H-H2O]
POS1209	M762T14	Hex1Cer(d36:1+O)+NH4	Hex1Cer(d36:1+O)+NH4	Hex1Cer	(d36:1+O)	(d36:1+O)				761.625	C42 H85 O9 N2	13.3404	2.12392e+06	1.88788e+06	7.3318e+06	2.66429e+06	2.75955e+06	7.53704e+06	5.28636e+06	1.09759e+07	8.2236e+06	8.05076e+06	6.01662e+06	6.25505e+06	5.23716e+06	7.11598e+06	Hex1Cer(d36:1+O)	[M+NH4]
POS1269	M762T15	Hex1Cer(t36:1)+NH4	Hex1Cer(t36:1)+NH4	Hex1Cer	(t36:1)	(t36:1)				761.625	C42 H85 O9 N2	14.212	2.73901e+06	1.52417e+06	1.11034e+06	1.97205e+06	3.68847e+06	2.65973e+06	4.47242e+06	5.39956e+06	7.04635e+06	4.61893e+06	887319	897999	3.40203e+06	5.82481e+06	Hex1Cer(t36:1)	[M+NH4]
POS1210	M760T14	Hex1Cer(d36:2+O)+NH4	Hex1Cer(d36:2+O)+NH4	Hex1Cer	(d36:2+O)	(d36:2+O)				759.609	C42 H83 O9 N2	13.3358	3.38907e+06	5.08971e+06	8.26402e+06	7.80696e+06	8.53268e+06	4.50736e+06	7.99887e+06	9.084e+06	6.37279e+06	5.56784e+06	1.3614e+07	1.37335e+07	1.76525e+07	1.19296e+07	Hex1Cer(d36:2+O)	[M+NH4]
POS1270	M760T14	Hex1Cer(t36:2)+NH4	Hex1Cer(t36:2)+NH4	Hex1Cer	(t36:2)	(t36:2)				759.609	C42 H83 O9 N2	13.3529	3.82652e+06	5.02844e+06	8.50498e+06	9.31784e+06	8.31041e+06	4.50137e+06	7.9934e+06	7.85011e+06	5.61327e+06	5.51606e+06	1.33571e+07	1.35211e+07	1.50163e+07	1.16658e+07	Hex1Cer(t36:2)	[M+NH4]
POS1271	M760T15	Hex1Cer(t36:2)+NH4	Hex1Cer(t36:2)+NH4	Hex1Cer	(t36:2)	(t36:2)				759.609	C42 H83 O9 N2	14.549	2.56302e+06	131190	2.47117e+06	291852	870087	577482	730094	635075	525489	823504	1.78066e+06	1.66471e+06	967634	931535	Hex1Cer(t36:2)	[M+NH4]
POS1211	M790T15	Hex1Cer(d38:1+O)+NH4	Hex1Cer(d38:1+O)+NH4	Hex1Cer	(d38:1+O)	(d38:1+O)				789.656	C44 H89 O9 N2	14.375	5.15354e+06	4.97401e+06	1.30473e+07	2.93681e+06	6.9471e+06	1.24028e+07	4.57097e+06	1.79294e+07	2.59314e+07	1.18121e+07	6.40435e+06	5.97404e+06	1.02725e+07	1.86863e+07	Hex1Cer(d38:1+O)	[M+NH4]
POS1212	M788T14	Hex1Cer(d20:2_18:0+O)+NH4	Hex1Cer(d38:2+O)+NH4	Hex1Cer	(d20:2_18:0+O)	(d20:2)	(18:0+O)			787.641	C44 H87 O9 N2	13.3424	3.79614e+06	1.70763e+06	9.86323e+06	3.92842e+06	2.9642e+06	2.21515e+07	1.1369e+07	1.94353e+07	1.38732e+07	1.33827e+07	1.35912e+07	1.33283e+07	1.30981e+07	2.91641e+06	Hex1Cer(d38:2+O)	[M+NH4]
POS1213	M788T15	Hex1Cer(d38:2+O)+NH4	Hex1Cer(d38:2+O)+NH4	Hex1Cer	(d38:2+O)	(d38:2+O)				787.641	C44 H87 O9 N2	14.192	3.34664e+06	3.12824e+06	8.59632e+06	1.13133e+07	1.48437e+06	7.1323e+06	8.96432e+06	1.63597e+07	1.19596e+07	9.47912e+06	1.06362e+07	1.00695e+07	5.48408e+06	1.42408e+07	Hex1Cer(d38:2+O)	[M+NH4]
POS1214	M788T15	Hex1Cer(d38:2+O)+NH4	Hex1Cer(d38:2+O)+NH4	Hex1Cer	(d38:2+O)	(d38:2+O)				787.641	C44 H87 O9 N2	14.7362	1.33329e+06	5.07007e+06	1.45918e+06	867916	5.23123e+06	3.02889e+06	4.83123e+06	3.68212e+06	2.65783e+06	2.13231e+06	7.17281e+06	7.08713e+06	3.38185e+06	5.16339e+06	Hex1Cer(d38:2+O)	[M+NH4]
POS1272	M788T14	Hex1Cer(t38:2)+NH4	Hex1Cer(t38:2)+NH4	Hex1Cer	(t38:2)	(t38:2)				787.641	C44 H87 O9 N2	13.3719	3.59948e+06	1.61916e+06	9.35226e+06	3.7249e+06	2.81064e+06	2.10039e+07	1.078e+07	1.84284e+07	1.31545e+07	1.26894e+07	1.28871e+07	1.26378e+07	1.11944e+07	2.76532e+06	Hex1Cer(t38:2)	[M+NH4]
POS1215	M786T13	Hex1Cer(d20:2_18:1+O)+NH4	Hex1Cer(d38:3+O)+NH4	Hex1Cer	(d20:2_18:1+O)	(d20:2)	(18:1+O)			785.625	C44 H85 O9 N2	12.5296	4.52581e+06	9.53391e+06	2.24726e+06	3.7159e+06	8.60309e+06	8.01856e+06	2.87331e+06	4.89714e+06	4.8275e+06	4.24767e+06	5.94306e+06	5.96544e+06	9.54039e+06	624265	Hex1Cer(d38:3+O)	[M+NH4]
POS1216	M786T14	Hex1Cer(d38:3+O)+NH4	Hex1Cer(d38:3+O)+NH4	Hex1Cer	(d38:3+O)	(d38:3+O)				785.625	C44 H85 O9 N2	13.3576	1.29302e+07	7.25238e+06	1.90268e+07	1.70249e+07	5.03023e+06	1.60117e+07	1.6251e+07	1.80721e+07	1.35162e+07	1.14913e+07	2.3766e+07	2.37011e+07	2.19992e+07	1.7674e+07	Hex1Cer(d38:3+O)	[M+NH4]
POS1273	M786T13	Hex1Cer(t38:3)+NH4	Hex1Cer(t38:3)+NH4	Hex1Cer	(t38:3)	(t38:3)				785.625	C44 H85 O9 N2	12.4738	6.02967e+06	3.23558e+06	3.10891e+06	1.34786e+07	4.79075e+06	8.12682e+06	4.03697e+06	6.75312e+06	4.7656e+06	4.28906e+06	7.34098e+06	7.24779e+06	1.05425e+07	1.2526e+07	Hex1Cer(t38:3)	[M+NH4]
POS1274	M786T14	Hex1Cer(t38:3)+NH4	Hex1Cer(t38:3)+NH4	Hex1Cer	(t38:3)	(t38:3)				785.625	C44 H85 O9 N2	13.4603	1.03481e+07	6.89337e+06	1.26697e+07	1.35822e+07	6.12549e+06	1.02014e+07	1.14238e+07	1.31472e+07	8.82513e+06	9.84519e+06	2.10339e+07	2.08382e+07	1.16391e+07	1.05413e+07	Hex1Cer(t38:3)	[M+NH4]
POS1275	M786T14	Hex1Cer(t38:3)+NH4	Hex1Cer(t38:3)+NH4	Hex1Cer	(t38:3)	(t38:3)				785.625	C44 H85 O9 N2	13.92	2.73924e+06	5.68295e+06	3.23162e+06	8.31744e+06	5.31555e+06	4.59981e+06	4.41972e+06	2.62831e+06	2.15695e+06	4.15198e+06	7.20068e+06	7.02324e+06	3.73941e+06	5.55354e+06	Hex1Cer(t38:3)	[M+NH4]
POS1217	M753T10	Hex1Cer(d39:1)+H-H2O	Hex1Cer(d39:1)+H-H2O	Hex1Cer	(d39:1)	(d39:1)				752.64	C45 H86 O7 N1	9.043	9.9022e+06	3.31488e+06	1.09032e+06	269051	2.40808e+06	693433	1.29547e+07	836778	68416.1	540002	575538	597950	798052	426869	Hex1Cer(d39:1)	[M+H-H2O]
POS1218	M832T14	Hex1Cer(d22:0_18:2+2O)+NH4	Hex1Cer(d40:2+2O)+NH4	Hex1Cer	(d22:0_18:2+2O)	(d22:0)	(18:2+2O)			831.667	C46 H91 O10 N2	13.8948	1.38676e+06	521057	63256	553843	294747	802070	284537	1.32912e+06	1.28277e+06	395487	1.42252e+06	632805	4.06485e+07	3.03221e+08	Hex1Cer(d40:2+2O)	[M+NH4]
POS1219	M816T15	Hex1Cer(d22:2_18:0+O)+NH4	Hex1Cer(d40:2+O)+NH4	Hex1Cer	(d22:2_18:0+O)	(d22:2)	(18:0+O)			815.672	C46 H91 O9 N2	14.3615	1.60701e+07	5.86489e+07	8.71843e+07	2.47733e+07	7.71524e+07	2.72245e+07	2.5295e+07	3.45054e+07	2.93085e+07	2.94233e+07	3.25262e+07	3.24479e+07	9.08763e+07	9.80736e+07	Hex1Cer(d40:2+O)	[M+NH4]
POS1220	M816T16	Hex1Cer(d40:2+O)+NH4	Hex1Cer(d40:2+O)+NH4	Hex1Cer	(d40:2+O)	(d40:2+O)				815.672	C46 H91 O9 N2	15.0836	6.11605e+06	1.26789e+06	1.77589e+07	7.9028e+06	1.102e+06	1.05841e+07	1.47583e+07	1.7183e+07	1.58628e+07	1.29621e+07	1.58324e+07	1.56966e+07	1.12204e+06	3.95432e+06	Hex1Cer(d40:2+O)	[M+NH4]
POS1221	M814T14	Hex1Cer(d22:2_18:1+O)+NH4	Hex1Cer(d40:3+O)+NH4	Hex1Cer	(d22:2_18:1+O)	(d22:2)	(18:1+O)			813.656	C46 H89 O9 N2	13.4896	1.27554e+07	3.28024e+07	1.31062e+07	2.72308e+07	2.59254e+07	2.78768e+07	1.14527e+07	1.75584e+07	1.93296e+07	1.86637e+07	2.20557e+07	2.37242e+07	2.91596e+07	2.32277e+07	Hex1Cer(d40:3+O)	[M+NH4]
POS1222	M814T15	Hex1Cer(d22:2_18:1+O)+NH4	Hex1Cer(d40:3+O)+NH4	Hex1Cer	(d22:2_18:1+O)	(d22:2)	(18:1+O)			813.656	C46 H89 O9 N2	14.2079	2.48286e+07	3.86701e+07	2.74701e+07	2.77017e+07	1.28342e+07	2.36722e+07	3.43089e+07	3.37517e+07	3.00314e+07	2.52152e+07	5.03158e+07	4.8923e+07	8.76496e+07	1.13254e+08	Hex1Cer(d40:3+O)	[M+NH4]
POS1223	M779T11	Hex1Cer(d40:4)+H	Hex1Cer(d40:4)+H	Hex1Cer	(d40:4)	(d40:4)				778.619	C46 H84 O8 N1	10.2102	1.77288e+06	390048	1.27007e+06	2.67582e+06	3.84744e+06	192727	474756	51511.6	1.50958e+06	569257	1.83586e+06	979938	2.311e+06	1.36902e+07	Hex1Cer(d40:4)	[M+H]
POS1224	M781T4	Hex1Cer(d41:1)+H-H2O	Hex1Cer(d41:1)+H-H2O	Hex1Cer	(d41:1)	(d41:1)				780.671	C47 H90 O7 N1	3.066	890813	419919	175357	1.02916e+06	3.07685e+06	140803	100380	205133	740716	54438.9	123115	106267	45108.9	2.2528e+06	Hex1Cer(d41:1)	[M+H-H2O]
POS1225	M781T11	Hex1Cer(d41:1)+H-H2O	Hex1Cer(d41:1)+H-H2O	Hex1Cer	(d41:1)	(d41:1)				780.671	C47 H90 O7 N1	10.639	494414	435263	520245	5.3316e+06	3.63054e+06	412546	1.09166e+06	900894	538330	665669	493579	514220	2.2854e+06	2.135e+06	Hex1Cer(d41:1)	[M+H-H2O]
POS1226	M781T14	Hex1Cer(d24:0_17:1)+H-H2O	Hex1Cer(d41:1)+H-H2O	Hex1Cer	(d24:0_17:1)	(d24:0)	(17:1)			780.671	C47 H90 O7 N1	13.4448	1.08553e+07	8.56944e+06	1.3658e+07	1.21643e+07	9.41848e+06	6.35231e+06	1.01698e+07	7.20182e+06	6.12446e+06	6.08572e+06	2.47872e+07	2.43283e+07	1.27562e+07	1.24854e+07	Hex1Cer(d41:1)	[M+H-H2O]
POS1227	M848T16	Hex1Cer(d24:0_18:0+O)+NH4	Hex1Cer(d42:0+O)+NH4	Hex1Cer	(d24:0_18:0+O)	(d24:0)	(18:0+O)			847.735	C48 H99 O9 N2	15.3081	1.22705e+07	1.47961e+07	2.80588e+07	1.10479e+08	1.07821e+07	1.85242e+07	1.85299e+07	2.06393e+07	1.40184e+07	1.1894e+07	2.6438e+07	2.59195e+07	1.87904e+07	2.16714e+07	Hex1Cer(d42:0+O)	[M+NH4]
POS1228	M848T16	Hex1Cer(d24:0_18:0+O)+NH4	Hex1Cer(d42:0+O)+NH4	Hex1Cer	(d24:0_18:0+O)	(d24:0)	(18:0+O)			847.735	C48 H99 O9 N2	15.7719	1.10744e+07	2.6281e+06	9.54805e+06	1.31903e+07	6.92928e+06	1.13941e+07	1.00886e+07	6.66877e+06	4.23649e+06	1.57039e+07	9.34925e+06	8.84843e+06	6.60551e+06	6.43713e+06	Hex1Cer(d42:0+O)	[M+NH4]
POS1229	M848T18	Hex1Cer(d42:0+O)+NH4	Hex1Cer(d42:0+O)+NH4	Hex1Cer	(d42:0+O)	(d42:0+O)				847.735	C48 H99 O9 N2	17.197	7.34644e+06	1.60564e+07	1.38713e+07	1.76995e+07	7.43495e+06	3.52508e+06	1.72055e+07	1.0248e+07	1.48552e+07	1.62862e+07	2.33251e+07	2.33904e+07	1.94696e+07	3.0237e+07	Hex1Cer(d42:0+O)	[M+NH4]
POS1230	M795T14	Hex1Cer(d42:1)+H-H2O	Hex1Cer(d42:1)+H-H2O	Hex1Cer	(d42:1)	(d42:1)				794.687	C48 H92 O7 N1	13.8999	2.11889e+07	2.56865e+07	3.09598e+07	3.99945e+07	2.98261e+07	1.17448e+07	1.52788e+07	1.26733e+07	1.61868e+07	1.09238e+07	5.95444e+07	5.84571e+07	9.00023e+07	9.72112e+07	Hex1Cer(d42:1)	[M+H-H2O]
POS1231	M846T17	Hex1Cer(d19:1_23:0+O)+NH4	Hex1Cer(d42:1+O)+NH4	Hex1Cer	(d19:1_23:0+O)	(d19:1)	(23:0+O)			845.719	C48 H97 O9 N2	16.1884	1.67524e+07	1.30284e+07	2.00447e+07	1.11317e+07	3.60618e+06	2.10028e+07	1.85331e+07	4.39185e+07	7.97142e+07	5.90229e+07	2.10731e+07	2.07625e+07	1.17306e+07	9.968e+06	Hex1Cer(d42:1+O)	[M+NH4]
POS1232	M811T14	Hex1Cer(d24:1_18:1)+H	Hex1Cer(d42:2)+H	Hex1Cer	(d24:1_18:1)	(d24:1)	(18:1)			810.682	C48 H92 O8 N1	13.233	2.59351e+06	2.96222e+06	4.55057e+06	8.87802e+06	4.77422e+06	1.40394e+06	1.6863e+06	1.14889e+06	1.34797e+06	1.10931e+06	7.70962e+06	7.59447e+06	1.07758e+07	1.21987e+07	Hex1Cer(d42:2)	[M+H]
POS1233	M809T14	Hex1Cer(d24:1_18:1+O)+H-H2O	Hex1Cer(d42:2+O)+H-H2O	Hex1Cer	(d24:1_18:1+O)	(d24:1)	(18:1+O)			808.666	C48 H90 O8 N1	13.535	2.8723e+06	3.34317e+06	7.0965e+06	4.82721e+06	1.60874e+06	2.21634e+06	2.04262e+06	1.59858e+06	1.41357e+06	938915	6.41626e+06	6.91466e+06	6.69342e+06	4.42155e+06	Hex1Cer(d42:2+O)	[M+H-H2O]
POS1234	M844T16	Hex1Cer(d42:2+O)+NH4	Hex1Cer(d42:2+O)+NH4	Hex1Cer	(d42:2+O)	(d42:2+O)				843.703	C48 H95 O9 N2	15.7937	6.8049e+07	1.87926e+08	1.347e+08	1.4547e+08	1.9661e+08	8.88625e+07	8.60881e+07	1.31973e+08	1.17853e+08	1.16445e+08	9.52083e+07	9.3104e+07	2.79426e+08	2.77508e+08	Hex1Cer(d42:2+O)	[M+NH4]
POS1235	M844T17	Hex1Cer(d42:2+O)+NH4	Hex1Cer(d42:2+O)+NH4	Hex1Cer	(d42:2+O)	(d42:2+O)				843.703	C48 H95 O9 N2	16.0454	4.85978e+07	3.54902e+08	1.14674e+08	3.25291e+08	3.37287e+08	1.2539e+08	1.32158e+08	1.00678e+08	1.6415e+08	7.18746e+07	2.40277e+07	2.60835e+07	1.6221e+09	9.71536e+08	Hex1Cer(d42:2+O)	[M+NH4]
POS1236	M844T17	Hex1Cer(d42:2+O)+NH4	Hex1Cer(d42:2+O)+NH4	Hex1Cer	(d42:2+O)	(d42:2+O)				843.703	C48 H95 O9 N2	16.3244	4.99253e+07	1.50897e+06	6.08073e+07	1.20974e+07	9.91164e+06	3.38435e+07	5.57939e+07	7.46458e+07	6.97332e+07	6.15379e+07	5.28037e+07	4.93878e+07	2.41791e+07	2.23265e+07	Hex1Cer(d42:2+O)	[M+NH4]
POS1237	M844T17	Hex1Cer(d42:2+O)+NH4	Hex1Cer(d42:2+O)+NH4	Hex1Cer	(d42:2+O)	(d42:2+O)				843.703	C48 H95 O9 N2	16.8101	9.72236e+06	3.00521e+07	8.8031e+06	2.0696e+07	2.07554e+07	1.24921e+07	1.39341e+07	1.21682e+07	1.95171e+07	1.17562e+07	1.93341e+07	1.94383e+07	2.85385e+07	2.47502e+07	Hex1Cer(d42:2+O)	[M+NH4]
POS1238	M844T18	Hex1Cer(d42:2+O)+NH4	Hex1Cer(d42:2+O)+NH4	Hex1Cer	(d42:2+O)	(d42:2+O)				843.703	C48 H95 O9 N2	17.6797	2.55671e+06	1.20435e+06	1.74703e+07	799661	196021	1.97421e+07	3.65143e+06	6.98615e+06	2.33125e+06	5.53414e+06	3.91742e+07	4.14675e+07	2.09084e+06	1.57205e+06	Hex1Cer(d42:2+O)	[M+NH4]
POS1239	M842T15	Hex1Cer(d24:2_18:1+O)+NH4	Hex1Cer(d42:3+O)+NH4	Hex1Cer	(d24:2_18:1+O)	(d24:2)	(18:1+O)			841.688	C48 H93 O9 N2	14.4007	3.94647e+07	5.25222e+07	6.87666e+07	1.00824e+08	4.77985e+07	5.11079e+07	4.66439e+07	5.9319e+07	5.09211e+07	4.84302e+07	5.07001e+07	5.02045e+07	9.06273e+07	9.44925e+07	Hex1Cer(d42:3+O)	[M+NH4]
POS1240	M842T16	Hex1Cer(d42:3+O)+NH4	Hex1Cer(d42:3+O)+NH4	Hex1Cer	(d42:3+O)	(d42:3+O)				841.688	C48 H93 O9 N2	15.0503	2.67835e+07	1.36438e+06	2.76214e+07	1.0074e+07	2.35375e+06	2.07837e+07	2.4108e+07	2.61499e+07	3.42136e+07	2.41772e+07	3.23915e+07	3.09537e+07	1.46317e+06	6.10325e+06	Hex1Cer(d42:3+O)	[M+NH4]
POS1241	M811T15	Hex1Cer(d24:0_19:0)+H-H2O	Hex1Cer(d43:0)+H-H2O	Hex1Cer	(d24:0_19:0)	(d24:0)	(19:0)			810.718	C49 H96 O7 N1	14.461	8.56177e+06	7.46776e+06	1.56898e+07	1.82686e+07	3.41725e+06	1.33414e+07	1.0135e+07	1.45975e+07	8.50068e+06	1.0812e+07	1.72203e+07	1.68923e+07	6.31122e+06	5.54263e+06	Hex1Cer(d43:0)	[M+H-H2O]
POS1242	M811T16	Hex1Cer(d24:0_19:0)+H-H2O	Hex1Cer(d43:0)+H-H2O	Hex1Cer	(d24:0_19:0)	(d24:0)	(19:0)			810.718	C49 H96 O7 N1	15.084	1.39414e+07	4.01718e+06	2.63366e+07	1.04129e+07	4.711e+06	1.6164e+07	9.89528e+06	2.88431e+07	2.01525e+07	1.26127e+07	2.01585e+07	2.02409e+07	1.2258e+07	1.38487e+07	Hex1Cer(d43:0)	[M+H-H2O]
POS1243	M809T15	Hex1Cer(d43:1)+H-H2O	Hex1Cer(d43:1)+H-H2O	Hex1Cer	(d43:1)	(d43:1)				808.702	C49 H94 O7 N1	14.071	8.55452e+06	5.39667e+07	2.39351e+07	3.89565e+07	2.86318e+07	7.61515e+06	1.99472e+07	1.28752e+07	8.30158e+06	7.98826e+06	3.3436e+07	3.64279e+07	7.94264e+07	6.00519e+07	Hex1Cer(d43:1)	[M+H-H2O]
POS1244	M807T14	Hex1Cer(d24:1_19:1)+H-H2O	Hex1Cer(d43:2)+H-H2O	Hex1Cer	(d24:1_19:1)	(d24:1)	(19:1)			806.687	C49 H92 O7 N1	13.9166	4.07184e+06	2.34642e+06	4.16201e+06	3.80408e+06	1.21502e+06	4.71364e+06	5.61188e+06	2.55167e+06	1.77539e+06	4.5458e+06	1.57706e+07	1.52328e+07	2.46771e+06	2.98903e+06	Hex1Cer(d43:2)	[M+H-H2O]
POS1245	M860T18	Hex1Cer(d44:0)+NH4	Hex1Cer(d44:0)+NH4	Hex1Cer	(d44:0)	(d44:0)				859.771	C50 H103 O8 N2	17.3645	4.43972e+07	1.63604e+07	8.62217e+07	2.9476e+07	2.44292e+07	8.31705e+07	2.61061e+07	1.05387e+08	8.78062e+07	8.48729e+07	3.23104e+07	3.04604e+07	1.9494e+07	1.5735e+07	Hex1Cer(d44:0)	[M+NH4]
POS1246	M858T17	Hex1Cer(d24:1_20:0)+NH4	Hex1Cer(d44:1)+NH4	Hex1Cer	(d24:1_20:0)	(d24:1)	(20:0)			857.755	C50 H101 O8 N2	16.3341	1.80776e+08	1.82983e+08	3.31967e+08	4.00846e+08	1.34146e+08	2.14205e+08	1.6517e+08	2.76157e+08	2.11571e+08	1.80757e+08	2.04571e+08	1.98183e+08	2.67678e+08	3.21778e+08	Hex1Cer(d44:1)	[M+NH4]
POS1247	M874T18	Hex1Cer(d19:1_25:0+O)+NH4	Hex1Cer(d44:1+O)+NH4	Hex1Cer	(d19:1_25:0+O)	(d19:1)	(25:0+O)			873.75	C50 H101 O9 N2	17.368	2.83456e+07	3.98206e+07	7.6038e+07	4.88506e+07	3.19284e+07	6.90268e+07	5.83938e+07	1.05486e+08	9.46812e+07	7.47337e+07	6.12332e+07	6.02826e+07	5.1817e+07	6.20663e+07	Hex1Cer(d44:1+O)	[M+NH4]
POS1248	M874T18	Hex1Cer(d19:1_25:0+O)+NH4	Hex1Cer(d44:1+O)+NH4	Hex1Cer	(d19:1_25:0+O)	(d19:1)	(25:0+O)			873.75	C50 H101 O9 N2	17.9268	7.36739e+07	1.39781e+07	1.78656e+07	4.09845e+07	1.41842e+07	4.6711e+07	7.69004e+07	1.18393e+08	1.08488e+08	1.20578e+08	5.03938e+07	3.74917e+07	4.83201e+06	3.00709e+07	Hex1Cer(d44:1+O)	[M+NH4]
POS1250	M872T17	Hex1Cer(d19:2_25:0+O)+NH4	Hex1Cer(d44:2+O)+NH4	Hex1Cer	(d19:2_25:0+O)	(d19:2)	(25:0+O)			871.735	C50 H99 O9 N2	16.9601	1.42486e+08	2.5425e+08	1.7265e+08	3.31891e+08	2.42275e+08	1.30175e+08	2.59367e+08	1.0246e+08	5.05652e+07	2.98875e+07	2.73259e+08	2.71542e+08	3.09532e+08	3.21265e+08	Hex1Cer(d44:2+O)	[M+NH4]
POS1251	M872T18	Hex1Cer(d44:2+O)+NH4	Hex1Cer(d44:2+O)+NH4	Hex1Cer	(d44:2+O)	(d44:2+O)				871.735	C50 H99 O9 N2	17.3727	1.66611e+08	2.26669e+08	4.33963e+08	2.62328e+08	2.4014e+08	1.6784e+08	3.16721e+08	3.37531e+08	3.48754e+08	2.88574e+08	2.04453e+08	2.14135e+08	3.27062e+08	2.16036e+08	Hex1Cer(d44:2+O)	[M+NH4]
POS1252	M872T18	Hex1Cer(d44:2+O)+NH4	Hex1Cer(d44:2+O)+NH4	Hex1Cer	(d44:2+O)	(d44:2+O)				871.735	C50 H99 O9 N2	17.96	8.28142e+07	4.20094e+08	1.48301e+08	1.09182e+09	8.0733e+08	5.02756e+07	1.33121e+08	1.30648e+08	9.05658e+07	1.53781e+08	2.07874e+08	2.12531e+08	3.18882e+08	5.32438e+08	Hex1Cer(d44:2+O)	[M+NH4]
POS1254	M884T7	Hex1Cer(d46:2)+NH4	Hex1Cer(d46:2)+NH4	Hex1Cer	(d46:2)	(d46:2)				883.771	C52 H103 O8 N2	6.276	1.50796e+07	2.1375e+07	4.69871e+06	1.84663e+06	1.29232e+07	550430	3.21068e+06	2.08898e+06	1.63477e+07	2.50789e+06	1.76914e+06	573696	1.77149e+06	5.4673e+07	Hex1Cer(d46:2)	[M+NH4]
POS1255	M900T18	Hex1Cer(d21:2_25:0+O)+NH4	Hex1Cer(d46:2+O)+NH4	Hex1Cer	(d21:2_25:0+O)	(d21:2)	(25:0+O)			899.766	C52 H103 O9 N2	17.9444	4.4526e+08	4.73921e+08	6.79929e+08	6.0983e+08	4.41133e+08	5.19901e+08	4.08306e+08	6.27779e+08	5.94985e+08	5.47555e+08	3.89845e+08	3.85118e+08	1.08556e+09	6.12246e+08	Hex1Cer(d46:2+O)	[M+NH4]
POS1260	M893T9	Hex1Cer(d49:1)+H-H2O	Hex1Cer(d49:1)+H-H2O	Hex1Cer	(d49:1)	(d49:1)				892.796	C55 H106 O7 N1	8.474	321522	443923	94425.5	500525	228461	133743	377490	81716.4	2.14406e+06	729314	583509	438382	19395.5	493013	Hex1Cer(d49:1)	[M+H-H2O]
POS1261	M893T11	Hex1Cer(d49:1)+H-H2O	Hex1Cer(d49:1)+H-H2O	Hex1Cer	(d49:1)	(d49:1)				892.796	C55 H106 O7 N1	10.343	990191	2.29532e+06	765670	3.39317e+07	6.86108e+06	3.20057e+06	1.46672e+06	849470	2.24786e+06	941012	1.06378e+06	1.02646e+06	1.60233e+06	889435	Hex1Cer(d49:1)	[M+H-H2O]
POS1262	M891T5	Hex1Cer(d49:2)+H-H2O	Hex1Cer(d49:2)+H-H2O	Hex1Cer	(d49:2)	(d49:2)				890.781	C55 H104 O7 N1	4.525	1.43975e+06	248683	333566	1.96085e+06	531051	159610	675351	747395	588316	1.46516e+06	605938	462752	596598	794957	Hex1Cer(d49:2)	[M+H-H2O]
POS1264	M737T16	Hex1Cer(m39:1)+H-H2O	Hex1Cer(m39:1)+H-H2O	Hex1Cer	(m39:1)	(m39:1)				736.645	C45 H86 O6 N1	15.187	5.32257e+07	5.41615e+07	5.22139e+07	944294	294397	2.80903e+07	3.18013e+07	2.3623e+07	2.0707e+07	2.35717e+07	3.64216e+07	3.62818e+07	322626	4.95068e+07	Hex1Cer(m39:1)	[M+H-H2O]
POS1265	M769T14	Hex1Cer(m40:1)+H	Hex1Cer(m40:1)+H	Hex1Cer	(m40:1)	(m40:1)				768.671	C46 H90 O7 N1	13.768	6.49963e+06	1.08918e+07	1.18604e+07	1.93417e+07	9.0856e+06	5.76899e+06	6.42398e+06	5.93033e+06	5.63576e+06	4.26046e+06	2.34471e+07	2.3073e+07	2.98533e+07	3.31549e+07	Hex1Cer(m40:1)	[M+H]
POS1266	M783T14	Hex1Cer(m19:0_22:1)+H	Hex1Cer(m41:1)+H	Hex1Cer	(m19:0_22:1)	(m19:0)	(22:1)			782.687	C47 H92 O7 N1	13.361	3.15691e+06	57545.8	3.31753e+06	490990	2.11727e+06	2.68398e+06	2.71984e+06	3.80319e+06	3.88856e+06	3.33387e+06	3.77065e+06	3.258e+06	111142	248716	Hex1Cer(m41:1)	[M+H]
POS1267	M779T12	Hex1Cer(m18:0_23:3)+H	Hex1Cer(m41:3)+H	Hex1Cer	(m18:0_23:3)	(m18:0)	(23:3)			778.656	C47 H88 O7 N1	11.789	4.28468e+06	76950.8	1.08947e+06	213369	1.59133e+07	426962	1.14961e+06	605835	837285	456374	2.32953e+06	2.24028e+06	5.4957e+06	9.15641e+06	Hex1Cer(m41:3)	[M+H]
POS1268	M734T14	Hex1Cer(t34:1)+NH4	Hex1Cer(t34:1)+NH4	Hex1Cer	(t34:1)	(t34:1)				733.594	C40 H81 O9 N2	13.1798	225984	140269	706809	1.00972e+06	512983	469416	190214	594448	1.66231e+06	806905	2.4016e+06	2.21902e+06	2.61772e+06	3.77627e+06	Hex1Cer(t34:1)	[M+NH4]
POS1276	M784T13	Hex1Cer(t17:0_21:4)+NH4	Hex1Cer(t38:4)+NH4	Hex1Cer	(t17:0_21:4)	(t17:0)	(21:4)			783.609	C44 H83 O9 N2	12.8034	2.54701e+06	7.94697e+06	831033	1.40891e+06	2.43123e+06	531539	3.7162e+06	651539	1.07398e+06	786463	5.73906e+06	5.76245e+06	5.44812e+06	4.6379e+06	Hex1Cer(t38:4)	[M+NH4]
POS1277	M784T14	Hex1Cer(t38:4)+NH4	Hex1Cer(t38:4)+NH4	Hex1Cer	(t38:4)	(t38:4)				783.609	C44 H83 O9 N2	13.2507	1.49186e+06	4.05607e+06	1.68378e+06	5.9982e+06	4.76115e+06	7.56089e+06	1.61999e+06	2.20339e+06	2.34873e+06	1.24631e+06	4.06258e+06	4.73178e+06	4.854e+06	1.69755e+06	Hex1Cer(t38:4)	[M+NH4]
POS1278	M784T14	Hex1Cer(t38:4)+NH4	Hex1Cer(t38:4)+NH4	Hex1Cer	(t38:4)	(t38:4)				783.609	C44 H83 O9 N2	13.888	2.92561e+06	2.22956e+06	4.65241e+06	375803	5.0762e+06	1.74805e+06	2.50649e+06	1.41954e+06	2.60255e+06	609277	6.26129e+06	6.7093e+06	9.13743e+06	5.51651e+06	Hex1Cer(t38:4)	[M+NH4]
POS1279	M503T8	Hex1SPH(d22:0)+H-H2O	Hex1SPH(d22:0)+H-H2O	Hex1SPH	(d22:0)	(d22:0)				502.41	C28 H56 O6 N1	7.636	267328	1.06562e+06	274596	2.26938e+06	1.52628e+06	363504	177861	579907	731148	156168	556495	618707	1.01624e+06	662253	Hex1SPH(d22:0)	[M+H-H2O]
POS1282	M910T17	Hex2Cer(m19:0_17:0+O)+NH4	Hex2Cer(m36:0+O)+NH4	Hex2Cer	(m19:0_17:0+O)	(m19:0)	(17:0+O)			909.699	C48 H97 O13 N2	16.0779	8.52338e+06	9.13991e+06	1.13734e+07	7.9953e+06	7.26695e+06	1.18973e+07	1.3394e+07	5.42126e+06	6.88852e+06	1.6102e+07	2.08194e+07	2.07355e+07	1.04115e+07	1.26635e+07	Hex2Cer(m36:0+O)	[M+NH4]
POS1286	M936T16	Hex2Cer(m20:0_18:1+O)+NH4	Hex2Cer(m38:1+O)+NH4	Hex2Cer	(m20:0_18:1+O)	(m20:0)	(18:1+O)			935.714	C50 H99 O13 N2	15.95	5.0968e+08	3.20571e+08	1.71239e+07	2.09043e+08	2.32561e+08	2.69527e+07	833970	4.33455e+07	1.60894e+07	1.73451e+08	1.0992e+07	6.01155e+06	3.4706e+08	1.87566e+09	Hex2Cer(m38:1+O)	[M+NH4]
POS1289	M899T17	Hex2Cer(m21:0_18:1)+H-H2O	Hex2Cer(m39:1)+H-H2O	Hex2Cer	(m21:0_18:1)	(m21:0)	(18:1)			898.698	C51 H96 O11 N1	16.6694	4.9164e+06	4.74515e+07	2.28517e+07	8.84411e+07	6.49706e+07	2.57564e+07	6.28233e+06	2.04378e+07	3.99774e+06	5.3001e+06	1.51923e+07	1.57403e+07	9.48869e+07	8.15099e+07	Hex2Cer(m39:1)	[M+H-H2O]
POS1290	M933T13	Hex2Cer(m39:1+O)+H	Hex2Cer(m39:1+O)+H	Hex2Cer	(m39:1+O)	(m39:1+O)				932.703	C51 H98 O13 N1	13	301047	1.00833e+07	309221	1.09966e+07	2.08704e+06	418125	204590	11409.8	86457.5	20555.3	460690	578704	4.60884e+06	3.40553e+06	Hex2Cer(m39:1+O)	[M+H]
POS1291	M915T15	Hex2Cer(m21:0_18:1+O)+H-H2O	Hex2Cer(m39:1+O)+H-H2O	Hex2Cer	(m21:0_18:1+O)	(m21:0)	(18:1+O)			914.693	C51 H96 O12 N1	14.344	5.63947e+06	106927	5.37556e+06	3.9376e+06	3.36484e+06	3.51751e+06	4.26825e+06	1.97716e+06	2.15157e+06	2.66407e+06	7.4431e+06	7.3549e+06	7.65491e+06	7.28099e+06	Hex2Cer(m39:1+O)	[M+H-H2O]
POS1293	M966T11	Hex2Cer(m42:6)+NH4	Hex2Cer(m42:6)+NH4	Hex2Cer	(m42:6)	(m42:6)				965.704	C54 H97 O12 N2	10.81	895425	3.3273e+06	1.60457e+06	1.65971e+06	7.00426e+06	434289	661407	951835	130460	246622	1.18754e+06	1.37297e+06	2.72202e+06	858592	Hex2Cer(m42:6)	[M+NH4]
POS1296	M523T3	LPC(18:1)+H	LPC(18:1)+H	LPC	(18:1)	(18:1)				522.355	C26 H53 O7 N1 P1	2.668	979050	160415	97212	425233	2.22754e+07	222455	212721	66777.5	60548.8	29416	405856	481135	1.67969e+06	661888	LPC(18:1)	[M+H]
POS1299	M483T5	LPE(18:0)+H	LPE(18:0)+H	LPE	(18:0)	(18:0)				482.324	C23 H49 O7 N1 P1	4.16	832225	226630	429884	571326	8.13722e+06	306619	472711	340561	257413	277954	597491	583359	555994	780999	LPE(18:0)	[M+H]
POS1302	M489T2	LPG(15:0)+NH4	LPG(15:0)+NH4	LPG	(15:0)	(15:0)				488.298	C21 H47 O9 N1 P1	1.564	1.18524e+07	2.86387e+07	1.38526e+07	2.29409e+07	1.94766e+07	1.47803e+07	1.38871e+07	1.02012e+07	1.09273e+07	1.24516e+07	1.70648e+07	1.73719e+07	5.07777e+07	3.64422e+07	LPG(15:0)	[M+NH4]
POS1324	M314T14	MG(16:2e)+H	MG(16:2e)+H	MG	(16:2e)	(16:2e)				313.274	C19 H37 O3	13.065	4.34017e+07	4.88075e+07	235651	6.32402e+07	5.97955e+07	2.46824e+07	2.95314e+07	2.17248e+07	2.40041e+07	2.44958e+07	3.87972e+07	3.90135e+07	4.32411e+07	4.25673e+07	MG(16:2e)	[M+H]
POS1370	M342T8	MG(18:2e)+H	MG(18:2e)+H	MG	(18:2e)	(18:2e)				341.305	C21 H41 O3	7.87496	1.04016e+06	48920.6	138756	1.14439e+06	1.02312e+06	693586	117630	14401.3	1.36513e+06	331258	805422	680584	85215.7	1.73568e+06	MG(18:2e)	[M+H]
POS1372	M354T6	MG(18:3)+H	MG(18:3)+H	MG	(18:3)	(18:3)				353.269	C21 H37 O4	5.31138	1.04122e+06	278199	60022.6	134302	406089	82883.4	72116.2	105431	356804	712395	358294	111866	155444	868453	MG(18:3)	[M+H]
POS1373	M354T9	MG(18:3)+H	MG(18:3)+H	MG	(18:3)	(18:3)				353.269	C21 H37 O4	8.112	119956	87888	116488	805293	268472	60569.5	147301	254182	642817	698610	328343	233624	146499	187165	MG(18:3)	[M+H]
POS1388	M340T14	MG(18:3e)+H	MG(18:3e)+H	MG	(18:3e)	(18:3e)				339.289	C21 H39 O3	13.0837	5.71128e+07	6.19742e+07	6.24293e+07	7.61095e+07	8.5246e+07	2.67561e+07	3.04122e+07	2.41538e+07	510999	2.30335e+07	4.86826e+07	4.81778e+07	5.15328e+07	5.61259e+07	MG(18:3e)	[M+H]
POS1412	M578T2	MG(32:0)+Na	MG(32:0)+Na	MG	(32:0)	(32:0)				577.517	C35 H70 O4 Na1	1.52	3.6994e+06	4.35849e+06	2.31229e+06	1.28136e+06	4.20871e+06	3.01329e+07	1.64495e+06	1.19637e+06	1.04446e+07	3.98062e+06	1.36032e+06	1.2271e+06	1.46804e+06	1.67132e+06	MG(32:0)	[M+Na]
POS1413	M578T4	MG(32:0)+Na	MG(32:0)+Na	MG	(32:0)	(32:0)				577.517	C35 H70 O4 Na1	3.001	725142	2.53409e+06	959885	4.1006e+06	1.09643e+07	384751	1.80848e+06	570365	3.32587e+06	1.11618e+06	1.66438e+06	1.55502e+06	2.41434e+06	3.91374e+06	MG(32:0)	[M+Na]
POS1414	M578T4	MG(32:0)+Na	MG(32:0)+Na	MG	(32:0)	(32:0)				577.517	C35 H70 O4 Na1	3.796	1.92779e+06	2.85991e+06	1.9357e+06	686223	7.22478e+06	159476	1.93914e+06	2.57335e+06	7.49216e+06	464342	1.45444e+06	1.2841e+06	1.35322e+06	2.24139e+06	MG(32:0)	[M+Na]
POS1415	M578T6	MG(32:0)+Na	MG(32:0)+Na	MG	(32:0)	(32:0)				577.517	C35 H70 O4 Na1	5.659	116514	368327	130143	271096	1.30646e+06	389321	129554	368269	1.92262e+06	59197.3	223054	210063	163117	316040	MG(32:0)	[M+Na]
POS1416	M578T8	MG(32:0)+Na	MG(32:0)+Na	MG	(32:0)	(32:0)				577.517	C35 H70 O4 Na1	7.056	950097	160941	748800	4.45166e+06	2.69473e+06	732573	1.71475e+07	1.22998e+06	3.76326e+06	704758	1.43568e+06	1.15308e+06	2.58766e+06	2.38175e+06	MG(32:0)	[M+Na]
POS1417	M578T8	MG(32:0)+Na	MG(32:0)+Na	MG	(32:0)	(32:0)				577.517	C35 H70 O4 Na1	7.703	152565	2.28029e+06	1.28456e+06	666001	2.54767e+06	131103	1.29765e+06	1.42901e+06	1.10926e+07	85958.5	1.52324e+06	1.60931e+06	1.40937e+06	910979	MG(32:0)	[M+Na]
POS1418	M578T10	MG(32:0)+Na	MG(32:0)+Na	MG	(32:0)	(32:0)				577.517	C35 H70 O4 Na1	9.891	235880	411866	209694	1.06047e+06	875966	33725.6	123368	236822	2.20884e+06	397364	446935	381829	17248.4	1.88917e+06	MG(32:0)	[M+Na]
POS1419	M578T11	MG(32:0)+Na	MG(32:0)+Na	MG	(32:0)	(32:0)				577.517	C35 H70 O4 Na1	10.4797	1.9691e+06	1.27017e+06	2.26918e+06	1.78542e+07	100454	2.77639e+06	1.97761e+06	2.70989e+06	5.75838e+06	2.25125e+06	2.75308e+06	2.43323e+06	1.98598e+06	989307	MG(32:0)	[M+Na]
POS1421	M576T2	MG(32:1)+Na	MG(32:1)+Na	MG	(32:1)	(32:1)				575.501	C35 H68 O4 Na1	1.40414	1.03397e+06	1.06652e+06	269839	421361	1.86407e+06	209693	501137	1.07775e+06	3.34853e+06	2.37799e+06	655411	371327	149812	2.95845e+06	MG(32:1)	[M+Na]
POS1422	M576T4	MG(32:1)+Na	MG(32:1)+Na	MG	(32:1)	(32:1)				575.501	C35 H68 O4 Na1	3.069	795199	298319	124397	1.18638e+06	984750	344492	307201	959767	1.57448e+06	393775	338020	270364	168044	1.05641e+06	MG(32:1)	[M+Na]
POS1423	M576T4	MG(32:1)+Na	MG(32:1)+Na	MG	(32:1)	(32:1)				575.501	C35 H68 O4 Na1	3.98684	84148	262458	285532	1.03763e+06	1.14141e+06	45809	340203	511492	2.53212e+06	614563	418141	318132	264573	807399	MG(32:1)	[M+Na]
POS1424	M576T5	MG(32:1)+Na	MG(32:1)+Na	MG	(32:1)	(32:1)				575.501	C35 H68 O4 Na1	4.493	242342	711574	140493	514646	590938	91566	706048	851523	530237	570542	413926	228832	240937	556243	MG(32:1)	[M+Na]
POS1425	M576T9	MG(32:1)+Na	MG(32:1)+Na	MG	(32:1)	(32:1)				575.501	C35 H68 O4 Na1	8.867	193382	1.77511e+07	1.23637e+06	300727	4.32485e+06	208907	1.36312e+06	1.07048e+06	895702	68970.1	453062	701897	1.37178e+07	905033	MG(32:1)	[M+Na]
POS1426	M571T10	MG(32:1)+NH4	MG(32:1)+NH4	MG	(32:1)	(32:1)				570.546	C35 H72 O4 N1	9.55134	3.50542e+07	1.8914e+07	1.21412e+07	8.95405e+06	3.4767e+07	2.29566e+07	2.98785e+07	1.59934e+07	4.37082e+07	1.82556e+07	2.59333e+07	2.18746e+07	2.06798e+07	6.21586e+07	MG(32:1)	[M+NH4]
POS1428	M571T11	MG(32:1)+NH4	MG(32:1)+NH4	MG	(32:1)	(32:1)				570.546	C35 H72 O4 N1	10.0332	7.68581e+06	1.46089e+07	6.81233e+06	9.22344e+06	4.38355e+06	9.38699e+06	1.07484e+07	8.21436e+06	1.21133e+07	7.65002e+06	1.30019e+07	1.27611e+07	2.94341e+06	5.93149e+06	MG(32:1)	[M+NH4]
POS1429	M576T11	MG(32:1)+Na	MG(32:1)+Na	MG	(32:1)	(32:1)				575.501	C35 H68 O4 Na1	10.831	7.22244e+06	253991	711736	2.82056e+06	1.83778e+06	810184	1.20394e+06	473313	2.62633e+06	511160	935299	745466	1.62683e+06	1.27728e+06	MG(32:1)	[M+Na]
POS1440	M606T10	MG(34:0)+Na	MG(34:0)+Na	MG	(34:0)	(34:0)				605.548	C37 H74 O4 Na1	9.106	193084	1.93435e+06	1.31448e+06	146314	33771	641450	784098	162591	580378	145325	397415	359749	213119	166962	MG(34:0)	[M+Na]
POS1442	M604T2	MG(34:1)+Na	MG(34:1)+Na	MG	(34:1)	(34:1)				603.532	C37 H72 O4 Na1	1.56877	5.03051e+06	937454	1.8904e+06	1.02644e+06	2.91333e+07	85424.7	22186.6	2.52035e+06	8.46968e+06	2.79552e+06	1.15803e+06	450199	1.23505e+06	1.23199e+08	MG(34:1)	[M+Na]
POS1443	M604T4	MG(34:1)+Na	MG(34:1)+Na	MG	(34:1)	(34:1)				603.532	C37 H72 O4 Na1	3.281	298360	1.09789e+06	20908.1	254219	2.25695e+06	183109	288451	44613.9	731232	346862	242494	282238	559232	60476.5	MG(34:1)	[M+Na]
POS1444	M604T5	MG(34:1)+Na	MG(34:1)+Na	MG	(34:1)	(34:1)				603.532	C37 H72 O4 Na1	4.776	893756	93302.7	217540	867134	2.31429e+06	192013	977481	640105	758078	181126	606518	466310	450480	547345	MG(34:1)	[M+Na]
POS1445	M604T6	MG(34:1)+Na	MG(34:1)+Na	MG	(34:1)	(34:1)				603.532	C37 H72 O4 Na1	5.64675	178575	666572	699947	1.89112e+06	1.59281e+06	134380	1.12508e+06	345297	2.83642e+06	691652	466374	441679	226730	1.03262e+06	MG(34:1)	[M+Na]
POS1446	M604T7	MG(34:1)+Na	MG(34:1)+Na	MG	(34:1)	(34:1)				603.532	C37 H72 O4 Na1	6.418	70336.6	2.26149e+06	293641	563840	346770	8930.9	54602.7	4620.61	704121	50589.6	1.01046e+06	1.29362e+06	147681	12377.1	MG(34:1)	[M+Na]
POS1454	M707T11	PC(30:0)+H	PC(30:0)+H	PC	(30:0)	(30:0)				706.538	C38 H77 O8 N1 P1	10.224	2.49899e+06	284727	529819	2.12018e+06	3.17123e+06	393758	439759	12106.4	176026	76486	837253	861566	778795	821362	PC(30:0)	[M+H]
POS1455	M723T12	PC(31:3e)+Na	PC(31:3e)+Na	PC	(31:3e)	(31:3e)				722.51	C39 H74 O7 N1 P1 Na1	11.51	2.59074e+08	1.08226e+07	3.64408e+07	8.01033e+06	1.65905e+07	9.2804e+07	9.39032e+07	1.19821e+08	7.29945e+06	2.56828e+08	4.21128e+07	1.27529e+07	1.45426e+07	1.42322e+08	PC(31:3e)	[M+Na]
POS1457	M733T11	PC(32:1)+H	PC(32:1)+H	PC	(32:1)	(32:1)				732.554	C40 H79 O8 N1 P1	10.2532	1.38642e+07	3.09433e+06	3.36367e+06	1.61241e+07	1.92099e+07	2.34429e+06	3.39763e+06	1.12502e+06	2.39644e+06	830151	4.99523e+06	5.01205e+06	6.0514e+06	7.15674e+06	PC(32:1)	[M+H]
POS1466	M745T12	PC(9:0_24:2)+H	PC(33:2)+H	PC	(9:0_24:2)	(9:0)	(24:2)			744.554	C41 H79 O8 N1 P1	11.756	3.21037e+07	7.12544e+06	5.92162e+06	1.49112e+07	4.63456e+07	7.52533e+06	1.01204e+07	2.85006e+06	7.50561e+06	2.04167e+06	9.09971e+06	8.99635e+06	7.72158e+06	9.07951e+06	PC(33:2)	[M+H]
POS1468	M739T9	PC(33:5)+H	PC(33:5)+H	PC	(33:5)	(33:5)				738.507	C41 H73 O8 N1 P1	8.494	1.79708e+06	1.56215e+06	1.85574e+06	540278	653362	689095	628704	524706	1.22329e+06	1.52451e+06	1.46459e+06	1.49273e+06	1.1495e+06	984209	PC(33:5)	[M+H]
POS1557	M739T9	PE(36:5)+H	PE(36:5)+H	PE	(36:5)	(36:5)				738.507	C41 H73 O8 N1 P1	8.63223	1.83159e+06	1.53571e+06	1.86927e+06	533445	646277	529215	629488	517940	1.24164e+06	1.51101e+06	1.50025e+06	1.52582e+06	1.13299e+06	978356	PE(36:5)	[M+H]
POS1475	M759T11	PC(34:2)+H	PC(34:2)+H	PC	(34:2)	(34:2)				758.569	C42 H81 O8 N1 P1	10.797	6.24722e+07	4.4424e+06	1.73659e+07	8.03862e+06	2.7617e+07	1.51048e+07	1.74472e+07	5.57782e+06	1.3725e+07	3.93109e+06	3.02236e+07	3.13741e+07	4.73947e+07	3.88119e+07	PC(34:2)	[M+H]
POS1479	M773T11	PC(15:0_20:2)+H	PC(35:2)+H	PC	(15:0_20:2)	(15:0)	(20:2)			772.585	C43 H83 O8 N1 P1	10.8322	497747	290305	203847	225362	3.08122e+06	509997	370575	194336	393840	180276	1.0524e+06	1.00864e+06	423388	420293	PC(35:2)	[M+H]
POS1490	M783T10	PC(36:4)+H	PC(36:4)+H	PC	(36:4)	(36:4)				782.569	C44 H81 O8 N1 P1	9.67696	4.17599e+06	795234	475390	1.7032e+06	8.17072e+06	718315	836755	204706	692613	154012	881832	863652	983319	1.03277e+06	PC(36:4)	[M+H]
POS1494	M769T11	PC(36:4e)+H	PC(36:4e)+H	PC	(36:4e)	(36:4e)				768.59	C44 H83 O7 N1 P1	10.8653	1.22296e+06	842398	232007	965366	5.1658e+06	196710	849644	137172	550021	49114.8	1.61311e+06	1.417e+06	2.15853e+06	4.49702e+06	PC(36:4e)	[M+H]
POS1496	M767T11	PC(36:5e)+H	PC(36:5e)+H	PC	(36:5e)	(36:5e)				766.575	C44 H81 O7 N1 P1	10.6709	2.32433e+06	21442.8	30817.6	1.87301e+07	575789	76985	425358	204279	135933	67235.4	1.37724e+06	1.2473e+06	1.71936e+06	3.3832e+06	PC(36:5e)	[M+H]
POS1498	M815T13	PC(38:2)+H	PC(38:2)+H	PC	(38:2)	(38:2)				814.632	C46 H89 O8 N1 P1	12.2606	2.91443e+06	712092	2.59622e+06	2.24716e+06	7.19104e+06	584907	696513	963380	1.14058e+06	121685	2.73318e+06	2.88192e+06	2.35721e+06	224071	PC(38:2)	[M+H]
POS1499	M813T12	PC(38:3)+H	PC(38:3)+H	PC	(38:3)	(38:3)				812.616	C46 H87 O8 N1 P1	11.3057	1.61026e+06	1.13574e+06	376923	2.31388e+06	8.60244e+06	392140	498688	156280	1.09865e+06	63804	2.86888e+06	2.69893e+06	1.01939e+06	2.56518e+06	PC(38:3)	[M+H]
POS1500	M811T11	PC(38:4)+H	PC(38:4)+H	PC	(38:4)	(38:4)				810.601	C46 H85 O8 N1 P1	10.6655	3.17404e+06	178951	608922	448876	11194.1	595029	649616	486658	581496	41492.4	1.48933e+06	1.46317e+06	831388	346987	PC(38:4)	[M+H]
POS1503	M809T11	PC(38:5)+H	PC(38:5)+H	PC	(38:5)	(38:5)				808.585	C46 H83 O8 N1 P1	10.322	9.66339e+06	3.24008e+06	2.82267e+06	1.36325e+07	2.10107e+07	1.73305e+06	2.3506e+06	834041	2.20828e+06	403703	3.4918e+06	3.59835e+06	4.74151e+06	4.72839e+06	PC(38:5)	[M+H]
POS1504	M807T10	PC(38:6)+H	PC(38:6)+H	PC	(38:6)	(38:6)				806.569	C46 H81 O8 N1 P1	9.823	574284	120356	9253.09	2.51199e+06	395477	29133	77625.1	7729.05	55985.2	15421.9	149250	147679	30704.1	76186.8	PC(38:6)	[M+H]
POS1510	M881T18	PC(42:1e)+Na	PC(42:1e)+Na	PC	(42:1e)	(42:1e)				880.713	C50 H100 O7 N1 P1 Na1	17.8838	2.49076e+07	5.01183e+07	2.14915e+07	3.44221e+07	5.75459e+07	3.36569e+07	2.36861e+07	3.19551e+07	1.36143e+07	3.20384e+07	1.99849e+07	1.80056e+07	6.13725e+07	1.15931e+08	PC(42:1e)	[M+Na]
POS1511	M875T18	PC(43:0e)+H	PC(43:0e)+H	PC	(43:0e)	(43:0e)				874.762	C51 H105 O7 N1 P1	17.672	8.36042e+07	1.04087e+09	4.24545e+08	1.00903e+09	3.79524e+08	5.43895e+07	8.83606e+07	1.45181e+08	2.37174e+08	1.45777e+08	6.68498e+07	7.29995e+07	1.05026e+09	3.19429e+08	PC(43:0e)	[M+H]
POS1535	M475T2	PE(16:1e)+Na	PE(16:1e)+Na	PE	(16:1e)	(16:1e)				474.259	C21 H42 O7 N1 P1 Na1	1.51428	1.90293e+07	1.97104e+07	2.14513e+07	3.40562e+07	1.22276e+07	2.74127e+07	2.17479e+07	1.70229e+07	9.64199e+06	9.31689e+06	2.18412e+07	2.30539e+07	2.81119e+07	2.08128e+07	PE(16:1e)	[M+Na]
POS1536	M483T4	PE(18:0e)+H	PE(18:0e)+H	PE	(18:0e)	(18:0e)				482.324	C23 H49 O7 N1 P1	3.988	752573	216609	499002	552268	8.2165e+06	291819	493843	394734	263295	370823	638676	615101	530020	807319	PE(18:0e)	[M+H]
POS1537	M479T3	PE(18:2e)+H	PE(18:2e)+H	PE	(18:2e)	(18:2e)				478.293	C23 H45 O7 N1 P1	2.249	1.8364e+06	111472	138106	313126	7.59413e+06	83369.9	563158	0.820248	17910.6	126037	419306	413359	453480	502571	PE(18:2e)	[M+H]
POS1540	M719T12	PE(34:1)+H	PE(34:1)+H	PE	(34:1)	(34:1)				718.538	C39 H77 O8 N1 P1	11.571	2.00995e+06	2.8716	520164	2.26419e+06	1.96238e+06	275652	508046	126333	300332	151310	416911	417608	338284	397004	PE(34:1)	[M+H]
POS1541	M703T12	PE(16:0p_18:1)+H	PE(34:1p)+H	PE	(16:0p_18:1)	(16:0p)	(18:1)			702.543	C39 H77 O7 N1 P1	11.8553	2.28521e+06	388657	503725	2.22983e+06	3.36256e+06	434098	477363	28678.4	429007	66855	730808	713307	402652	750311	PE(34:1p)	[M+H]
POS1542	M717T11	PE(34:2)+H	PE(34:2)+H	PE	(34:2)	(34:2)				716.522	C39 H75 O8 N1 P1	10.825	1.97939e+06	163765	167216	468705	1.78909e+06	448345	587028	149758	335960	141442	448333	428451	531348	391197	PE(34:2)	[M+H]
POS1543	M701T12	PE(16:0p_18:2)+H	PE(34:2p)+H	PE	(16:0p_18:2)	(16:0p)	(18:2)			700.528	C39 H75 O7 N1 P1	11.2245	1.58619e+06	400894	304228	767169	2.96815e+06	315660	389881	156095	397962	39904.2	689273	690910	695771	677561	PE(34:2p)	[M+H]
POS1544	M769T12	PE(18:0_18:1)+Na	PE(36:1)+Na	PE	(18:0_18:1)	(18:0)	(18:1)			768.551	C41 H80 O8 N1 P1 Na1	11.602	1.4429e+07	4.03464e+06	3.39314e+06	1.25106e+07	1.88644e+07	2.41112e+06	4.74749e+06	1.56938e+06	3.74261e+06	1.05811e+06	3.51723e+06	3.53045e+06	3.33932e+06	3.48855e+06	PE(36:1)	[M+Na]
POS1546	M731T13	PE(18:0p_18:1)+H	PE(36:1p)+H	PE	(18:0p_18:1)	(18:0p)	(18:1)			730.575	C41 H81 O7 N1 P1	12.8525	264645	936400	132348	4.9496e+06	1.11585e+07	266490	50860.8	316041	229952	478420	718290	695826	1.08698e+06	1.32066e+06	PE(36:1p)	[M+H]
POS1547	M767T11	PE(18:1_18:1)+Na	PE(36:2)+Na	PE	(18:1_18:1)	(18:1)	(18:1)			766.536	C41 H78 O8 N1 P1 Na1	10.755	1.19906e+06	130559	240835	1.49612e+06	1.54971e+06	158102	235696	38060.9	164553	13000.2	265213	264427	278666	262617	PE(36:2)	[M+Na]
POS1550	M729T13	PE(18:0p_18:2)+H	PE(36:2p)+H	PE	(18:0p_18:2)	(18:0p)	(18:2)			728.559	C41 H79 O7 N1 P1	12.1404	2.87382e+07	4.21296e+07	2.44768e+07	4.04651e+07	1.08077e+08	8.46313e+06	1.19613e+07	709741	6.67107e+06	1.12486e+06	3.44065e+06	6.72205e+06	4.7838e+07	7.89452e+06	PE(36:2p)	[M+H]
POS1552	M727T12	PE(18:1p_18:2)+H	PE(36:3p)+H	PE	(18:1p_18:2)	(18:1p)	(18:2)			726.543	C41 H77 O7 N1 P1	11.2958	1.07174e+07	2.34626e+06	1.05009e+06	3.02553e+06	1.34575e+07	1.62867e+06	2.19882e+06	438542	1.19985e+06	118210	1.89705e+06	1.86773e+06	1.73821e+06	2.06595e+06	PE(36:3p)	[M+H]
POS1553	M741T10	PE(36:4)+H	PE(36:4)+H	PE	(36:4)	(36:4)				740.522	C41 H75 O8 N1 P1	9.554	2.00432e+06	1.03405e+06	2.03692e+06	659043	883368	1.65986e+06	1.70607e+06	1.35366e+06	1.32384e+06	1.67037e+06	2.28088e+06	2.29967e+06	1.65215e+06	1.82388e+06	PE(36:4)	[M+H]
POS1555	M749T12	PE(18:0e_18:4)+Na	PE(36:4e)+Na	PE	(18:0e_18:4)	(18:0e)	(18:4)			748.525	C41 H76 O7 N1 P1 Na1	11.418	716980	309243	140877	20708.5	1.76424e+06	282790	299423	183106	234780	1.58105e+06	233620	241510	14519.2	91501.9	PE(36:4e)	[M+Na]
POS1556	M725T11	PE(16:0p_20:4)+H	PE(36:4p)+H	PE	(16:0p_20:4)	(16:0p)	(20:4)			724.528	C41 H75 O7 N1 P1	10.9862	3.97905e+06	1.32171e+06	630841	3.21502e+06	8.51101e+06	408495	969805	238392	867858	84658.4	1.36657e+06	1.35854e+06	1.32658e+06	1.41425e+06	PE(36:4p)	[M+H]
POS1559	M761T12	PE(37:5e)+Na	PE(37:5e)+Na	PE	(37:5e)	(37:5e)				760.525	C42 H76 O7 N1 P1 Na1	11.7431	4.85215e+06	48384.9	5.99016e+06	5.07793e+06	4.22144e+06	5.00976e+06	4.0859e+06	3.95774e+06	3.60792e+06	4.05286e+06	4.55755e+06	4.84266e+06	3.83131e+06	3626.9	PE(37:5e)	[M+Na]
POS1560	M793T12	PE(18:0_20:3)+Na	PE(38:3)+Na	PE	(18:0_20:3)	(18:0)	(20:3)			792.551	C43 H80 O8 N1 P1 Na1	11.083	198881	25026.5	29364.5	6.12457e+06	275257	39023.1	237059	303865	123258	458400	549297	538293	391076	352489	PE(38:3)	[M+Na]
POS1562	M753T12	PE(18:0p_20:4)+H	PE(38:4p)+H	PE	(18:0p_20:4)	(18:0p)	(20:4)			752.559	C43 H79 O7 N1 P1	11.853	1.73029e+08	1.80255e+08	2.1815e+08	1.53176e+07	2.09437e+07	1.8995e+08	1.54506e+08	1.27883e+08	1.47928e+08	1.46579e+08	2.26212e+08	2.27038e+08	1.93968e+08	1.41835e+07	PE(38:4p)	[M+H]
POS1564	M751T11	PE(18:1p_20:4)+H	PE(38:5p)+H	PE	(18:1p_20:4)	(18:1p)	(20:4)			750.543	C43 H77 O7 N1 P1	10.9697	3.22365e+07	8.55042e+08	1.19033e+09	46097.2	1.01828e+07	2.00263e+09	2.18136e+09	2.56775e+09	1.32019e+07	6.47022e+09	1.14618e+09	3.89524e+07	1.01825e+09	1.46727e+10	PE(38:5p)	[M+H]
POS1565	M765T11	PE(16:0_22:6)+H	PE(38:6)+H	PE	(16:0_22:6)	(16:0)	(22:6)			764.522	C43 H75 O8 N1 P1	10.106	538989	43903.7	708961	3.40934e+06	758214	577343	577252	431188	1.04623e+06	825554	883702	759211	81914.6	328262	PE(38:6)	[M+H]
POS1567	M773T13	PE(18:1e_20:5)+Na	PE(38:6e)+Na	PE	(18:1e_20:5)	(18:1e)	(20:5)			772.525	C43 H76 O7 N1 P1 Na1	12.051	2.15931e+06	610556	225577	455191	5.52176e+06	702707	902957	61787.3	38399.9	37095.7	387424	358176	502086	621938	PE(38:6e)	[M+Na]
POS1568	M749T11	PE(18:2p_20:4)+H	PE(38:6p)+H	PE	(18:2p_20:4)	(18:2p)	(20:4)			748.528	C43 H75 O7 N1 P1	10.2717	3.78444e+06	1.07361e+06	616640	4.89045e+06	5.24853e+06	289740	772610	172025	548351	57472.2	730651	712689	1.13056e+06	1.55034e+06	PE(38:6p)	[M+H]
POS1570	M847T14	PE(43:0)+H	PE(43:0)+H	PE	(43:0)	(43:0)				846.695	C48 H97 O8 N1 P1	13.1097	1.66068e+06	3.75588e+06	4.41053e+06	3.51479e+06	4.36622e+06	2.71009e+06	2.11242e+06	904565	1.14052e+06	2.30161e+06	3.63665e+06	3.12036e+06	4.51472e+06	9.64191e+06	PE(43:0)	[M+H]
POS1574	M869T17	PE(44:0e)+Na	PE(44:0e)+Na	PE	(44:0e)	(44:0e)				868.713	C49 H100 O7 N1 P1 Na1	16.4522	4.51007e+07	4.21823e+07	3.23516e+07	3.64938e+07	2.68108e+07	2.76581e+07	6.7041e+07	1.65493e+07	2.11613e+07	8.14457e+07	9.28563e+07	9.03781e+07	5.85958e+07	4.41067e+07	PE(44:0e)	[M+Na]
POS1575	M869T17	PE(44:0e)+Na	PE(44:0e)+Na	PE	(44:0e)	(44:0e)				868.713	C49 H100 O7 N1 P1 Na1	16.9066	1.02002e+07	5.54564e+06	1.87015e+07	595919	6.69395e+06	1.59231e+07	1.96602e+07	2.0932e+07	2.08525e+07	2.59086e+07	1.7398e+07	1.60011e+07	3.89737e+06	1.46087e+06	PE(44:0e)	[M+Na]
POS1576	M867T16	PE(44:1e)+Na	PE(44:1e)+Na	PE	(44:1e)	(44:1e)				866.697	C49 H98 O7 N1 P1 Na1	15.057	2.57793e+07	6.2498e+07	2.13995e+07	4.06844e+07	2.78517e+07	1.81409e+07	2.89516e+07	1.15338e+07	1.13525e+07	2.6696e+07	4.14199e+07	4.11125e+07	5.80545e+07	6.08275e+07	PE(44:1e)	[M+Na]
POS1577	M867T16	PE(44:1e)+Na	PE(44:1e)+Na	PE	(44:1e)	(44:1e)				866.697	C49 H98 O7 N1 P1 Na1	15.473	3.1976e+07	4.46129e+07	2.24393e+07	4.71531e+07	3.44663e+07	2.41211e+07	4.53191e+07	1.01325e+07	1.6159e+07	5.84545e+07	4.72159e+07	4.55213e+07	4.81779e+07	5.79364e+07	PE(44:1e)	[M+Na]
POS1578	M853T10	PE(44:4)+H	PE(44:4)+H	PE	(44:4)	(44:4)				852.648	C49 H91 O8 N1 P1	9.914	357100	475404	490406	587161	936626	425623	406173	214723	273242	180049	435918	450183	840728	825113	PE(44:4)	[M+H]
POS1579	M845T11	PE(44:8)+H	PE(44:8)+H	PE	(44:8)	(44:8)				844.585	C49 H83 O8 N1 P1	10.5862	6.77511e+06	6.14899e+07	4.7736e+06	2.82668e+07	1.09799e+08	7.07301e+06	6.43516e+06	4.01947e+06	6.73331e+06	4.42505e+06	9.32101e+06	9.26976e+06	9.201e+07	8.32436e+07	PE(44:8)	[M+H]
POS1584	M903T16	PE(47:0)+H	PE(47:0)+H	PE	(47:0)	(47:0)				902.757	C52 H105 O8 N1 P1	15.0808	4.43935e+06	621003	3.49937e+06	2.11692e+06	66944.4	2.76874e+06	3.17097e+06	1.03416e+06	1.17405e+06	3.37512e+06	5.69539e+06	5.51928e+06	486940	573023	PE(47:0)	[M+H]
POS1590	M935T15	PE(48:2)+Na	PE(48:2)+Na	PE	(48:2)	(48:2)				934.724	C53 H102 O8 N1 P1 Na1	14.124	5.72809e+07	4.2434e+08	1.34036e+08	1.70315e+08	3.61906e+08	1.17975e+07	2.5376e+07	1.48894e+06	8.2881e+06	516978	1.49293e+07	2.30377e+07	3.00605e+08	5.81073e+07	PE(48:2)	[M+Na]
POS1591	M931T16	PE(49:0)+H	PE(49:0)+H	PE	(49:0)	(49:0)				930.789	C54 H109 O8 N1 P1	15.2277	9.88897e+07	1.15051e+08	7.75939e+07	7.83394e+07	2.14127e+08	1.49751e+07	3.21953e+07	2.51651e+07	1.36335e+07	2.10807e+07	6.81791e+07	7.04403e+07	6.10903e+07	4.33478e+07	PE(49:0)	[M+H]
POS1592	M931T16	PE(49:0)+H	PE(49:0)+H	PE	(49:0)	(49:0)				930.789	C54 H109 O8 N1 P1	15.6414	4.60014e+07	1.29179e+07	1.94698e+07	1.84408e+07	6.73531e+06	1.53788e+07	1.06152e+07	1.15308e+07	8.89843e+06	9.45632e+06	2.88047e+07	2.84853e+07	2.41619e+07	2.56014e+07	PE(49:0)	[M+H]
POS1593	M931T17	PE(49:0)+H	PE(49:0)+H	PE	(49:0)	(49:0)				930.789	C54 H109 O8 N1 P1	16.2112	2.00756e+07	1.98357e+07	1.88141e+07	7.52422e+06	3.51653e+06	2.30438e+07	3.59718e+07	1.09232e+07	8.66705e+06	3.68133e+07	3.33571e+07	3.27186e+07	5.24893e+06	9.2332e+06	PE(49:0)	[M+H]
POS1594	M929T15	PE(49:1)+H	PE(49:1)+H	PE	(49:1)	(49:1)				928.773	C54 H107 O8 N1 P1	14.425	9.09496e+07	8.45289e+07	6.3379e+07	3.50048e+07	1.71209e+08	2.06625e+07	2.12843e+07	2.32627e+07	1.66819e+07	1.55761e+07	4.64315e+07	4.57619e+07	4.43126e+07	5.05704e+07	PE(49:1)	[M+H]
POS1595	M929T16	PE(49:1)+H	PE(49:1)+H	PE	(49:1)	(49:1)				928.773	C54 H107 O8 N1 P1	15.4204	9.82711e+06	623977	485030	844717	833667	5.7897e+06	5.96491e+06	1.8846e+06	1.91278e+06	4.1199e+06	5.77126e+06	5.84994e+06	6.98994e+06	2.61827e+06	PE(49:1)	[M+H]
POS1596	M927T15	PE(49:2)+H	PE(49:2)+H	PE	(49:2)	(49:2)				926.757	C54 H105 O8 N1 P1	14.6103	3.62003e+06	3.59564e+06	2.58592e+06	9.85126e+06	1.42759e+06	2.69288e+06	5.04426e+06	783112	632763	5.04978e+06	4.99294e+06	5.20117e+06	2.81708e+06	2.27305e+06	PE(49:2)	[M+H]
POS1598	M959T18	PE(28:0_23:0)+H	PE(51:0)+H	PE	(28:0_23:0)	(28:0)	(23:0)			958.82	C56 H113 O8 N1 P1	17.1732	1.1919e+07	3.31868e+06	2.14411e+07	2.68274e+06	1.64105e+06	1.79106e+07	1.67629e+07	3.6904e+06	5.22641e+06	1.39692e+07	1.02057e+07	1.16309e+07	6.21618e+06	2.71594e+06	PE(51:0)	[M+H]
POS1599	M959T18	PE(51:0)+H	PE(51:0)+H	PE	(51:0)	(51:0)				958.82	C56 H113 O8 N1 P1	17.697	2.45159e+07	530939	1.72992e+06	196439	858415	5.55016e+06	1.48222e+07	3.32583e+06	1.40765e+06	1.09659e+07	1.90741e+07	1.83102e+07	481508	366144	PE(51:0)	[M+H]
POS1601	M957T17	PE(51:1)+H	PE(51:1)+H	PE	(51:1)	(51:1)				956.804	C56 H111 O8 N1 P1	16.2842	1.17373e+07	2.94732e+06	8.76894e+06	902063	1.22707e+06	6.7939e+06	1.45325e+07	4.01107e+06	2.49552e+06	1.00626e+07	2.44188e+07	2.66328e+07	4.39974e+06	2.52659e+06	PE(51:1)	[M+H]
POS1602	M957T17	PE(51:1)+H	PE(51:1)+H	PE	(51:1)	(51:1)				956.804	C56 H111 O8 N1 P1	16.988	4.62598e+06	261664	1.16057e+07	8.15143e+06	97110.9	4.74206e+06	5.60587e+06	2.29348e+06	3.03599e+06	2.1724e+06	2.86283e+06	3.59789e+06	11824.4	50963.4	PE(51:1)	[M+H]
POS1603	M955T16	PE(51:2)+H	PE(51:2)+H	PE	(51:2)	(51:2)				954.789	C56 H109 O8 N1 P1	15.3903	1.52352e+07	1.73068e+06	7.9945e+06	854425	1.91362e+06	8.26478e+06	1.35371e+07	5.61971e+06	4.45879e+06	1.19151e+07	1.73055e+07	1.70436e+07	4.1723e+06	4.023e+06	PE(51:2)	[M+H]
POS1604	M953T15	PE(51:3)+H	PE(51:3)+H	PE	(51:3)	(51:3)				952.773	C56 H107 O8 N1 P1	14.5366	1.45096e+06	426772	1.16158e+06	553906	215779	1.46599e+06	1.93753e+06	1.42124e+06	822650	2.39017e+06	6.41389e+06	6.45181e+06	1.67461e+06	806479	PE(51:3)	[M+H]
POS1605	M508T3	PG(18:3e)+H	PG(18:3e)+H	PG	(18:3e)	(18:3e)				507.272	C24 H44 O9 N0 P1	2.688	2.40491e+06	8.42178e+06	3.26654e+06	6.19316e+06	3.87246e+06	1.68893e+06	2.75567e+06	2.91888e+06	1.06918e+06	2.4646e+06	2.67079e+06	2.84731e+06	1.28565e+07	8.4236e+06	PG(18:3e)	[M+H]
POS1606	M568T2	PG(10:1e_12:0)+H	PG(22:1e)+H	PG	(10:1e_12:0)	(10:1e)	(12:0)			567.366	C28 H56 O9 N0 P1	1.81705	3.64567e+06	5.29108e+06	2.79962e+06	4.57086e+06	3.61793e+06	4.05841e+06	2.78311e+06	2.14631e+06	2.78625e+06	3.13014e+06	4.71656e+06	4.75975e+06	5.40786e+06	5.0178e+06	PG(22:1e)	[M+H]
POS1607	M704T10	PG(29:0)+Na	PG(29:0)+Na	PG	(29:0)	(29:0)				703.452	C35 H69 O10 N0 P1 Na1	9.812	2.69443e+06	5.72281e+06	3.73359e+06	4.38259e+06	4.72446e+06	3.35682e+06	2.53057e+06	1.95305e+06	1.78902e+06	2.43214e+06	3.06933e+06	3.09303e+06	8.85693e+06	9.70271e+06	PG(29:0)	[M+Na]
POS1608	M702T9	PG(29:1)+Na	PG(29:1)+Na	PG	(29:1)	(29:1)				701.436	C35 H67 O10 N0 P1 Na1	8.459	95925	1.34327e+07	2.83396e+06	8.06845e+06	6.31518e+06	669218	651896	1.70871	2.00504e+06	2.40541e+06	2.01399e+06	1.99314e+06	8.83051e+06	8.19527e+06	PG(29:1)	[M+Na]
POS1609	M676T9	PG(29:3)+H	PG(29:3)+H	PG	(29:3)	(29:3)				675.423	C35 H64 O10 N0 P1	8.342	4.83529e+06	2.55953e+07	5.04921e+06	1.05218e+07	1.19703e+07	5.4647e+06	4.57958e+06	3.89617e+06	3.06018e+06	4.01102e+06	5.78219e+06	5.84429e+06	3.0851e+07	2.73293e+07	PG(29:3)	[M+H]
POS1610	M725T9	PG(31:1)+NH4	PG(31:1)+NH4	PG	(31:1)	(31:1)				724.512	C37 H75 O10 N1 P1	8.484	2.66998e+06	6.1287e+06	2.38663e+06	6.54331e+06	5.6895e+06	101685	547618	246998	18.513	2.15998e+06	1.83816e+06	1.83608e+06	4.55063e+06	4.85907e+06	PG(31:1)	[M+NH4]
POS1611	M741T9	PG(16:0_16:0)+NH4	PG(32:0)+NH4	PG	(16:0_16:0)	(16:0)	(16:0)			740.544	C38 H79 O10 N1 P1	8.34637	3.86634e+06	8.41061e+06	4.26022e+06	6.59674e+06	6.78379e+06	3.84324e+06	3.44853e+06	2.61911e+06	2.59858e+06	3.2968e+06	5.29984e+06	5.3592e+06	1.13697e+07	1.10817e+07	PG(32:0)	[M+NH4]
POS1612	M723T12	PG(32:2e)+NH4	PG(32:2e)+NH4	PG	(32:2e)	(32:2e)				722.533	C38 H77 O9 N1 P1	11.517	201860	1.29542e+07	7.11393e+06	1.77329e+07	1.70788e+07	5.24613e+06	5.27533e+06	3.58266e+06	3.47184e+06	3.79389e+06	5.9107e+06	5.65811e+06	1.24561e+07	2.07563e+07	PG(32:2e)	[M+NH4]
POS1613	M736T12	PG(33:1)+H	PG(33:1)+H	PG	(33:1)	(33:1)				735.517	C39 H76 O10 N0 P1	11.7523	4.32273e+06	8.47287	5.50972e+06	65433.5	3.8526e+06	6.00425e+06	4.04953e+06	3.96659e+06	3.68917e+06	3.55864e+06	5.60953e+06	5.94157e+06	412182	19452.6	PG(33:1)	[M+H]
POS1616	M769T10	PG(18:0_16:0)+NH4	PG(34:0)+NH4	PG	(18:0_16:0)	(18:0)	(16:0)			768.575	C40 H83 O10 N1 P1	9.54333	3.61556e+07	6.30075e+06	4.48233e+06	1.07863e+07	1.00305e+07	6.97813e+06	7.53002e+06	9.77715e+06	1.60716e+07	2.77692e+07	5.63632e+06	695.452	9.97253e+06	1.54998e+08	PG(34:0)	[M+NH4]
POS1617	M767T9	PG(16:0_18:1)+NH4	PG(34:1)+NH4	PG	(16:0_18:1)	(16:0)	(18:1)			766.559	C40 H81 O10 N1 P1	8.52505	3.02734e+06	5.92719e+06	2.74415e+06	6.51918e+06	4.88434e+06	497171	445412	427902	2.13993e+06	2.22823e+06	1.92225e+06	1.91738e+06	4.363e+06	4.58016e+06	PG(34:1)	[M+NH4]
POS1618	M765T15	PG(16:2e_19:0)+NH4	PG(35:2e)+NH4	PG	(16:2e_19:0)	(16:2e)	(19:0)			764.58	C41 H83 O9 N1 P1	14.592	3.64798e+07	2.13176e+07	6.50149e+06	1.86414e+07	2.5179e+07	1.0415e+07	1.43974e+07	2.49726e+07	3.50656e+07	3.64976e+07	3.05551e+07	3.0911e+07	2.62452e+07	2.15069e+07	PG(35:2e)	[M+NH4]
POS1784	M765T17	PS(35:0e)+H	PS(35:0e)+H	PS	(35:0e)	(35:0e)				764.58	C41 H83 O9 N1 P1	16.442	479832	815632	1.16035e+06	1.11789e+06	1.51009e+06	2.64609e+06	1.5289e+06	978836	223429	298988	1.53316e+06	1.60256e+06	767405	446300	PS(35:0e)	[M+H]
POS1619	M794T13	PG(37:0)+H	PG(37:0)+H	PG	(37:0)	(37:0)				793.595	C43 H86 O10 N0 P1	12.4127	1.77553e+07	1.17527e+07	1.3324e+07	7.69897e+06	9.27317e+06	1.28404e+07	9.28227e+06	5.45706e+06	3.86481e+06	5.48242e+06	1.16237e+07	1.13617e+07	1.26655e+07	1.58554e+07	PG(37:0)	[M+H]
POS1620	M814T12	PG(37:1)+Na	PG(37:1)+Na	PG	(37:1)	(37:1)				813.562	C43 H83 O10 N0 P1 Na1	11.294	4.91093e+06	1.97373e+08	4.99e+07	7.74185e+07	3.23298e+07	3.03898e+07	2.47779e+07	2.33935e+07	1.94637e+07	1.79085e+07	836051	7.73928e+06	2.72659e+08	2.20749e+07	PG(37:1)	[M+Na]
POS1621	M808T13	PG(19:0_19:0)+H	PG(38:0)+H	PG	(19:0_19:0)	(19:0)	(19:0)			807.611	C44 H88 O10 N0 P1	12.5388	2.51579e+06	3.52197e+06	3.2977e+06	1.38822e+06	5.18228e+06	2.39241e+06	2.8339e+06	1.62557e+06	1.09965e+06	1.64875e+06	4.90225e+06	4.86525e+06	3.35445e+06	4.50559e+06	PG(38:0)	[M+H]
POS1622	M808T13	PG(19:0_19:0)+H	PG(38:0)+H	PG	(19:0_19:0)	(19:0)	(19:0)			807.611	C44 H88 O10 N0 P1	12.971	2.02785e+06	7.03091e+06	6.799e+06	1.91245e+06	4.81124e+06	4.3968e+06	2.92401e+06	1.66054e+06	1.73649e+06	1.7669e+06	2.01764e+06	2.01697e+06	6.94466e+06	3.71834e+06	PG(38:0)	[M+H]
POS1623	M784T12	PG(38:5e)+H	PG(38:5e)+H	PG	(38:5e)	(38:5e)				783.553	C44 H80 O9 N0 P1	11.72	1.77629e+06	24850.7	1.46738e+06	32526.3	39935.5	1.3632e+06	965311	1.1358e+06	1.06721e+06	955495	1.56055e+06	1.50346e+06	25553.8	10880	PG(38:5e)	[M+H]
POS1624	M822T14	PG(39:0)+H	PG(39:0)+H	PG	(39:0)	(39:0)				821.627	C45 H90 O10 N0 P1	13.4346	2.62507e+06	6.2938e+06	1.85204e+06	4.32818e+06	5.79766e+06	2.20007e+06	1.00739e+06	981445	556987	716050	3.73188e+06	4.22989e+06	1.02831e+07	4.9331e+06	PG(39:0)	[M+H]
POS1625	M836T14	PG(19:0_21:0)+H	PG(40:0)+H	PG	(19:0_21:0)	(19:0)	(21:0)			835.642	C46 H92 O10 N0 P1	13.4725	7.5849e+06	8.98635e+06	8.93183e+06	1.16921e+07	1.21031e+07	8.27401e+06	7.07378e+06	4.08733e+06	3.29593e+06	5.89012e+06	9.94027e+06	9.80994e+06	7.65932e+06	8.51314e+06	PG(40:0)	[M+H]
POS1626	M836T15	PG(19:0_21:0)+H	PG(40:0)+H	PG	(19:0_21:0)	(19:0)	(21:0)			835.642	C46 H92 O10 N0 P1	14.319	1.73173e+06	857653	802495	450549	343268	1.19901e+06	1.98588e+06	323001	709160	291849	2.36547e+06	2.32006e+06	926299	745735	PG(40:0)	[M+H]
POS1628	M834T13	PG(40:1)+H	PG(40:1)+H	PG	(40:1)	(40:1)				833.627	C46 H90 O10 N0 P1	12.9131	3.15765e+06	3.9193e+06	3.22628e+06	609537	1.85768e+06	2.99463e+06	2.15363e+06	1.23114e+06	830074	1.27391e+06	2.72808e+06	2.61753e+06	3.81479e+06	5.65287e+06	PG(40:1)	[M+H]
POS1629	M864T14	PG(42:0)+H	PG(42:0)+H	PG	(42:0)	(42:0)				863.674	C48 H96 O10 N0 P1	13.4164	7.98794e+06	2.44938e+07	1.28147e+07	2.35588e+07	2.80014e+07	1.10987e+07	6.0979e+06	9.55666e+06	3.94558e+06	3.19808e+06	5.14209e+06	5.13513e+06	3.211e+07	2.04119e+07	PG(42:0)	[M+H]
POS1630	M864T15	PG(19:0_23:0)+H	PG(42:0)+H	PG	(19:0_23:0)	(19:0)	(23:0)			863.674	C48 H96 O10 N0 P1	14.2535	2.03955e+07	5.37942e+07	2.43848e+07	1.85722e+07	2.41698e+07	3.3255e+07	2.87704e+07	1.45587e+07	9.25272e+06	3.07278e+07	4.27506e+07	4.28889e+07	6.71034e+07	6.02108e+07	PG(42:0)	[M+H]
POS1631	M864T15	PG(19:0_23:0)+H	PG(42:0)+H	PG	(19:0_23:0)	(19:0)	(23:0)			863.674	C48 H96 O10 N0 P1	14.8843	3.79415e+07	4.18097e+07	4.09847e+07	2.68119e+07	2.48396e+07	1.78238e+07	3.51975e+07	1.94746e+07	1.83486e+07	3.94224e+07	3.58291e+07	3.49128e+07	4.14048e+07	5.05357e+07	PG(42:0)	[M+H]
POS1636	M862T14	PG(19:0_23:1)+H	PG(42:1)+H	PG	(19:0_23:1)	(19:0)	(23:1)			861.658	C48 H94 O10 N0 P1	13.3725	4.34314e+06	210553	4.80131e+06	6.97508e+06	8.98044e+06	2.13256e+06	2.78434e+06	3.09754e+06	2.20239e+06	3.03289e+06	5.78851e+06	5.72087e+06	9.22434e+06	8.17113e+06	PG(42:1)	[M+H]
POS1637	M862T15	PG(19:0_23:1)+H	PG(42:1)+H	PG	(19:0_23:1)	(19:0)	(23:1)			861.658	C48 H94 O10 N0 P1	14.0269	5.43181e+06	1.28856e+06	8.31178e+06	1.2765e+06	6.98204e+06	3.92872e+06	5.07344e+06	2.17397e+06	1.86354e+06	4.10317e+06	4.58673e+06	4.69331e+06	1.42769e+07	3.01288e+06	PG(42:1)	[M+H]
POS1638	M895T17	PG(43:0)+NH4	PG(43:0)+NH4	PG	(43:0)	(43:0)				894.716	C49 H101 O10 N1 P1	16.91	4.2237e+07	216450	6.57876e+07	4.1609e+07	190765	3.4448e+07	5.33995e+07	3.72023e+07	3.78126e+07	3.43812e+07	5.1434e+07	5.12691e+07	1.70386e+06	1.33058e+06	PG(43:0)	[M+NH4]
POS1640	M909T15	PG(25:0_19:0)+NH4	PG(44:0)+NH4	PG	(25:0_19:0)	(25:0)	(19:0)			908.731	C50 H103 O10 N1 P1	14.3135	9.0602e+07	1.91143e+08	1.33468e+08	8.46383e+07	7.05423e+07	7.28793e+07	6.02952e+07	1.17622e+08	5.51357e+07	6.25253e+07	8.78214e+07	8.70237e+07	5.76443e+07	2.10113e+08	PG(44:0)	[M+NH4]
POS1642	M892T15	PG(25:0_19:0)+H	PG(44:0)+H	PG	(25:0_19:0)	(25:0)	(19:0)			891.705	C50 H100 O10 N0 P1	14.8858	1.42203e+08	8.51465e+07	1.49216e+08	1.7269e+08	1.13641e+07	4.77005e+07	6.4751e+07	1.21009e+08	1.17282e+08	8.00549e+07	4.9415e+07	4.37811e+07	1.25095e+08	2.12741e+08	PG(44:0)	[M+H]
POS1643	M892T16	PG(25:0_19:0)+H	PG(44:0)+H	PG	(25:0_19:0)	(25:0)	(19:0)			891.705	C50 H100 O10 N0 P1	15.4981	6.76927e+07	5.26601e+08	7.30007e+07	4.76745e+08	4.04056e+08	1.13521e+07	8.75607e+07	3.5332e+07	3.10335e+07	7.9585e+07	2.17938e+08	2.12786e+08	5.08817e+08	5.85047e+08	PG(44:0)	[M+H]
POS1644	M892T16	PG(25:0_19:0)+H	PG(44:0)+H	PG	(25:0_19:0)	(25:0)	(19:0)			891.705	C50 H100 O10 N0 P1	15.9816	7.38357e+07	8.41306e+07	8.9724e+07	208.059	6.66799e+07	6.09811e+07	6.85295e+07	6.10624e+07	5.51321e+07	4.26442e+07	2.14309e+08	2.1601e+08	6.57827e+07	433992	PG(44:0)	[M+H]
POS1652	M907T14	PG(25:0_19:1)+NH4	PG(44:1)+NH4	PG	(25:0_19:1)	(25:0)	(19:1)			906.716	C50 H101 O10 N1 P1	13.7971	6.0813e+06	1.61975e+07	1.30748e+07	1.12221e+07	1.65463e+07	1.39229e+07	3.74709e+06	5.10682e+06	3.38226e+06	4.06744e+06	9.60862e+06	1.01829e+07	1.90138e+07	1.23236e+07	PG(44:1)	[M+NH4]
POS1654	M890T15	PG(25:1_19:0)+H	PG(44:1)+H	PG	(25:1_19:0)	(25:1)	(19:0)			889.689	C50 H98 O10 N0 P1	14.5025	1.56549e+07	1.17613e+08	2.68001e+07	3.13685e+07	1.84714e+07	2.4056e+07	2.60419e+07	1.13614e+07	4.7625e+06	2.49702e+07	5.03144e+07	5.71086e+07	1.3043e+08	5.33387e+07	PG(44:1)	[M+H]
POS1655	M890T15	PG(25:1_19:0)+H	PG(44:1)+H	PG	(25:1_19:0)	(25:1)	(19:0)			889.689	C50 H98 O10 N0 P1	14.9601	1.09991e+07	2.0624e+07	3.4117e+07	8.03274e+06	1.1116e+07	1.07969e+07	8.49884e+06	1.19935e+07	7.35093e+06	1.16992e+07	2.28936e+07	2.23918e+07	2.97045e+07	3.371e+07	PG(44:1)	[M+H]
POS1662	M888T14	PG(25:1_19:1)+H	PG(44:2)+H	PG	(25:1_19:1)	(25:1)	(19:1)			887.674	C50 H96 O10 N0 P1	13.4617	3.34368e+06	2.39895e+07	2.92766e+06	1.60829e+07	5.40441e+06	331690	175663	3.86471e+06	1.18503e+06	1.12017e+06	2.16205e+06	1.89685e+06	2.04413e+07	4.3185e+07	PG(44:2)	[M+H]
POS1663	M888T14	PG(26:0_18:2)+H	PG(44:2)+H	PG	(26:0_18:2)	(26:0)	(18:2)			887.674	C50 H96 O10 N0 P1	13.8678	1.89027e+06	4.95797e+06	2.13283e+06	8.23947e+06	5.51343e+06	1.84959e+06	3.70391e+06	782319	888605	4.14514e+06	4.80315e+06	4.94243e+06	9.66738e+06	1.40122e+07	PG(44:2)	[M+H]
POS1664	M888T15	PG(26:0_18:2)+H	PG(44:2)+H	PG	(26:0_18:2)	(26:0)	(18:2)			887.674	C50 H96 O10 N0 P1	14.3719	3.35273e+06	5.08934e+06	4.5264e+06	2.70019e+06	2.44943e+06	3.83556e+06	4.43894e+06	2.1761e+06	202570	2.128e+06	7.66747e+06	7.67988e+06	5.52689e+06	4.85266e+06	PG(44:2)	[M+H]
POS1667	M906T16	PG(26:0_19:0)+H	PG(45:0)+H	PG	(26:0_19:0)	(26:0)	(19:0)			905.721	C51 H102 O10 N0 P1	15.3989	2.18654e+06	1.49275e+07	1.66415e+06	1.47997e+06	3.53765e+06	521692	13.0405	2.46174e+06	69480	640350	5.50123e+06	5.44199e+06	8.80104e+06	9.95959e+06	PG(45:0)	[M+H]
POS1672	M937T15	PG(27:0_19:0)+NH4	PG(46:0)+NH4	PG	(27:0_19:0)	(27:0)	(19:0)			936.763	C52 H107 O10 N1 P1	14.4681	3.58127e+07	2.55452e+08	5.08176e+07	3.52452e+08	2.2189e+08	5.63715e+07	2.31324e+07	3.11081e+07	1.93962e+07	2.4754e+07	3.2377e+07	3.22431e+07	1.88184e+08	2.00987e+08	PG(46:0)	[M+NH4]
POS1673	M920T16	PG(27:0_19:0)+H	PG(46:0)+H	PG	(27:0_19:0)	(27:0)	(19:0)			919.736	C52 H104 O10 N0 P1	15.4997	1.15233e+08	2.34587e+08	2.18435e+08	1.14412e+08	8.44495e+07	1.09377e+08	8.57567e+07	1.10063e+08	7.21994e+07	8.03173e+07	1.11892e+08	1.11003e+08	1.79735e+08	2.44092e+08	PG(46:0)	[M+H]
POS1674	M920T17	PG(27:0_19:0)+H	PG(46:0)+H	PG	(27:0_19:0)	(27:0)	(19:0)			919.736	C52 H104 O10 N0 P1	16.1192	8.95389e+07	9.045e+07	3.94162e+07	2.99777e+08	4.08798e+07	5.98537e+07	1.17121e+08	1.80284e+07	2.90419e+07	1.00545e+08	1.60199e+08	1.5671e+08	9.05671e+07	1.00601e+08	PG(46:0)	[M+H]
POS1675	M920T17	PG(27:0_19:0)+H	PG(46:0)+H	PG	(27:0_19:0)	(27:0)	(19:0)			919.736	C52 H104 O10 N0 P1	16.5672	2.17436e+08	5.14563e+08	1.41256e+07	5.2709e+08	2.77227e+08	9.53245e+06	2.99823e+07	439543	7.07497e+06	2.48714e+07	1.28897e+08	1.61532e+08	4.81882e+08	1.53889e+08	PG(46:0)	[M+H]
POS1676	M920T18	PG(27:0_19:0)+H	PG(46:0)+H	PG	(27:0_19:0)	(27:0)	(19:0)			919.736	C52 H104 O10 N0 P1	17.0423	1.34632e+08	5.25108e+07	6.05734e+07	7.30041e+07	7.43855e+07	6.42034e+07	4.81888e+07	1.02586e+08	7.50573e+07	4.36022e+07	7.3606e+07	6.34995e+07	3.93056e+07	2.64587e+06	PG(46:0)	[M+H]
POS1677	M918T15	PG(27:1_19:0)+H	PG(46:1)+H	PG	(27:1_19:0)	(27:1)	(19:0)			917.721	C52 H102 O10 N0 P1	14.5979	1.94174e+07	5.06397e+07	2.86983e+07	2.95436e+07	4.84232e+07	2.9716e+07	2.57809e+07	1.98522e+07	1.9891e+07	1.17712e+07	1.21519e+07	1.18502e+07	4.0757e+07	3.91829e+07	PG(46:1)	[M+H]
POS1678	M918T16	PG(27:1_19:0)+H	PG(46:1)+H	PG	(27:1_19:0)	(27:1)	(19:0)			917.721	C52 H102 O10 N0 P1	15.2335	2.24236e+07	1.25677e+07	1.92632e+07	4.55432e+07	1.28932e+07	2.0857e+07	4.25152e+07	1.07501e+07	6.94188e+06	3.1397e+07	6.77835e+07	6.71877e+07	1.22493e+07	1.69813e+07	PG(46:1)	[M+H]
POS1679	M918T16	PG(28:0_18:1)+H	PG(46:1)+H	PG	(28:0_18:1)	(28:0)	(18:1)			917.721	C52 H102 O10 N0 P1	15.5966	2.92318e+07	4.03821e+08	2.77626e+07	5.09395e+08	3.34868e+08	5.2131e+06	1.83715e+07	1.35669e+07	1.54214e+07	1.22091e+07	4.99365e+07	5.0277e+07	1.99221e+08	1.71891e+08	PG(46:1)	[M+H]
POS1680	M918T17	PG(28:0_18:1)+H	PG(46:1)+H	PG	(28:0_18:1)	(28:0)	(18:1)			917.721	C52 H102 O10 N0 P1	16.0308	7.56384e+07	1.67439e+06	1.40548e+08	9.06526e+07	7.15746e+07	7.20332e+07	5.70388e+07	5.0252e+07	5.64324e+07	6.20497e+07	6.49858e+07	6.45924e+07	2.10174e+06	6.48577e+07	PG(46:1)	[M+H]
POS1681	M916T15	PG(28:0_18:2)+H	PG(46:2)+H	PG	(28:0_18:2)	(28:0)	(18:2)			915.705	C52 H100 O10 N0 P1	14.1524	2.45268e+07	3.56867e+07	2.56257e+07	1.29785e+07	4.67312e+06	1.79143e+07	1.95783e+07	1.24912e+07	1.09501e+07	1.67076e+07	3.92996e+07	3.95112e+07	5.98419e+07	6.77465e+07	PG(46:2)	[M+H]
POS1682	M916T15	PG(28:0_18:2)+H	PG(46:2)+H	PG	(28:0_18:2)	(28:0)	(18:2)			915.705	C52 H100 O10 N0 P1	14.7306	2.60474e+07	2.78421e+08	2.67606e+07	4.03482e+08	2.16983e+08	1.25968e+07	2.99971e+07	1.49702e+07	1.15332e+07	8.23819e+06	3.08983e+07	3.02237e+07	2.09042e+08	2.21448e+08	PG(46:2)	[M+H]
POS1683	M914T14	PG(46:3)+H	PG(46:3)+H	PG	(46:3)	(46:3)				913.689	C52 H98 O10 N0 P1	13.5164	805139	2.53341e+06	503536	1.36717e+06	1.94663e+06	716216	259977	80145.6	39353.4	130074	2.54218e+06	2.53022e+06	6.68885e+06	7.01514e+06	PG(46:3)	[M+H]
POS1684	M914T15	PG(28:1_18:2)+H	PG(46:3)+H	PG	(28:1_18:2)	(28:1)	(18:2)			913.689	C52 H98 O10 N0 P1	14.0926	4.22805e+06	2.47589e+07	3.07225e+06	2.44026e+07	1.58094e+07	3.12163e+06	3.77733e+06	2.03415e+06	1.17706e+06	3.43869e+06	1.28691e+07	1.26667e+07	3.61251e+07	3.89171e+07	PG(46:3)	[M+H]
POS1685	M948T17	PG(48:0)+H	PG(48:0)+H	PG	(48:0)	(48:0)				947.767	C54 H108 O10 N0 P1	16.402	5.98698e+06	4.52514e+06	1.23784e+07	5.19664e+06	7.57459e+06	2.47725e+06	1.80766e+06	3.90633e+06	2.41217e+06	5.24153e+06	1.06472e+07	1.07088e+07	4.03687e+06	6.23218e+06	PG(48:0)	[M+H]
POS1686	M948T18	PG(48:0)+H	PG(48:0)+H	PG	(48:0)	(48:0)				947.767	C54 H108 O10 N0 P1	17.0216	6.20162e+07	3.91196e+07	3.10918e+07	2.29445e+07	1.86533e+07	1.22574e+07	3.63514e+07	2.05018e+07	2.41473e+07	4.65372e+07	3.24664e+07	2.60953e+07	3.81957e+07	1.631e+08	PG(48:0)	[M+H]
POS1687	M946T17	PG(30:0_18:1)+H	PG(48:1)+H	PG	(30:0_18:1)	(30:0)	(18:1)			945.752	C54 H106 O10 N0 P1	16.2882	1.06355e+07	1.6204e+07	1.46384e+07	8.80211e+06	4.21561e+06	7.81025e+06	1.21362e+07	8.08521e+06	5.30467e+06	9.86429e+06	1.09433e+07	1.03463e+07	6.01113e+06	7.33622e+06	PG(48:1)	[M+H]
POS1688	M946T17	PG(30:0_18:1)+H	PG(48:1)+H	PG	(30:0_18:1)	(30:0)	(18:1)			945.752	C54 H106 O10 N0 P1	16.8034	575143	4.93283e+06	3.07683e+06	9.05821e+06	5.65113e+06	3.34797e+06	5.01191e+06	2.43486e+06	4.05224e+06	6.77794e+06	7.22079e+06	5.94493e+06	3.97943e+06	1.23512e+07	PG(48:1)	[M+H]
POS1689	M944T16	PG(30:0_18:2)+H	PG(48:2)+H	PG	(30:0_18:2)	(30:0)	(18:2)			943.736	C54 H104 O10 N0 P1	15.4196	4.58635e+06	8.15662e+06	2.89965e+06	924661	8.57473e+06	2.02364e+06	2.86791e+06	1.30682e+06	4.50696e+06	2.0677e+06	7.93254e+06	7.72574e+06	1.29715e+07	1.02343e+07	PG(48:2)	[M+H]
POS1690	M944T16	PG(30:1_18:1)+H	PG(48:2)+H	PG	(30:1_18:1)	(30:1)	(18:1)			943.736	C54 H104 O10 N0 P1	15.8981	1.51317e+07	6.70989e+06	6.38728e+06	3.12836e+06	6.59057e+06	4.35139e+06	8.98543e+06	1.86795e+06	2.36531e+06	8.40517e+06	1.28608e+07	1.09918e+07	8.29542e+06	2.12859e+07	PG(48:2)	[M+H]
POS1691	M714T2	PI(11:0_14:0)+H	PI(25:0)+H	PI	(11:0_14:0)	(11:0)	(14:0)			713.424	C34 H66 O13 N0 P1	1.43608	1.70557e+07	2.15421e+07	1.03352e+07	2.1959e+07	1.03695e+07	1.70003e+07	1.22237e+07	1.00561e+07	1.2936e+07	2.3638e+07	1.90309e+07	1.91894e+07	2.46999e+07	2.35528e+07	PI(25:0)	[M+H]
POS1696	M819T18	PI(32:5)+NH4	PI(32:5)+NH4	PI	(32:5)	(32:5)				818.481	C41 H73 O13 N1 P1	17.589	872349	0.580639	1.92036e+06	1.60943e+06	1.65085	1.01352e+06	1.03583e+06	994231	807083	916282	1.52292e+06	1.50923e+06	734838	1.10786	PI(32:5)	[M+NH4]
POS1737	M853T10	PI(34:2)+NH4	PI(34:2)+NH4	PI	(34:2)	(34:2)				852.56	C43 H83 O13 N1 P1	9.412	2.62303e+06	1.37899e+06	4.19349	690439	2.0734e+06	811116	1.26303e+06	168928	2.9531e+06	232517	789889	345997	1.10335e+06	5.66995e+06	PI(34:2)	[M+NH4]
POS1742	M851T3	PI(23:1_11:2)+NH4	PI(34:3)+NH4	PI	(23:1_11:2)	(23:1)	(11:2)			850.544	C43 H81 O13 N1 P1	2.13362	4.54275e+06	5.68438e+06	3.26176e+06	5.61889e+06	5.15931e+06	5.75702e+06	3.65516e+06	2.8241e+06	3.07621e+06	3.85139e+06	5.12572e+06	5.06476e+06	7.27351e+06	7.57524e+06	PI(34:3)	[M+NH4]
POS1762	M888T11	PI(18:0_20:4)+H	PI(38:4)+H	PI	(18:0_20:4)	(18:0)	(20:4)			887.564	C47 H84 O13 N0 P1	10.2321	1.2178e+07	4.77953e+06	4.22884e+06	4.87664e+06	3.57397e+07	5.17541e+06	4.80306e+06	1.98861e+06	4.81491e+06	1.06723e+06	7.36018e+06	7.53847e+06	6.22609e+06	5.91915e+06	PI(38:4)	[M+H]
POS1765	M940T8	PI(40:3)+Na	PI(40:3)+Na	PI	(40:3)	(40:3)				939.593	C49 H89 O13 N0 P1 Na1	7.792	892051	4.77929e+06	766339	3.35969e+06	1.75649e+06	380352	891019	395429	328966	412141	4.4904e+06	4.39517e+06	1.27114e+07	1.314e+07	PI(40:3)	[M+Na]
POS1766	M966T13	PI(19:0_24:0)+H	PI(43:0)+H	PI	(19:0_24:0)	(19:0)	(24:0)			965.705	C52 H102 O13 N0 P1	12.514	3.1612e+06	3.47911e+06	5.10379e+06	3.86452e+06	5.07668e+06	80424.4	260717	640536	324597	76864.9	4.2319e+06	4.16294e+06	4.3954e+06	4.72021e+06	PI(43:0)	[M+H]
POS1767	M1002T13	PI(46:3)+H	PI(46:3)+H	PI	(46:3)	(46:3)				1001.71	C55 H102 O13 N0 P1	12.6113	938949	1.33226e+06	641089	1.14455e+06	1.62153e+06	411044	212912	274940	501199	194545	1.41177e+06	1.39701e+06	2.10229e+06	2.49442e+06	PI(46:3)	[M+H]
POS1768	M1035T11	PI(33:1_14:1)+NH4	PI(47:2)+NH4	PI	(33:1_14:1)	(33:1)	(14:1)			1034.76	C56 H109 O13 N1 P1	10.428	1.81571e+06	1.78199e+06	2.2487e+06	2.5996e+06	1.92704e+06	3.09156e+06	1.57078e+06	1.24039e+06	1.29749e+06	1.60449e+06	2.3949e+06	2.48108e+06	2.69182e+06	2.54966e+06	PI(47:2)	[M+NH4]
POS1769	M612T12	PIP(12:0)+H	PIP(12:0)+H	PIP	(12:0)	(12:0)				611.186	C21 H41 O16 N0 P2	11.838	2.83421e+06	1.01064e+06	4.00828e+06	4.44417e+07	1.98396e+06	3.35027e+06	1.91541e+06	800600	6.38629e+06	6.34237e+06	4.60234e+07	4.49728e+07	5.97637e+06	4.14594e+06	PIP(12:0)	[M+H]
POS1774	M911T15	PIP3(10:0_11:2)+NH4	PIP3(21:2)+NH4	PIP3	(10:0_11:2)	(10:0)	(11:2)			910.255	C30 H60 O22 N1 P4	14.7675	4.09914e+06	3.3421e+06	2.98216e+06	6.16175e+08	2.43311e+06	3.89757e+06	4.01222e+06	3.4927e+06	4.40167e+06	5.19016e+06	1.20836e+07	1.18538e+07	1.35957e+07	1.63009e+07	PIP3(21:2)	[M+NH4]
POS1775	M910T15	PIP3(22:1)+H	PIP3(22:1)+H	PIP3	(22:1)	(22:1)				909.26	C31 H61 O22 N0 P4	14.4389	7.90224e+06	6.81476e+06	8.57129	1.60465e+09	5.43913e+06	1.36179	5.60896e+06	6.54256e+06	5.78234e+06	8.17222e+06	2.26209e+07	2.26868e+07	3.05934e+07	2.96908e+07	PIP3(22:1)	[M+H]
POS1776	M910T16	PIP3(11:0_11:1)+H	PIP3(22:1)+H	PIP3	(11:0_11:1)	(11:0)	(11:1)			909.26	C31 H61 O22 N0 P4	15.463	3.88267e+07	5.02571e+06	3.79065e+06	5.68651e+06	7.27586e+06	5.02222e+06	121311	1.98913e+07	849154	2.15639e+06	2.11637e+07	340575	1.54829e+07	3.26643e+08	PIP3(22:1)	[M+H]
POS1781	M605T3	PS(24:3e)+H	PS(24:3e)+H	PS	(24:3e)	(24:3e)				604.361	C30 H55 O9 N1 P1	2.83	4.63811e+06	2.13612e+07	4.17626e+06	2.18475e+07	1.16866e+07	3.41598e+06	3.30559e+06	2.43146e+06	1.68948e+06	3.69792e+06	5.26492e+06	5.54334e+06	3.88118e+07	2.50855e+07	PS(24:3e)	[M+H]
POS1790	M813T11	PS(18:0_20:4)+H	PS(38:4)+H	PS	(18:0_20:4)	(18:0)	(20:4)			812.544	C44 H79 O10 N1 P1	10.3076	2.36733e+06	653339	326951	904730	5.70033e+06	144865	620804	111819	552370	17814.5	710169	683507	745758	881993	PS(38:4)	[M+H]
POS1796	M730T11	SM(d36:2)+H	SM(d36:2)+H	SM	(d36:2)	(d36:2)				729.591	C41 H82 O6 N2 P1	10.2023	2.37733e+06	224540	345175	658722	4.8631e+06	501007	867618	177079	560921	137443	850896	847586	762367	1.15262e+06	SM(d36:2)	[M+H]
POS1799	M726T10	SM(d36:4)+H	SM(d36:4)+H	SM	(d36:4)	(d36:4)				725.559	C41 H78 O6 N2 P1	9.94932	7.57734e+07	6.02733e+07	1.06927e+07	3.56087e+07	4.74901e+08	1.15531e+07	2.01578e+07	43.2371	1.15054e+07	1.2555e+06	332524	370191	4.67293e+07	1.99118e+07	SM(d36:4)	[M+H]
POS1801	M758T11	SM(d18:1_20:1)+H	SM(d38:2)+H	SM	(d18:1_20:1)	(d18:1)	(20:1)			757.622	C43 H86 O6 N2 P1	10.3405	829282	2.5827e+06	1.25397e+06	1.13523e+06	940020	2.84435e+06	1.71956e+06	1.41625e+06	1.28857e+06	1.70344e+06	2.9065e+06	2.91075e+06	6.0148e+06	7.45761e+06	SM(d38:2)	[M+H]
POS1807	M812T11	SM(d42:3)+H	SM(d42:3)+H	SM	(d42:3)	(d42:3)				811.669	C47 H92 O6 N2 P1	10.8196	1.4015e+06	288694	386454	18163.7	126875	972796	987555	448112	1.09828e+06	697680	1.92989e+06	1.89193e+06	312816	86871.5	SM(d42:3)	[M+H]
POS1808	M812T13	SM(d42:3)+H	SM(d42:3)+H	SM	(d42:3)	(d42:3)				811.669	C47 H92 O6 N2 P1	12.0839	2.42397e+06	538623	188686	703240	7.52207e+06	214412	471571	33609.1	7772.44	150787	586341	554565	404417	741299	SM(d42:3)	[M+H]
POS1809	M836T13	SM(d44:5)+H	SM(d44:5)+H	SM	(d44:5)	(d44:5)				835.669	C49 H92 O6 N2 P1	12.913	510719	336999	248057	838237	4.319e+06	3215.11	29263.6	20611.5	42576.1	37917.5	584273	597030	666171	186059	SM(d44:5)	[M+H]
POS1810	M790T13	SM(t39:1)+H	SM(t39:1)+H	SM	(t39:1)	(t39:1)				789.648	C44 H90 O7 N2 P1	12.513	3.43912e+06	816067	5.52723e+06	907203	2.27149e+06	2.38129e+06	2.08561e+06	1.05442e+06	821418	1.07437e+06	2.71632e+06	2.72747e+06	3.41687e+06	2.85515e+06	SM(t39:1)	[M+H]
POS1811	M792T11	SM(t40:7)+H	SM(t40:7)+H	SM	(t40:7)	(t40:7)				791.57	C45 H80 O7 N2 P1	10.5974	2.30899e+07	5.31524e+06	1.19753e+06	2.45126e+06	1.64309e+07	4.57817e+06	5.45612e+06	3.67308e+06	1.12705e+07	8.49134e+06	4.48144e+06	397523	1.14487e+07	1.4413e+08	SM(t40:7)	[M+H]
POS5556	M792T11	phSM(d40:7)+H	phSM(d40:7)+H	phSM	(d40:7)	(d40:7)				791.57	C45 H80 O7 N2 P1	10.618	75417.1	4.83883e+06	810099	2.02226e+06	1.04153e+07	2.39819e+06	2.29126e+06	1.16335e+06	37717.4	1.27575e+06	4.18956e+06	3.99888e+06	1.04904e+07	1.54149e+07	phSM(d40:7)	[M+H]
POS1812	M219T2	SPH(d12:0)+H	SPH(d12:0)+H	SPH	(d12:0)	(d12:0)				218.211	C12 H28 O2 N1	1.28199	27650.4	57606.4	27290.1	97728.2	2.81233e+06	1.01437e+06	1.81934e+07	2.57438e+06	2.99901e+06	5.11499e+06	1.10843e+07	1.04384e+07	1.02797e+07	1.5014e+07	SPH(d12:0)	[M+H]
POS1813	M247T2	SPH(d14:0)+H	SPH(d14:0)+H	SPH	(d14:0)	(d14:0)				246.243	C14 H32 O2 N1	1.41936	47626.6	57841.8	8188.26	710850	365577	390963	1.42139e+07	334442	277809	5.21031e+06	1.05077e+07	1.00328e+07	9.27098e+06	1.24241e+07	SPH(d14:0)	[M+H]
POS1814	M275T2	SPH(d16:0)+H	SPH(d16:0)+H	SPH	(d16:0)	(d16:0)				274.274	C16 H36 O2 N1	1.61204	1.181e+07	2.35721e+07	3.0926e+06	3.72749e+06	3.17421e+06	6.36292e+06	3.5332e+07	1.1752e+07	4.2021e+06	1.34572e+07	4.13403e+07	3.97321e+07	3.30848e+07	4.94265e+07	SPH(d16:0)	[M+H]
POS1815	M275T5	SPH(d16:0)+H	SPH(d16:0)+H	SPH	(d16:0)	(d16:0)				274.274	C16 H36 O2 N1	4.83902	1.4337e+06	3.13295e+06	2.89637e+06	2.14658e+06	173545	397125	789896	452915	870073	737559	232984	595671	5.69314e+06	416038	SPH(d16:0)	[M+H]
POS1816	M275T7	SPH(d16:0)+H	SPH(d16:0)+H	SPH	(d16:0)	(d16:0)				274.274	C16 H36 O2 N1	6.23484	1.76874e+06	1.45622e+06	1.76111e+06	3.63654e+06	481405	958967	1.15958e+06	493203	611383	743330	719291	863772	393520	522609	SPH(d16:0)	[M+H]
POS1817	M275T8	SPH(d16:0)+H	SPH(d16:0)+H	SPH	(d16:0)	(d16:0)				274.274	C16 H36 O2 N1	7.71606	1.00822e+06	334067	932114	139519	1.14881e+06	369768	651096	973655	847270	753866	854701	866433	955433	518120	SPH(d16:0)	[M+H]
POS1818	M275T11	SPH(d16:0)+H	SPH(d16:0)+H	SPH	(d16:0)	(d16:0)				274.274	C16 H36 O2 N1	10.832	435086	318679	819272	1.19049e+06	1.15091e+06	623853	789761	522577	619386	2.31745e+06	515079	520006	209966	149363	SPH(d16:0)	[M+H]
POS1821	M289T2	SPH(d17:0)+H	SPH(d17:0)+H	SPH	(d17:0)	(d17:0)				288.29	C17 H38 O2 N1	1.69314	1.01677e+09	1.20427e+09	8.84155e+08	1.15895e+09	1.46005e+09	8.81886e+08	8.12049e+08	8.28057e+08	1.15664e+09	9.64497e+08	7.681e+08	7.39723e+08	8.0836e+08	9.87812e+08	SPH(d17:0)	[M+H]
POS1823	M287T3	SPH(d17:1)+H	SPH(d17:1)+H	SPH	(d17:1)	(d17:1)				286.274	C17 H36 O2 N1	2.06251	5.03574e+06	4.01524e+06	4.19158e+06	4.97533e+06	4.31997e+06	4.06136e+06	3.80767e+06	4.51842e+06	5.82134e+06	4.65786e+06	4.21609e+06	3.79925e+06	2.84677e+06	5.58323e+06	SPH(d17:1)	[M+H]
POS1824	M303T2	SPH(d18:0)+H	SPH(d18:0)+H	SPH	(d18:0)	(d18:0)				302.305	C18 H40 O2 N1	1.99115	923769	1.07059e+06	962619	1.0503e+06	711694	1.13142e+06	3.44543e+06	1.05003e+06	1.28144e+06	1.56914e+06	5.29474e+06	5.10625e+06	5.21425e+06	6.8683e+06	SPH(d18:0)	[M+H]
POS1825	M321T6	SPH(d18:2)+Na	SPH(d18:2)+Na	SPH	(d18:2)	(d18:2)				320.256	C18 H35 O2 N1 Na1	5.988	2.04971e+06	1.37226e+07	3.58096e+06	1.37667e+07	8.95618e+06	1.15811e+06	2.0773e+06	1.59335e+06	667677	1.69845e+06	1.75231e+06	1.83743e+06	1.24608e+07	1.15285e+07	SPH(d18:2)	[M+Na]
POS1826	M317T3	SPH(d19:0)+H	SPH(d19:0)+H	SPH	(d19:0)	(d19:0)				316.321	C19 H42 O2 N1	2.13737	4.78386e+08	6.34589e+08	4.56497e+08	6.25933e+08	6.24635e+08	4.44045e+08	4.47558e+08	4.34e+08	5.53501e+08	5.18728e+08	3.82248e+08	3.70223e+08	3.90414e+08	4.68627e+08	SPH(d19:0)	[M+H]
POS1827	M315T3	SPH(d19:1)+H	SPH(d19:1)+H	SPH	(d19:1)	(d19:1)				314.305	C19 H40 O2 N1	2.74827	2.74336e+06	2.56028e+06	2.30958e+06	2.85051e+06	2.86941e+06	2.00097e+06	1.9365e+06	2.06034e+06	3.01211e+06	2.70267e+06	2.16464e+06	2.03589e+06	1.84431e+06	2.52324e+06	SPH(d19:1)	[M+H]
POS1828	M315T4	SPH(d19:1)+H	SPH(d19:1)+H	SPH	(d19:1)	(d19:1)				314.305	C19 H40 O2 N1	3.39179	1.10228e+06	1.32313e+06	1.0447e+06	1.42229e+06	1.73303e+06	911554	981772	1.08486e+06	1.44551e+06	1.10224e+06	1.08617e+06	1.0099e+06	822944	1.2493e+06	SPH(d19:1)	[M+H]
POS1829	M331T3	SPH(d20:0)+H	SPH(d20:0)+H	SPH	(d20:0)	(d20:0)				330.337	C20 H44 O2 N1	2.61203	4.12565e+06	4.4207e+06	4.44518e+06	1.3368e+07	3.19762e+06	2.5251e+06	2.83456e+06	1.84812e+06	2.36623e+06	4.21271e+06	6.89274e+06	6.72878e+06	7.85674e+06	8.47951e+06	SPH(d20:0)	[M+H]
POS1830	M359T4	SPH(d22:0)+H	SPH(d22:0)+H	SPH	(d22:0)	(d22:0)				358.368	C22 H48 O2 N1	3.64444	9.14662e+06	8.13254e+06	1.01084e+07	3.30493e+07	5.99915e+06	3.17328e+06	3.31031e+06	2.17546e+06	3.05594e+06	8.52319e+06	1.02448e+07	9.89252e+06	1.18986e+07	1.44277e+07	SPH(d22:0)	[M+H]
POS1831	M273T3	SPH(m17:0)+H	SPH(m17:0)+H	SPH	(m17:0)	(m17:0)				272.295	C17 H38 O1 N1	2.18602	1.72455e+07	1.90883e+07	1.45529e+07	1.78282e+07	2.04649e+07	1.39381e+07	1.3635e+07	1.38651e+07	2.02832e+07	1.65782e+07	1.30658e+07	1.23965e+07	1.21083e+07	1.67745e+07	SPH(m17:0)	[M+H]
POS1832	M305T2	SPH(t17:0)+H	SPH(t17:0)+H	SPH	(t17:0)	(t17:0)				304.285	C17 H38 O3 N1	1.86159	4.97663e+06	7.11532e+06	4.72944e+06	4.54411e+06	6.25649e+06	3.85485e+06	4.24897e+06	3.89356e+06	5.57947e+06	4.09602e+06	4.74001e+06	4.53948e+06	4.28654e+06	5.65922e+06	SPH(t17:0)	[M+H]
POS1833	M317T3	SPH(t18:1)+H	SPH(t18:1)+H	SPH	(t18:1)	(t18:1)				316.285	C18 H38 O3 N1	2.3183	6.05786e+06	7.40432e+06	4.02409e+06	3.80825e+06	9.56579e+06	2.31971e+06	2.52911e+06	1.78129e+06	4.05974e+06	2.8527e+06	3.58891e+06	3.39675e+06	3.15471e+06	4.3856e+06	SPH(t18:1)	[M+H]
POS1834	M810T15	ST(d33:4+2O)+NH4	ST(d33:4+2O)+NH4	ST	(d33:4+2O)	(d33:4+2O)				809.483	C39 H73 O13 N2 S1	14.5671	2.99556e+07	2.32199e+07	2.25767e+07	4.13261e+07	2.5231e+07	5.29786e+07	3.64523e+07	1.6336e+07	1.68832e+07	2.40881e+07	3.20854e+07	3.17799e+07	3.63777e+07	3.75177e+07	ST(d33:4+2O)	[M+NH4]
POS1835	M823T8	ST(d36:5)+Na	ST(d36:5)+Na	ST	(d36:5)	(d36:5)				822.48	C42 H73 O11 N1 S1 Na1	7.746	859096	7.61467e+06	318868	2.11314e+07	2.78899e+06	726881	1.17036e+06	283117	786983	1.8872e+06	823944	820057	6.15486e+06	6.54841e+06	ST(d36:5)	[M+Na]
POS1837	M883T2	ST(d14:2_26:1)+Na	ST(d40:3)+Na	ST	(d14:2_26:1)	(d14:2)	(26:1)			882.574	C46 H85 O11 N1 S1 Na1	1.30448	8.77975e+06	7.47794e+06	6.38638e+06	8.19889e+06	1.08051e+07	1.06671e+07	6.63918e+06	5.31683e+06	5.70569e+06	9.8663e+06	9.71308e+06	9.47069e+06	1.56194e+07	1.87464e+07	ST(d40:3)	[M+Na]
POS1840	M874T13	ST(m41:4)+NH4	ST(m41:4)+NH4	ST	(m41:4)	(m41:4)				873.623	C47 H89 O10 N2 S1	12.866	140676	226313	149778	175774	55973.6	98727	34331.3	0.475923	42724.7	41515.5	36317.9	39782.4	87381.3	94161.3	ST(m41:4)	[M+NH4]
POS1842	M908T14	ST(m43:1)+NH4	ST(m43:1)+NH4	ST	(m43:1)	(m43:1)				907.701	C49 H99 O10 N2 S1	13.302	2.52342e+06	1.0672e+06	3.58388e+06	5.74897e+06	4.49216e+06	2.46844e+06	2.02657e+06	2.52205e+06	1.49678e+06	1.34337e+06	5.26604e+06	5.34421e+06	1.86658e+06	2.0933e+06	ST(m43:1)	[M+NH4]
POS1843	M908T15	ST(m43:1)+NH4	ST(m43:1)+NH4	ST	(m43:1)	(m43:1)				907.701	C49 H99 O10 N2 S1	14.071	1.28529e+07	1.43693e+08	1.48955e+07	9.78966e+07	3.09215e+08	2.95413e+07	1.28232e+07	1.20489e+07	9.12654e+06	8.61914e+06	1.44862e+07	1.4063e+07	1.07555e+08	1.4092e+08	ST(m43:1)	[M+NH4]
POS1844	M906T13	ST(m43:2)+NH4	ST(m43:2)+NH4	ST	(m43:2)	(m43:2)				905.686	C49 H97 O10 N2 S1	12.493	336265	382968	397100	868594	1.40949e+06	53035	314394	417030	446847	385510	1.87294e+06	1.59194e+06	751378	1.08508e+06	ST(m43:2)	[M+NH4]
POS1845	M906T14	ST(m19:0_24:2)+NH4	ST(m43:2)+NH4	ST	(m19:0_24:2)	(m19:0)	(24:2)			905.686	C49 H97 O10 N2 S1	13.2797	2.45099e+06	2.26143e+06	2.6618e+06	3.54457e+06	7.67549e+06	1.02759e+06	709180	1.33812e+06	691586	802317	1.37515e+06	1.44223e+06	2.67158e+06	1.55824e+06	ST(m43:2)	[M+NH4]
POS1847	M905T11	ST(m43:5)+Na	ST(m43:5)+Na	ST	(m43:5)	(m43:5)				904.594	C49 H87 O10 N1 S1 Na1	10.104	5.51211e+06	1.54699e+06	9846.62	1.75216e+06	1.35333e+07	50326.6	2.14553e+06	863858	2.23253e+06	474158	3.04419e+06	3.10142e+06	1.94613e+06	2.04833e+06	ST(m43:5)	[M+Na]
POS1848	M934T15	ST(m45:2)+NH4	ST(m45:2)+NH4	ST	(m45:2)	(m45:2)				933.717	C51 H101 O10 N2 S1	14.261	8.5e+07	1.08396e+08	4.8919e+07	5.22783e+07	2.0644e+08	1.22808e+07	2.89517e+07	1.69408e+07	1.37607e+07	1.21118e+07	4.113e+07	3.98161e+07	5.88339e+07	7.19691e+07	ST(m45:2)	[M+NH4]
POS1849	M961T12	ST(m48:1)+H	ST(m48:1)+H	ST	(m48:1)	(m48:1)				960.753	C54 H106 O10 N1 S1	11.486	4.05597e+06	3.96077e+06	4.01614e+06	4.03991e+06	7.71187e+06	376357	810883	1.10488e+06	204067	230125	2.72494e+06	2.74431e+06	2.23734e+06	1.88662e+06	ST(m48:1)	[M+H]
POS1853	M968T12	ST(t45:1)+NH4	ST(t45:1)+NH4	ST	(t45:1)	(t45:1)				967.723	C51 H103 O12 N2 S1	11.915	4.93166e+06	7.19867e+07	1.95792e+07	4.80778e+07	1.05858e+08	2.26251e+06	1.33417e+06	591005	2.14716e+06	479449	5.77549e+06	6.72494e+06	4.59224e+07	2.55689e+07	ST(t45:1)	[M+NH4]
POS1854	M863T17	SiE(30:2)+NH4	SiE(30:2)+NH4	SiE	(30:2)	(30:2)				862.837	C59 H108 O2 N1	16.626	371993	131285	681990	172435	475753	284917	940067	1.13059e+06	975492	143118	3.11713e+06	2.96058e+06	1.91536e+06	3.19054e+06	SiE(30:2)	[M+NH4]
POS5470	M863T17	ZyE(32:1)+NH4	ZyE(32:1)+NH4	ZyE	(32:1)	(32:1)				862.837	C59 H108 O2 N1	16.8153	345576	682747	836172	190118	708899	652463	246297	1.23439e+06	906218	479258	2.89577e+06	2.75034e+06	1.63901e+06	2.55817e+06	ZyE(32:1)	[M+NH4]
POS1863	M445T3	TG(21:1)+NH4	TG(21:1)+NH4	TG	(21:1)	(21:1)				444.332	C24 H46 O6 N1	2.9018	1.44507e+06	485843	1.11381e+06	1.17943e+06	25292.4	2.64486e+06	1.83477e+06	974273	510793	938117	1.69292e+06	1.7102e+06	987420	963797	TG(21:1)	[M+NH4]
POS1864	M459T3	TG(4:0_8:0_10:1)+NH4	TG(22:1)+NH4	TG	(4:0_8:0_10:1)	(4:0)	(8:0)	(10:1)		458.348	C25 H48 O6 N1	2.48823	4.25757e+06	966894	983741	4.49727e+06	4.67116e+06	741549	314432	711414	259359	441439	5.16091e+06	5.27448e+06	6.52683e+06	5.79493e+06	TG(22:1)	[M+NH4]
POS1865	M440T3	TG(22:2)+H	TG(22:2)+H	TG	(22:2)	(22:2)				439.305	C25 H43 O6	2.87006	1.73413e+07	3.54554e+07	1.34232e+07	2.53739e+07	2.66545e+07	3.99455e+06	3.09271e+06	2.42166e+06	1.3993e+07	1.38081e+07	1.23704e+07	1.21572e+07	2.49325e+07	2.86534e+07	TG(22:2)	[M+H]
POS1867	M475T4	TG(4:0_8:0_11:0)+NH4	TG(23:0)+NH4	TG	(4:0_8:0_11:0)	(4:0)	(8:0)	(11:0)		474.379	C26 H52 O6 N1	3.541	360972	876636	194442	1.30005e+06	735176	95622.2	366641	157381	728325	156173	120741	116159	120342	165998	TG(23:0)	[M+NH4]
POS1868	M475T6	TG(4:0_8:0_11:0)+NH4	TG(23:0)+NH4	TG	(4:0_8:0_11:0)	(4:0)	(8:0)	(11:0)		474.379	C26 H52 O6 N1	5.086	682912	367981	163387	344435	1.77422e+06	101441	288635	250335	660167	604228	318178	218740	391714	329822	TG(23:0)	[M+NH4]
POS1869	M454T4	TG(23:2)+H	TG(23:2)+H	TG	(23:2)	(23:2)				453.321	C26 H45 O6	3.938	1.24427e+07	2.80972e+07	3.31522e+06	2.10846e+07	2.7535e+07	2.70711e+06	1.93258e+06	634902	7.87306e+06	1.00737e+07	8.28685e+06	8.17628e+06	2.15415e+07	2.28346e+07	TG(23:2)	[M+H]
POS1872	M489T2	TG(6:0_9:0_9:0)+NH4	TG(24:0)+NH4	TG	(6:0_9:0_9:0)	(6:0)	(9:0)	(9:0)		488.395	C27 H54 O6 N1	1.354	197761	2.89207e+06	336810	4.38944e+06	446421	613244	386074	154286	2.10429e+06	775072	463089	490725	1.61328e+06	1.13951e+06	TG(24:0)	[M+NH4]
POS1873	M489T2	TG(6:0_9:0_9:0)+NH4	TG(24:0)+NH4	TG	(6:0_9:0_9:0)	(6:0)	(9:0)	(9:0)		488.395	C27 H54 O6 N1	1.792	145904	306224	718052	4.55313e+06	2.43652e+06	197317	702422	317368	1.13787e+06	145690	300382	307155	2.47568e+06	256319	TG(24:0)	[M+NH4]
POS1874	M489T4	TG(6:0_9:0_9:0)+NH4	TG(24:0)+NH4	TG	(6:0_9:0_9:0)	(6:0)	(9:0)	(9:0)		488.395	C27 H54 O6 N1	3.217	389239	142152	101982	631173	567221	97821.8	148631	241863	917034	235093	281808	245223	53871.5	731513	TG(24:0)	[M+NH4]
POS1875	M489T6	TG(6:0_9:0_9:0)+NH4	TG(24:0)+NH4	TG	(6:0_9:0_9:0)	(6:0)	(9:0)	(9:0)		488.395	C27 H54 O6 N1	5.204	1.35522e+06	624756	574282	273388	313552	346787	76964.4	222739	1.09193e+06	232554	171769	137159	216669	748320	TG(24:0)	[M+NH4]
POS1876	M489T8	TG(8:0_8:0_8:0)+NH4	TG(24:0)+NH4	TG	(8:0_8:0_8:0)	(8:0)	(8:0)	(8:0)		488.395	C27 H54 O6 N1	7.44991	1.14156e+06	3.67786e+06	3.01336e+06	1.48427e+07	1.5501e+06	1.35046e+06	283932	165679	401484	1.56114e+06	1.32351e+06	1.87492e+06	2.96309e+06	867292	TG(24:0)	[M+NH4]
POS1878	M489T10	TG(6:0_9:0_9:0)+NH4	TG(24:0)+NH4	TG	(6:0_9:0_9:0)	(6:0)	(9:0)	(9:0)		488.395	C27 H54 O6 N1	9.14	474600	645954	299640	3.31974e+06	287361	293556	1.69819e+06	235804	928435	754776	913818	848280	2.87932e+06	936021	TG(24:0)	[M+NH4]
POS1879	M487T3	TG(24:1)+NH4	TG(24:1)+NH4	TG	(24:1)	(24:1)				486.379	C27 H52 O6 N1	2.49	3.33042e+06	2.21793e+06	777143	3.67299e+06	5.66101e+06	283274	480671	334872	333136	531766	2.89576e+06	3.12187e+06	9.64903e+06	5.52875e+06	TG(24:1)	[M+NH4]
POS1881	M503T4	TG(6:0_9:0_10:0)+NH4	TG(25:0)+NH4	TG	(6:0_9:0_10:0)	(6:0)	(9:0)	(10:0)		502.41	C28 H56 O6 N1	3.561	98865.9	83417.9	459864	1.82233e+06	82802.7	42743.5	25127.6	84400.7	602693	184555	224128	214061	145110	892403	TG(25:0)	[M+NH4]
POS1882	M503T5	TG(6:0_9:0_10:0)+NH4	TG(25:0)+NH4	TG	(6:0_9:0_10:0)	(6:0)	(9:0)	(10:0)		502.41	C28 H56 O6 N1	4.584	144139	20388.5	158869	678077	667135	94387.3	139347	73876.2	247755	207187	292494	243919	182572	171560	TG(25:0)	[M+NH4]
POS1883	M503T6	TG(6:0_9:0_10:0)+NH4	TG(25:0)+NH4	TG	(6:0_9:0_10:0)	(6:0)	(9:0)	(10:0)		502.41	C28 H56 O6 N1	5.94233	567137	232878	5.43124e+06	2.1628e+06	1.88513e+06	226257	244416	253455	583739	130579	1.94555e+06	1.75984e+06	1.28448e+06	2.63046e+06	TG(25:0)	[M+NH4]
POS1884	M503T9	TG(6:0_9:0_10:0)+NH4	TG(25:0)+NH4	TG	(6:0_9:0_10:0)	(6:0)	(9:0)	(10:0)		502.41	C28 H56 O6 N1	8.053	92830.9	4108.75	86917.2	964134	67477.8	7900.59	127564	21104.5	35412.2	144561	479422	239420	87623.4	513447	TG(25:0)	[M+NH4]
POS1885	M503T10	TG(6:0_9:0_10:0)+NH4	TG(25:0)+NH4	TG	(6:0_9:0_10:0)	(6:0)	(9:0)	(10:0)		502.41	C28 H56 O6 N1	9.103	201681	622673	577085	4.47873e+06	201347	390554	983230	335936	87294.1	570035	890926	1.01055e+06	1.43132e+06	1.08838e+06	TG(25:0)	[M+NH4]
POS1886	M503T10	TG(6:0_9:0_10:0)+NH4	TG(25:0)+NH4	TG	(6:0_9:0_10:0)	(6:0)	(9:0)	(10:0)		502.41	C28 H56 O6 N1	9.997	41818.7	262178	897754	2.36316e+06	98647.1	146861	394296	334771	188835	18030.4	540933	566773	1.02956e+06	2.10919e+06	TG(25:0)	[M+NH4]
POS1887	M489T2	TG(25:7)+NH4	TG(25:7)+NH4	TG	(25:7)	(25:7)				488.301	C28 H42 O6 N1	1.55078	1.18266e+07	2.87363e+07	1.52326e+07	2.57137e+07	1.96709e+07	1.48385e+07	1.34614e+07	1.02969e+07	1.09159e+07	1.25021e+07	1.71257e+07	1.74326e+07	5.09442e+07	3.67867e+07	TG(25:7)	[M+NH4]
POS1889	M517T3	TG(8:0_9:0_9:0)+NH4	TG(26:0)+NH4	TG	(8:0_9:0_9:0)	(8:0)	(9:0)	(9:0)		516.426	C29 H58 O6 N1	2.432	420388	1.03566e+06	160209	1.73781e+06	437919	125385	134067	275901	720425	187204	384242	419041	1.94499e+06	1.303e+06	TG(26:0)	[M+NH4]
POS1890	M517T8	TG(8:0_9:0_9:0)+NH4	TG(26:0)+NH4	TG	(8:0_9:0_9:0)	(8:0)	(9:0)	(9:0)		516.426	C29 H58 O6 N1	7.37718	799422	525131	967707	9.81917e+06	2.16664e+06	144597	379727	80166.6	543495	423334	760288	666256	796736	2.44518e+06	TG(26:0)	[M+NH4]
POS1891	M515T3	TG(6:0_9:0_11:1)+NH4	TG(26:1)+NH4	TG	(6:0_9:0_11:1)	(6:0)	(9:0)	(11:1)		514.41	C29 H56 O6 N1	2.007	652059	1.0369e+06	166367	1.72011e+07	4.71745e+06	483702	608592	468831	493349	668456	1.27274e+06	1.18572e+06	1.50534e+06	2.62919e+06	TG(26:1)	[M+NH4]
POS1892	M503T2	TG(26:7)+NH4	TG(26:7)+NH4	TG	(26:7)	(26:7)				502.316	C29 H44 O6 N1	1.53621	4.71083e+07	6.29066e+07	5.08289e+07	6.01371e+07	4.28435e+07	6.9656e+07	5.87373e+07	5.1005e+07	4.06801e+07	5.15222e+07	6.53648e+07	6.60769e+07	9.47491e+07	9.46684e+07	TG(26:7)	[M+NH4]
POS1894	M531T6	TG(27:0)+NH4	TG(27:0)+NH4	TG	(27:0)	(27:0)				530.442	C30 H60 O6 N1	5.931	140154	1.12892e+06	1.50039e+06	3.35472e+06	1.25276e+06	149629	503635	609986	194558	403894	1.1285e+06	1.15866e+06	3.27364e+06	2.37667e+06	TG(27:0)	[M+NH4]
POS1896	M534T7	TG(27:1)+Na	TG(27:1)+Na	TG	(27:1)	(27:1)				533.381	C30 H54 O6 Na1	6.08372	531338	3.49745e+06	4.37606e+06	1.57391e+07	7.87981e+06	254380	244189	1.18666e+06	274374	175979	1.72805e+06	1.84601e+06	1.08159e+07	7.22728e+06	TG(27:1)	[M+Na]
POS1897	M529T10	TG(27:1)+NH4	TG(27:1)+NH4	TG	(27:1)	(27:1)				528.426	C30 H58 O6 N1	9.635	141269	758124	232930	1.02993e+06	1.98345e+06	175073	680945	441113	886482	1.07263e+06	545567	495262	1.18948e+06	2.17621e+06	TG(27:1)	[M+NH4]
POS1898	M508T6	TG(4:0_11:0_12:3)+H	TG(27:3)+H	TG	(4:0_11:0_12:3)	(4:0)	(11:0)	(12:3)		507.368	C30 H51 O6	5.99372	1.60704e+06	6.05442e+06	8.71773e+06	2.6681e+07	8.80305e+06	1.05918e+06	1.28096e+06	2.83396e+06	1.60651e+06	980667	5.7193e+06	5.87915e+06	1.97318e+07	1.66054e+07	TG(27:3)	[M+H]
POS1899	M517T2	TG(27:7)+NH4	TG(27:7)+NH4	TG	(27:7)	(27:7)				516.332	C30 H46 O6 N1	1.534	2.28174e+07	2.04401e+07	2.52365e+07	2.05301e+07	1.35408e+07	2.90888e+07	2.72895e+07	2.60617e+07	2.54832e+07	2.30907e+07	3.2814e+07	3.24747e+07	3.0009e+07	3.31664e+07	TG(27:7)	[M+NH4]
POS1900	M541T8	TG(28:2)+NH4	TG(28:2)+NH4	TG	(28:2)	(28:2)				540.426	C31 H58 O6 N1	7.38357	1.45641e+07	2.23183e+07	1.12453e+07	2.71285e+07	3.03661e+07	1.67733e+07	1.44677e+07	9.30391e+06	1.78218e+07	1.34773e+07	1.65978e+07	1.61719e+07	2.09311e+07	2.47146e+07	TG(28:2)	[M+NH4]
POS1901	M542T2	TG(6:0_10:4_12:0)+Na	TG(28:4)+Na	TG	(6:0_10:4_12:0)	(6:0)	(10:4)	(12:0)		541.35	C31 H50 O6 Na1	1.6378	7.8577e+06	9.9048e+06	6.3725e+06	1.07841e+07	1.24499e+07	5.86987e+06	4.92875e+06	3.3838e+06	6.91359e+06	5.95145e+06	8.70997e+06	8.63761e+06	9.98715e+06	1.03083e+07	TG(28:4)	[M+Na]
POS1902	M555T9	TG(4:0_12:2_13:0)+NH4	TG(29:2)+NH4	TG	(4:0_12:2_13:0)	(4:0)	(12:2)	(13:0)		554.442	C32 H60 O6 N1	8.61494	3.3731e+06	3.9983e+06	2.8504e+06	4.27013e+06	5.58534e+06	2.89685e+06	2.76487e+06	1.76466e+06	2.45734e+06	2.69849e+06	3.58835e+06	3.52546e+06	3.80526e+06	4.4502e+06	TG(29:2)	[M+NH4]
POS1903	M536T8	TG(4:0_12:3_13:0)+H	TG(29:3)+H	TG	(4:0_12:3_13:0)	(4:0)	(12:3)	(13:0)		535.399	C32 H55 O6	7.48	338789	778479	1.40046e+06	3.14316e+06	3.52815e+06	216737	66225.9	387316	217915	72239.9	1.33521e+06	1.43692e+06	4.29188e+06	3.07585e+06	TG(29:3)	[M+H]
POS1904	M556T2	TG(6:0_10:4_13:0)+Na	TG(29:4)+Na	TG	(6:0_10:4_13:0)	(6:0)	(10:4)	(13:0)		555.366	C32 H52 O6 Na1	1.20605	4.42168e+06	5.98516e+06	3.89872e+06	5.04758e+06	6.82062e+06	5.37754e+06	4.40187e+06	2.94272e+06	3.89775e+06	5.84752e+06	5.86411e+06	5.94355e+06	8.03233e+06	7.13917e+06	TG(29:4)	[M+Na]
POS1905	M534T2	TG(8:0_10:3_11:1)+H	TG(29:4)+H	TG	(8:0_10:3_11:1)	(8:0)	(10:3)	(11:1)		533.384	C32 H53 O6	1.993	408261	296932	103388	2.88953e+07	1.30878e+06	337195	111566	23874.7	43105.1	109623	668710	735362	2.98172e+06	1.86911e+06	TG(29:4)	[M+H]
POS1906	M534T7	TG(6:0_11:1_12:3)+H	TG(29:4)+H	TG	(6:0_11:1_12:3)	(6:0)	(11:1)	(12:3)		533.384	C32 H53 O6	6.12588	528054	2.8338e+06	4.06201e+06	1.31606e+07	6.69985e+06	218013	222418	1.11187e+06	239304	172904	1.80462e+06	1.90578e+06	8.89017e+06	6.33606e+06	TG(29:4)	[M+H]
POS1907	M569T9	TG(30:2)+NH4	TG(30:2)+NH4	TG	(30:2)	(30:2)				568.457	C33 H62 O6 N1	8.97382	1.07279e+07	1.31229e+07	9.8134e+06	1.64267e+07	2.12433e+07	1.24101e+07	1.01254e+07	6.48218e+06	1.07876e+07	9.49262e+06	1.35759e+07	1.33554e+07	1.50114e+07	1.78161e+07	TG(30:2)	[M+NH4]
POS1908	M538T16	TG(12:0e_6:0_12:2)+H	TG(30:2e)+H	TG	(12:0e_6:0_12:2)	(12:0e)	(6:0)	(12:2)		537.451	C33 H61 O5	15.7063	661648	2.56945e+07	4.15843e+06	2.81309e+07	1.96213e+07	1.45626e+06	481752	328389	842633	5.39185e+06	6.65733e+06	6.47615e+06	3.25328e+07	3.50949e+07	TG(30:2e)	[M+H]
POS1909	M550T7	TG(30:3)+H	TG(30:3)+H	TG	(30:3)	(30:3)				549.415	C33 H57 O6	6.3265	1.81269e+06	3.69776e+06	1.5556e+06	1.22345e+06	1.65344e+06	664225	905196	819714	925263	1.00041e+06	1.51496e+06	1.56305e+06	2.31546e+06	2.14077e+06	TG(30:3)	[M+H]
POS1910	M570T10	TG(10:0_10:2_10:2)+Na	TG(30:4)+Na	TG	(10:0_10:2_10:2)	(10:0)	(10:2)	(10:2)		569.381	C33 H54 O6 Na1	9.51994	381128	5.11341e+08	4.54486e+08	7.64679e+08	620783	3.136e+08	2.81713e+08	1.50652e+07	2.20264e+07	5.72244e+07	1.30557e+08	1.2887e+08	2.39464e+08	2.86999e+08	TG(30:4)	[M+Na]
POS1911	M532T10	TG(14:1e_6:0_10:4)+H	TG(30:5e)+H	TG	(14:1e_6:0_10:4)	(14:1e)	(6:0)	(10:4)		531.404	C33 H55 O5	9.35288	1.66335e+06	7.40451e+08	1.03298e+09	7.89805e+08	3.72446e+06	8.33036e+08	3.10614e+08	2.14317e+07	1.64098e+07	9.71769e+07	1.94708e+08	1.92634e+08	1.97184e+08	2.49337e+08	TG(30:5e)	[M+H]
POS1912	M583T11	TG(6:0_12:2_13:0)+NH4	TG(31:2)+NH4	TG	(6:0_12:2_13:0)	(6:0)	(12:2)	(13:0)		582.473	C34 H64 O6 N1	10.0217	2.30872e+06	2.35027e+06	2.29242e+06	3.16933e+06	3.77398e+06	2.34478e+06	1.93993e+06	1.43877e+06	2.03688e+06	2.01701e+06	2.64343e+06	2.60638e+06	2.79872e+06	3.33778e+06	TG(31:2)	[M+NH4]
POS1913	M581T9	TG(4:0_11:2_16:1)+NH4	TG(31:3)+NH4	TG	(4:0_11:2_16:1)	(4:0)	(11:2)	(16:1)		580.457	C34 H62 O6 N1	8.66883	475217	1.71183e+06	1.74475e+06	859623	4.43265e+06	632441	544896	850199	726832	737237	566458	563181	871858	943379	TG(31:3)	[M+NH4]
POS1916	M606T10	TG(20:0_6:0_6:0)+Na	TG(32:0)+Na	TG	(20:0_6:0_6:0)	(20:0)	(6:0)	(6:0)		605.475	C35 H66 O6 Na1	9.73693	502300	285596	521407	2.63119e+06	219804	867404	445466	138994	150250	1.98091e+06	1.60195e+06	1.60357e+06	470156	394329	TG(32:0)	[M+Na]
POS1920	M604T10	TG(4:0_11:0_17:1)+Na	TG(32:1)+Na	TG	(4:0_11:0_17:1)	(4:0)	(11:0)	(17:1)		603.46	C35 H64 O6 Na1	9.15966	1.23118e+06	2.90666e+06	1.16069e+06	1.64667e+06	3.76033e+06	2.45213e+06	1.38088e+06	1.00542e+06	768911	2.45943e+06	1.9715e+06	1.84446e+06	3.34826e+06	6.11408e+06	TG(32:1)	[M+Na]
POS1921	M604T13	TG(4:0_12:1_16:0)+Na	TG(32:1)+Na	TG	(4:0_12:1_16:0)	(4:0)	(12:1)	(16:0)		603.46	C35 H64 O6 Na1	12.0205	1.10158e+06	3.80092e+06	1.68014e+06	799913	1.53758e+06	660594	1.44493e+06	751505	751989	1.60214e+06	2.00806e+06	1.97431e+06	3.89995e+06	4.143e+06	TG(32:1)	[M+Na]
POS1922	M590T17	TG(12:0e_10:0_10:1)+Na	TG(32:1e)+Na	TG	(12:0e_10:0_10:1)	(12:0e)	(10:0)	(10:1)		589.48	C35 H66 O5 Na1	16.487	1.07781e+08	1.52238e+08	9.61456e+06	1.62411e+08	6.14201e+07	3.16854e+06	4.39859e+07	1.55989e+07	2.58768e+07	5.16857e+07	2.57118e+07	1.53351e+07	9.57795e+07	7.1091e+08	TG(32:1e)	[M+Na]
POS1923	M580T9	TG(16:0_6:0_10:2)+H	TG(32:2)+H	TG	(16:0_6:0_10:2)	(16:0)	(6:0)	(10:2)		579.462	C35 H63 O6	8.41109	885566	1.88553e+07	4.92431e+06	1.34794e+07	1.15123e+07	2.57192e+06	1.15428e+06	3.16886e+06	2.46899e+06	2.05303e+06	1.85822e+06	1.9729e+06	1.58792e+07	1.10183e+07	TG(32:2)	[M+H]
POS1924	M588T12	TG(32:2e)+Na	TG(32:2e)+Na	TG	(32:2e)	(32:2e)				587.465	C35 H64 O5 Na1	11.498	2.55337e+07	4.46996e+07	3.43924e+07	3.96467e+07	4.04361e+07	2.06399e+07	2.48138e+07	1.54415e+07	2.1363e+07	1.91097e+07	2.36294e+07	2.27412e+07	3.3093e+07	4.02294e+07	TG(32:2e)	[M+Na]
POS1925	M566T17	TG(14:0e_6:0_12:2)+H	TG(32:2e)+H	TG	(14:0e_6:0_12:2)	(14:0e)	(6:0)	(12:2)		565.483	C35 H65 O5	16.3109	1.31359e+07	6.95292e+06	2.69392e+07	5.61809e+06	5.18116e+06	1.27928e+07	1.41977e+07	1.83308e+07	1.47035e+07	1.35061e+07	1.26741e+07	1.31734e+07	8.42153e+06	2.1734e+06	TG(32:2e)	[M+H]
POS1926	M566T17	TG(14:0e_6:0_12:2)+H	TG(32:2e)+H	TG	(14:0e_6:0_12:2)	(14:0e)	(6:0)	(12:2)		565.483	C35 H65 O5	16.7954	1.55768e+07	7.75926e+06	6.79492e+06	588358	6.33313e+06	4.45347e+06	1.01251e+07	1.00017e+07	1.75882e+07	1.96935e+07	1.58573e+07	1.40273e+07	1.30044e+07	1.33774e+07	TG(32:2e)	[M+H]
POS1927	M566T18	TG(14:0e_6:0_12:2)+H	TG(32:2e)+H	TG	(14:0e_6:0_12:2)	(14:0e)	(6:0)	(12:2)		565.483	C35 H65 O5	17.5003	9.77092e+06	631620	2.21402e+07	8.6382e+06	343315	1.78644e+07	1.05266e+07	1.91261e+07	1.35582e+07	1.40304e+07	2.59795e+07	2.54876e+07	1.58294e+07	3.55295e+06	TG(32:2e)	[M+H]
POS1929	M578T9	TG(16:0_6:0_10:3)+H	TG(32:3)+H	TG	(16:0_6:0_10:3)	(16:0)	(6:0)	(10:3)		577.446	C35 H61 O6	8.56169	1.10769e+06	1.5965e+06	2.04767e+06	1.98044e+06	1.7937e+06	672299	1.20679e+06	752376	966706	1.26737e+06	1.55704e+06	1.50687e+06	1.76261e+06	1.97531e+06	TG(32:3)	[M+H]
POS1934	M570T10	TG(11:0_10:4_11:3)+H	TG(32:7)+H	TG	(11:0_10:4_11:3)	(11:0)	(10:4)	(11:3)		569.384	C35 H53 O6	9.44751	337767	4.81137e+08	4.87821e+08	7.14819e+08	573919	4.22816e+08	2.49713e+08	1.36253e+07	1.98291e+07	5.4629e+07	1.33574e+08	1.33013e+08	2.25898e+08	2.56532e+08	TG(32:7)	[M+H]
POS1935	M570T11	TG(32:7)+H	TG(32:7)+H	TG	(32:7)	(32:7)				569.384	C35 H53 O6	10.017	4738.51	1.91156e+06	388167	1.7158e+06	325396	7959.39	539819	5.12506e+06	39800.3	96442.7	5.00276e+07	4.98275e+07	260867	2.02914e+06	TG(32:7)	[M+H]
POS1937	M613T13	TG(16:0_6:0_11:1)+NH4	TG(33:1)+NH4	TG	(16:0_6:0_11:1)	(16:0)	(6:0)	(11:1)		612.52	C36 H70 O6 N1	12.5568	2.05552e+06	8.67629e+06	4.64534e+06	5.58752e+06	4.26216e+06	1.6641e+06	3.69253e+06	1.66616e+06	1.38046e+06	4.13881e+06	7.6999e+06	7.57678e+06	1.08021e+07	1.17732e+07	TG(33:1)	[M+NH4]
POS1945	M629T3	TG(16:0_8:0_10:0)+NH4	TG(34:0)+NH4	TG	(16:0_8:0_10:0)	(16:0)	(8:0)	(10:0)		628.551	C37 H74 O6 N1	2.93007	77291.1	5.0317e+07	359166	775004	1.2347e+07	214657	1.07909e+06	94376.4	1.42797e+06	184412	503353	433029	434603	2.04376e+06	TG(34:0)	[M+NH4]
POS1955	M634T10	TG(16:0_8:0_10:0)+Na	TG(34:0)+Na	TG	(16:0_8:0_10:0)	(16:0)	(8:0)	(10:0)		633.506	C37 H70 O6 Na1	9.2892	2.61308e+06	7.34543e+06	1.55356e+07	1.29887e+07	1.77928e+07	8.93936e+06	1.94279e+06	2.43332e+06	2.52916e+06	1.66386e+06	2.45333e+06	2.42224e+06	1.2124e+07	9.3773e+06	TG(34:0)	[M+Na]
POS1957	M634T11	TG(16:0_8:0_10:0)+Na	TG(34:0)+Na	TG	(16:0_8:0_10:0)	(16:0)	(8:0)	(10:0)		633.506	C37 H70 O6 Na1	10.2349	4.51016e+06	8.47818e+07	2.70523e+07	4.54456e+07	3.47668e+07	3.26933e+06	1.69879e+06	1.44043e+07	9.79572e+06	3.9835e+06	8.884e+06	1.04687e+07	1.1494e+08	5.30678e+07	TG(34:0)	[M+Na]
POS1958	M634T11	TG(16:0_8:0_10:0)+Na	TG(34:0)+Na	TG	(16:0_8:0_10:0)	(16:0)	(8:0)	(10:0)		633.506	C37 H70 O6 Na1	10.7623	1.20436e+06	2.34988e+07	3.06441e+06	7.59758e+06	8.10884e+06	5.55951e+06	3.39541e+06	1.17147e+06	815455	1.18261e+06	1.04973e+07	1.14401e+07	2.45116e+07	1.55409e+07	TG(34:0)	[M+Na]
POS1974	M627T4	TG(19:1_6:0_9:0)+NH4	TG(34:1)+NH4	TG	(19:1_6:0_9:0)	(19:1)	(6:0)	(9:0)		626.535	C37 H72 O6 N1	3.049	56770.4	276846	66882.4	94568.3	817577	134066	105734	141004	55168.6	50005.7	343588	372413	150348	287248	TG(34:1)	[M+NH4]
POS1975	M627T5	TG(8:0_8:0_18:1)+NH4	TG(34:1)+NH4	TG	(8:0_8:0_18:1)	(8:0)	(8:0)	(18:1)		626.535	C37 H72 O6 N1	4.96811	5180.88	5630.91	89.1429	4976.13	35385.2	6141.06	2331.79	52721.9	668770	43685.1	313672	196720	190900	166951	TG(34:1)	[M+NH4]
POS1976	M627T7	TG(16:0_6:0_12:1)+NH4	TG(34:1)+NH4	TG	(16:0_6:0_12:1)	(16:0)	(6:0)	(12:1)		626.535	C37 H72 O6 N1	6.51	192067	30800.2	22847.7	61291.5	882166	140690	55788.5	366140	359653	502042	233770	175583	33000.7	256475	TG(34:1)	[M+NH4]
POS1977	M627T10	TG(19:1_6:0_9:0)+NH4	TG(34:1)+NH4	TG	(19:1_6:0_9:0)	(19:1)	(6:0)	(9:0)		626.535	C37 H72 O6 N1	9.31857	1.17127e+06	2.12301e+06	1.91726e+06	1.33671e+06	1.39181e+06	739704	1.0656e+06	1.08682e+06	626758	1.00908e+06	1.71047e+06	1.73199e+06	5.82406e+06	1.27823e+06	TG(34:1)	[M+NH4]
POS1978	M627T10	TG(16:0_6:0_12:1)+NH4	TG(34:1)+NH4	TG	(16:0_6:0_12:1)	(16:0)	(6:0)	(12:1)		626.535	C37 H72 O6 N1	9.95451	307756	259963	272155	565681	274953	75098.7	400870	93773.7	2.14948e+06	276052	661743	648006	108118	104335	TG(34:1)	[M+NH4]
POS1979	M627T11	TG(16:0_6:0_12:1)+NH4	TG(34:1)+NH4	TG	(16:0_6:0_12:1)	(16:0)	(6:0)	(12:1)		626.535	C37 H72 O6 N1	10.3851	2.37149e+06	1.01673e+06	2.40054e+06	3.48934e+06	3.5259e+06	4.91602e+06	1.11949e+06	1.43528e+06	1.69982e+06	6.9558e+06	2.79633e+06	2.685e+06	107743	1.40707e+06	TG(34:1)	[M+NH4]
POS1980	M627T13	TG(6:0_10:0_18:1)+NH4	TG(34:1)+NH4	TG	(6:0_10:0_18:1)	(6:0)	(10:0)	(18:1)		626.535	C37 H72 O6 N1	12.1813	716591	5.41218e+06	482328	4.15224e+06	3.59159e+06	431690	3.67055e+06	400867	3.43405e+06	833128	1.12336e+06	952865	5.93686e+06	2.03944e+06	TG(34:1)	[M+NH4]
POS1981	M627T14	TG(6:0_10:0_18:1)+NH4	TG(34:1)+NH4	TG	(6:0_10:0_18:1)	(6:0)	(10:0)	(18:1)		626.535	C37 H72 O6 N1	13.094	4.67395e+06	1.48466e+07	1.61021e+07	2.01895e+07	3.04899e+08	2.84064e+06	1.03459e+06	3.7747e+06	4.15495e+06	1.17522e+06	5.45414e+06	6.31902e+06	2.09162e+07	6.78506e+06	TG(34:1)	[M+NH4]
POS1989	M608T10	TG(16:0_6:0_12:2)+H	TG(34:2)+H	TG	(16:0_6:0_12:2)	(16:0)	(6:0)	(12:2)		607.493	C37 H67 O6	9.44356	7.13474e+06	8.18366e+06	1.20767e+07	1.68882e+07	1.75947e+07	3.22317e+06	7.18459e+06	8.5943e+06	3.45918e+06	6.29831e+06	7.73938e+06	7.22453e+06	9.38134e+06	1.55538e+07	TG(34:2)	[M+H]
POS1991	M608T11	TG(16:0_6:0_12:2)+H	TG(34:2)+H	TG	(16:0_6:0_12:2)	(16:0)	(6:0)	(12:2)		607.493	C37 H67 O6	10.036	1.96155e+06	4.17248e+06	2.84275e+06	2.21975e+06	2.65654e+06	1.12454e+06	3.05361e+06	2.80541e+06	3.17443e+06	2.61036e+06	3.59277e+06	3.56567e+06	5.42088e+06	6.13789e+06	TG(34:2)	[M+H]
POS1992	M625T13	TG(4:0_14:2_16:0)+NH4	TG(34:2)+NH4	TG	(4:0_14:2_16:0)	(4:0)	(14:2)	(16:0)		624.52	C37 H70 O6 N1	12.289	3.80983e+07	8.44581e+07	5.76778e+07	8.95873e+07	4.87608e+07	1.67772e+07	3.12108e+07	2.05597e+07	1.42415e+07	3.30858e+07	5.09976e+07	4.99237e+07	6.06926e+07	7.36577e+07	TG(34:2)	[M+NH4]
POS2009	M606T9	TG(16:0_8:0_10:3)+H	TG(34:3)+H	TG	(16:0_8:0_10:3)	(16:0)	(8:0)	(10:3)		605.478	C37 H65 O6	8.9344	902797	2.20559e+06	384593	2.7794e+06	2.82356e+06	866914	1.14567e+06	1.17014e+06	1.10051e+06	1.19581e+06	1.3537e+06	1.1604e+06	2.08521e+06	6.01875e+06	TG(34:3)	[M+H]
POS2010	M606T10	TG(9:0_11:3_14:0)+H	TG(34:3)+H	TG	(9:0_11:3_14:0)	(9:0)	(11:3)	(14:0)		605.478	C37 H65 O6	9.65432	1.20611e+06	1.17099e+07	1.89838e+06	9.32244e+06	1.08547e+07	1.88932e+06	2.8543e+06	445817	2.48479e+06	1.19538e+06	4.09296e+06	4.04945e+06	1.16901e+07	1.59993e+07	TG(34:3)	[M+H]
POS2011	M606T11	TG(4:0_10:3_20:0)+H	TG(34:3)+H	TG	(4:0_10:3_20:0)	(4:0)	(10:3)	(20:0)		605.478	C37 H65 O6	10.1285	1.71033e+06	1.69086e+06	1.29229e+06	1.86778e+06	3.97937e+06	1.80562e+06	1.5714e+06	1.35449e+06	2.46758e+06	942848	3.08588e+06	2.53089e+06	2.49901e+06	6.39299e+06	TG(34:3)	[M+H]
POS2012	M623T12	TG(4:0_12:1_18:2)+NH4	TG(34:3)+NH4	TG	(4:0_12:1_18:2)	(4:0)	(12:1)	(18:2)		622.504	C37 H68 O6 N1	11.3534	3.97624e+06	9.34074e+06	5.36671e+06	1.29436e+07	6.79012e+06	1.17348e+06	2.1542e+06	1.81177e+06	1.3069e+06	2.05134e+06	4.61173e+06	4.49126e+06	6.88513e+06	8.95093e+06	TG(34:3)	[M+NH4]
POS2020	M604T9	TG(18:0_6:0_10:4)+H	TG(34:4)+H	TG	(18:0_6:0_10:4)	(18:0)	(6:0)	(10:4)		603.462	C37 H63 O6	8.482	266518	2.67409e+06	906082	590737	1.08586e+06	340212	747574	234237	93948	648885	934628	865291	3.42712e+06	1.71217e+06	TG(34:4)	[M+H]
POS2021	M604T9	TG(4:0_10:3_20:1)+H	TG(34:4)+H	TG	(4:0_10:3_20:1)	(4:0)	(10:3)	(20:1)		603.462	C37 H63 O6	8.90655	782501	2.35655e+06	818308	1.89473e+06	1.11806e+06	208678	1.13387e+06	665370	420835	1.31928e+06	1.59494e+06	1.57647e+06	2.31684e+06	3.43778e+06	TG(34:4)	[M+H]
POS2022	M590T13	TG(12:0e_11:2_11:2)+H	TG(34:4e)+H	TG	(12:0e_11:2_11:2)	(12:0e)	(11:2)	(11:2)		589.483	C37 H65 O5	12.313	6.22654e+07	9.58831e+07	8.89701e+07	6.26619e+07	9.1293e+07	5.46496e+07	6.43136e+07	3.50877e+07	4.36054e+07	4.51324e+07	7.06504e+07	6.98856e+07	9.46541e+07	1.02691e+08	TG(34:4e)	[M+H]
POS2023	M590T16	TG(16:2e_6:0_12:2)+H	TG(34:4e)+H	TG	(16:2e_6:0_12:2)	(16:2e)	(6:0)	(12:2)		589.483	C37 H65 O5	15.4889	1.51814e+07	1.84176e+07	2.8451e+07	3.6431e+07	9.70988e+06	1.20558e+07	1.28344e+07	1.08224e+07	7.64521e+06	1.27304e+07	2.27683e+07	2.25917e+07	1.89888e+07	3.3084e+07	TG(34:4e)	[M+H]
POS2024	M590T17	TG(16:2e_6:0_12:2)+H	TG(34:4e)+H	TG	(16:2e_6:0_12:2)	(16:2e)	(6:0)	(12:2)		589.483	C37 H65 O5	16.1774	4.46226e+06	6.17344e+06	8.80937e+06	3.55237e+06	1.52636e+06	3.24586e+06	1.10334e+07	344928	6.35608e+06	3.93293e+06	1.04582e+07	1.00067e+07	479030	1.3498e+07	TG(34:4e)	[M+H]
POS2025	M590T17	TG(16:2e_6:0_12:2)+H	TG(34:4e)+H	TG	(16:2e_6:0_12:2)	(16:2e)	(6:0)	(12:2)		589.483	C37 H65 O5	16.773	2.36976e+06	4.99389e+07	1.67065e+07	6.75815e+07	2.68839e+07	2.03383e+07	1.87975e+07	7.90236e+06	676716	1.14119e+06	1.28382e+07	1.11441e+07	3.1611e+07	1.02705e+08	TG(34:4e)	[M+H]
POS2026	M590T18	TG(16:2e_6:0_12:2)+H	TG(34:4e)+H	TG	(16:2e_6:0_12:2)	(16:2e)	(6:0)	(12:2)		589.483	C37 H65 O5	17.566	2.75046e+06	1.05256e+07	4.38894e+06	2.45283e+07	8.27556e+06	2.41531e+06	4.09054e+06	2.64946e+06	1.74702e+06	3.49031e+06	8.92581e+06	7.86303e+06	8.23768e+06	2.14252e+07	TG(34:4e)	[M+H]
POS2030	M586T12	TG(34:6e)+H	TG(34:6e)+H	TG	(34:6e)	(34:6e)				585.451	C37 H61 O5	11.108	49053.1	1.10106e+06	1.19992e+06	1.04167e+06	1.56035e+06	562127	623520	14866.3	714784	1.03308e+06	1.22968e+06	1.07883e+06	935916	2.22715e+06	TG(34:6e)	[M+H]
POS2031	M641T13	TG(18:0_6:0_11:1)+NH4	TG(35:1)+NH4	TG	(18:0_6:0_11:1)	(18:0)	(6:0)	(11:1)		640.551	C38 H74 O6 N1	12.5344	730784	2.52795e+06	1.04473e+06	2.07838e+06	1.86693e+06	616026	630518	484005	554263	880647	1.89157e+06	1.90463e+06	3.65523e+06	3.32616e+06	TG(35:1)	[M+NH4]
POS2032	M641T14	TG(4:0_13:0_18:1)+NH4	TG(35:1)+NH4	TG	(4:0_13:0_18:1)	(4:0)	(13:0)	(18:1)		640.551	C38 H74 O6 N1	13.613	1.18261e+06	2.53628e+06	161553	1.18664e+06	1.30582e+06	460976	2.08975e+06	414501	2.37982e+06	1.40386e+06	2.44658e+06	1.37031e+06	2.22142e+06	1.36094e+07	TG(35:1)	[M+NH4]
POS2033	M639T13	TG(6:0_11:1_18:1)+NH4	TG(35:2)+NH4	TG	(6:0_11:1_18:1)	(6:0)	(11:1)	(18:1)		638.535	C38 H72 O6 N1	12.6385	2.28321e+06	3.80046e+06	2.41525e+06	3.29693e+06	2.32492e+06	623895	1.73547e+06	868160	743367	1.87437e+06	5.22654e+06	5.11954e+06	4.65709e+06	5.24058e+06	TG(35:2)	[M+NH4]
POS2035	M637T12	TG(6:0_11:1_18:2)+NH4	TG(35:3)+NH4	TG	(6:0_11:1_18:2)	(6:0)	(11:1)	(18:2)		636.52	C38 H70 O6 N1	11.807	1.69222e+06	2.39729e+06	1.00664e+06	2.35012e+06	1.58155e+06	294264	605088	281194	288085	684435	2.09702e+06	2.01881e+06	2.0375e+06	2.76383e+06	TG(35:3)	[M+NH4]
POS2038	M657T11	TG(16:0_8:0_12:0)+NH4	TG(36:0)+NH4	TG	(16:0_8:0_12:0)	(16:0)	(8:0)	(12:0)		656.582	C39 H78 O6 N1	10.2637	3.5461e+06	6.69938e+06	4.11226e+06	3.56165e+06	4.20675e+06	1.72911e+06	3.02919e+06	2.98155e+06	1.90343e+06	2.95956e+06	4.00407e+06	4.11222e+06	8.58309e+06	9.63399e+06	TG(36:0)	[M+NH4]
POS2039	M657T11	TG(12:0_12:0_12:0)+NH4	TG(36:0)+NH4	TG	(12:0_12:0_12:0)	(12:0)	(12:0)	(12:0)		656.582	C39 H78 O6 N1	10.777	2.42697e+06	3.67274e+06	601864	5.08883e+06	1.65184e+06	1.41119e+06	636238	762421	1.72425e+06	1.27843e+06	4.24293e+06	4.14208e+06	4.35033e+06	4.16088e+06	TG(36:0)	[M+NH4]
POS2040	M657T15	TG(16:0_10:0_10:0)+NH4	TG(36:0)+NH4	TG	(16:0_10:0_10:0)	(16:0)	(10:0)	(10:0)		656.582	C39 H78 O6 N1	14.6627	9.75015e+06	1.06446e+07	2.33854e+07	1.85372e+07	6.56797e+06	1.01724e+07	3.98137e+06	2.03821e+07	1.79867e+07	2.37548e+07	2.0032e+07	1.98602e+07	1.00895e+07	1.13487e+07	TG(36:0)	[M+NH4]
POS2042	M655T3	TG(4:0_14:0_18:1)+NH4	TG(36:1)+NH4	TG	(4:0_14:0_18:1)	(4:0)	(14:0)	(18:1)		654.567	C39 H76 O6 N1	2.905	406955	1.22882e+06	4.47721e+06	4.4511e+06	4.80164e+06	357056	623833	355263	318087	113681	127561	156586	985920	264981	TG(36:1)	[M+NH4]
POS2043	M655T5	TG(4:0_14:0_18:1)+NH4	TG(36:1)+NH4	TG	(4:0_14:0_18:1)	(4:0)	(14:0)	(18:1)		654.567	C39 H76 O6 N1	4.84	20329.1	245844	8926.72	138736	325391	7412.02	108269	6721.81	78494.3	14273.1	227788	220331	69398.3	351700	TG(36:1)	[M+NH4]
POS2044	M655T10	TG(19:0_6:0_11:1)+NH4	TG(36:1)+NH4	TG	(19:0_6:0_11:1)	(19:0)	(6:0)	(11:1)		654.567	C39 H76 O6 N1	9.28413	3.2688e+06	4.80006e+06	1.76721e+06	4.68222e+06	7.83018e+06	821894	1.70221e+06	1.19344e+06	3.14074e+06	1.41151e+06	2.65638e+06	2.82018e+06	1.10192e+07	8.04414e+06	TG(36:1)	[M+NH4]
POS2045	M655T10	TG(6:0_12:0_18:1)+NH4	TG(36:1)+NH4	TG	(6:0_12:0_18:1)	(6:0)	(12:0)	(18:1)		654.567	C39 H76 O6 N1	9.73831	347627	1.97139e+06	2.80849e+06	1.30697e+06	716876	1.29866e+06	673990	119320	1.11764e+06	723208	1.44098e+06	1.4595e+06	1.71328e+06	2.47242e+06	TG(36:1)	[M+NH4]
POS2046	M655T11	TG(8:0_10:0_18:1)+NH4	TG(36:1)+NH4	TG	(8:0_10:0_18:1)	(8:0)	(10:0)	(18:1)		654.567	C39 H76 O6 N1	10.275	2.08187e+06	3.7542e+06	3.4642e+06	5.75018e+06	1.14663e+07	1.42105e+06	1.23174e+06	3.50816e+06	1.78464e+06	679119	3.6163e+06	3.27774e+06	6.27743e+06	1.31244e+07	TG(36:1)	[M+NH4]
POS2047	M655T11	TG(9:0_9:0_18:1)+NH4	TG(36:1)+NH4	TG	(9:0_9:0_18:1)	(9:0)	(9:0)	(18:1)		654.567	C39 H76 O6 N1	10.8309	718260	2.73522e+06	2.5452e+06	4.13734e+06	2.1209e+06	586766	896420	375815	168836	451008	1.43696e+06	1.43254e+06	2.2879e+06	1.27966e+06	TG(36:1)	[M+NH4]
POS2048	M655T13	TG(4:0_14:0_18:1)+NH4	TG(36:1)+NH4	TG	(4:0_14:0_18:1)	(4:0)	(14:0)	(18:1)		654.567	C39 H76 O6 N1	12.149	1.11797e+06	1.98108e+06	405335	1.11751e+06	3.81875e+06	280645	1.28627e+06	839445	2.27584e+06	2.29033e+06	1.09837e+06	691892	2.40054e+06	4.69927e+06	TG(36:1)	[M+NH4]
POS2049	M655T14	TG(8:0_10:0_18:1)+NH4	TG(36:1)+NH4	TG	(8:0_10:0_18:1)	(8:0)	(10:0)	(18:1)		654.567	C39 H76 O6 N1	13.4646	4.78138e+06	2.88045e+07	1.29881e+07	1.89861e+07	1.59661e+07	1.61269e+07	6.39498e+06	4.93484e+06	5.5656e+06	5.37381e+06	7.48017e+06	7.31501e+06	3.07745e+07	2.9459e+07	TG(36:1)	[M+NH4]
POS2051	M655T14	TG(8:0_10:0_18:1)+NH4	TG(36:1)+NH4	TG	(8:0_10:0_18:1)	(8:0)	(10:0)	(18:1)		654.567	C39 H76 O6 N1	13.9044	5.0509e+06	4.0271e+06	7.43842e+06	2.95484e+06	2.84628e+06	4.90535e+06	7.71415e+06	6.66352e+06	3.6392e+06	6.96242e+06	7.90678e+06	7.85549e+06	5.99193e+06	5.15647e+06	TG(36:1)	[M+NH4]
POS2055	M653T10	TG(4:0_14:1_18:1)+NH4	TG(36:2)+NH4	TG	(4:0_14:1_18:1)	(4:0)	(14:1)	(18:1)		652.551	C39 H74 O6 N1	9.388	484387	1.41559e+06	2.16823e+06	1.81826e+06	2.09187e+06	598313	1.03539e+06	810541	756691	949574	1.09877e+06	1.13386e+06	3.9685e+06	1.45309e+06	TG(36:2)	[M+NH4]
POS2056	M636T11	TG(20:0_6:0_10:2)+H	TG(36:2)+H	TG	(20:0_6:0_10:2)	(20:0)	(6:0)	(10:2)		635.525	C39 H71 O6	10.2191	7.56084e+06	3.46364e+07	2.17619e+07	4.73241e+07	3.15381e+07	1.4023e+07	9.41838e+06	9.20692e+06	1.10891e+07	1.08491e+07	7.5422e+06	7.77341e+06	4.78025e+07	4.50606e+07	TG(36:2)	[M+H]
POS2057	M636T11	TG(20:0_6:0_10:2)+H	TG(36:2)+H	TG	(20:0_6:0_10:2)	(20:0)	(6:0)	(10:2)		635.525	C39 H71 O6	10.613	8.15216e+06	9.45515e+06	1.10649e+07	1.43223e+07	1.04273e+07	7.30034e+06	5.6773e+06	8.57726e+06	9.02074e+06	8.81438e+06	9.16868e+06	9.10335e+06	1.23569e+07	1.34468e+07	TG(36:2)	[M+H]
POS2058	M653T13	TG(8:0_10:0_18:2)+NH4	TG(36:2)+NH4	TG	(8:0_10:0_18:2)	(8:0)	(10:0)	(18:2)		652.551	C39 H74 O6 N1	12.2605	9.14984e+06	2.8855e+07	1.28585e+07	2.61115e+07	2.00973e+07	3.24503e+06	6.82538e+06	2.74667e+06	3.41535e+06	7.74011e+06	1.28021e+07	1.26714e+07	2.21339e+07	2.3955e+07	TG(36:2)	[M+NH4]
POS2059	M653T14	TG(4:0_14:2_18:0)+NH4	TG(36:2)+NH4	TG	(4:0_14:2_18:0)	(4:0)	(14:2)	(18:0)		652.551	C39 H74 O6 N1	13.1779	4.13467e+06	2.69097e+07	1.61883e+07	3.84493e+07	1.70821e+07	2.73434e+06	5.42722e+06	4.64911e+06	2.25039e+06	5.62243e+06	1.71486e+07	1.71595e+07	2.82974e+07	2.83135e+07	TG(36:2)	[M+NH4]
POS2066	M622T17	TG(12:1e_6:0_18:1)+H	TG(36:2e)+H	TG	(12:1e_6:0_18:1)	(12:1e)	(6:0)	(18:1)		621.545	C39 H73 O5	16.835	2.21703e+06	2.00471e+07	1.04517e+07	4.61505e+07	2.53593e+07	6.15613e+06	5.63814e+06	6.94334e+06	3.88585e+06	3.28595e+06	8.01729e+06	8.18327e+06	3.89559e+07	2.08473e+07	TG(36:2e)	[M+H]
POS2076	M634T10	TG(4:0_10:2_22:1)+H	TG(36:3)+H	TG	(4:0_10:2_22:1)	(4:0)	(10:2)	(22:1)		633.509	C39 H69 O6	9.56692	1.03528e+06	2.5602e+06	9.93977e+06	5.07025e+06	1.00961e+07	4.29464e+06	1.32679e+06	2.52446e+06	2.3025e+06	2.52581e+06	1.99193e+06	2.02481e+06	1.98114e+06	1.00978e+07	TG(36:3)	[M+H]
POS2077	M634T11	TG(16:0_8:0_12:3)+H	TG(36:3)+H	TG	(16:0_8:0_12:3)	(16:0)	(8:0)	(12:3)		633.509	C39 H69 O6	10.4504	5.16259e+06	2.59334e+07	3.3144e+06	9.76738e+06	1.84678e+06	1.97331e+06	6.59805e+06	3.38189e+06	2.16864e+06	5.13733e+06	9.35728e+06	1.00211e+07	3.8813e+07	2.48529e+07	TG(36:3)	[M+H]
POS2078	M651T13	TG(4:0_14:2_18:1)+NH4	TG(36:3)+NH4	TG	(4:0_14:2_18:1)	(4:0)	(14:2)	(18:1)		650.535	C39 H72 O6 N1	12.3479	5.24399e+07	9.03745e+07	6.94748e+07	1.32608e+08	6.8795e+07	1.5465e+07	2.82193e+07	1.80732e+07	1.46441e+07	2.47265e+07	5.4848e+07	5.37552e+07	6.2517e+07	7.38636e+07	TG(36:3)	[M+NH4]
POS2093	M632T10	TG(4:0_12:3_20:1)+H	TG(36:4)+H	TG	(4:0_12:3_20:1)	(4:0)	(12:3)	(20:1)		631.493	C39 H67 O6	9.37571	3.08391e+06	3.22487e+06	5.06483e+06	3.77862e+06	1.81803e+07	990784	1.16893e+06	3.47287e+06	1.83883e+06	1.60912e+06	4.68629e+06	4.64237e+06	3.92972e+06	3.90934e+06	TG(36:4)	[M+H]
POS2094	M632T11	TG(16:0_9:0_11:4)+H	TG(36:4)+H	TG	(16:0_9:0_11:4)	(16:0)	(9:0)	(11:4)		631.493	C39 H67 O6	10.007	1.61766e+06	1.8031e+06	1.05099e+06	1.25442e+06	2.40078e+06	1.2286e+06	2.01732e+06	1.8551e+06	580311	1.70624e+06	2.63829e+06	2.50625e+06	1.37443e+06	2.50738e+06	TG(36:4)	[M+H]
POS2095	M632T11	TG(20:0_6:0_10:4)+H	TG(36:4)+H	TG	(20:0_6:0_10:4)	(20:0)	(6:0)	(10:4)		631.493	C39 H67 O6	10.5301	5.31572e+06	563321	2.17111e+07	2.35384e+06	1.29464e+07	8.16045e+06	2.16456e+06	8.57179e+06	3.40992e+06	3.94987e+06	6.53554e+06	7.99463e+06	1.97698e+07	7.31033e+06	TG(36:4)	[M+H]
POS2096	M649T12	TG(6:0_12:2_18:2)+NH4	TG(36:4)+NH4	TG	(6:0_12:2_18:2)	(6:0)	(12:2)	(18:2)		648.52	C39 H70 O6 N1	11.4894	6.45057e+06	1.20368e+07	1.96867e+06	1.80769e+07	7.40259e+06	2.0927e+06	3.07143e+06	2.27795e+06	1.50059e+06	2.60643e+06	5.63419e+06	5.7668e+06	5.76396e+06	4.5176e+06	TG(36:4)	[M+NH4]
POS2106	M630T10	TG(4:0_10:4_22:1)+H	TG(36:5)+H	TG	(4:0_10:4_22:1)	(4:0)	(10:4)	(22:1)		629.478	C39 H65 O6	9.21154	785629	3.72982e+06	3.71569e+06	2.52684e+06	4.46405e+06	399130	766917	1.1904e+06	13444.1	894569	1.16235e+06	1.21639e+06	834942	3.40651e+06	TG(36:5)	[M+H]
POS2107	M630T10	TG(36:5)+H	TG(36:5)+H	TG	(36:5)	(36:5)				629.478	C39 H65 O6	9.71776	2.15733e+06	5.07203e+06	1.03136e+07	8.13711e+06	9.08091e+06	1.11769e+06	2.79556e+06	3.77383e+06	1.62323e+06	1.84806e+06	3.24245e+06	3.41281e+06	5.08056e+06	4.27759e+06	TG(36:5)	[M+H]
POS2108	M630T13	TG(4:0_12:1_20:4)+H	TG(36:5)+H	TG	(4:0_12:1_20:4)	(4:0)	(12:1)	(20:4)		629.478	C39 H65 O6	12.184	1.53065e+07	3.59506e+07	2.34775e+07	3.33112e+07	1.88919e+07	7.87156e+06	1.47196e+07	9.33502e+06	6.56238e+06	1.52238e+07	2.12027e+07	2.08643e+07	2.40739e+07	3.3808e+07	TG(36:5)	[M+H]
POS2112	M645T10	TG(36:6)+NH4	TG(36:6)+NH4	TG	(36:6)	(36:6)				644.488	C39 H66 O6 N1	9.265	415960	448032	30009.8	60204.9	283859	29426.6	109683	383815	292925	21370.4	328875	142459	226361	2.45014e+06	TG(36:6)	[M+NH4]
POS2113	M614T12	TG(20:2e_6:0_10:4)+H	TG(36:6e)+H	TG	(20:2e_6:0_10:4)	(20:2e)	(6:0)	(10:4)		613.483	C39 H65 O5	11.595	2.9403e+07	3.13186e+07	2.77026e+07	3.34667e+07	3.79258e+07	2.66009e+07	1.37029e+07	7.94324e+06	9.94262e+06	7.73951e+06	1.80314e+07	1.77785e+07	3.0873e+07	3.29242e+07	TG(36:6e)	[M+H]
POS2114	M644T13	TG(6:0_11:1_20:4)+H	TG(37:5)+H	TG	(6:0_11:1_20:4)	(6:0)	(11:1)	(20:4)		643.493	C40 H67 O6	12.5385	4.86194e+06	2.65451e+07	4.97323e+06	1.6558e+07	1.3672e+07	1.53338e+06	1.75816e+06	1.30847e+06	923551	1.24557e+06	2.76154e+06	2.81789e+06	3.15034e+07	2.88336e+07	TG(37:5)	[M+H]
POS2117	M685T16	TG(16:0_6:0_16:0)+NH4	TG(38:0)+NH4	TG	(16:0_6:0_16:0)	(16:0)	(6:0)	(16:0)		684.614	C41 H82 O6 N1	15.8834	2.0419e+07	5.63292e+07	1.52113e+08	3.22044e+07	1.45627e+07	5.98445e+07	1.15233e+07	4.08799e+07	9.40952e+06	4.77261e+07	3.09147e+07	4.17191e+07	5.17572e+07	1.14658e+07	TG(38:0)	[M+NH4]
POS2118	M683T14	TG(38:1)+NH4	TG(38:1)+NH4	TG	(38:1)	(38:1)				682.598	C41 H80 O6 N1	13.381	1.9658e+06	2.55472e+06	2.70715e+06	4.76041e+06	5.71462e+06	1.78044e+06	2.06752e+06	1.45032e+06	1.73124e+06	1.68509e+06	2.7385e+06	2.64557e+06	3.3819e+06	1.06167e+07	TG(38:1)	[M+NH4]
POS2120	M683T15	TG(10:0_10:0_18:1)+NH4	TG(38:1)+NH4	TG	(10:0_10:0_18:1)	(10:0)	(10:0)	(18:1)		682.598	C41 H80 O6 N1	14.6046	5.75128e+07	1.84374e+08	8.93504e+07	1.73643e+08	1.24491e+08	1.38904e+08	8.05693e+07	6.99171e+07	5.36581e+07	1.02098e+08	1.07369e+08	1.06441e+08	2.29628e+08	2.40055e+08	TG(38:1)	[M+NH4]
POS2122	M683T16	TG(4:0_16:0_18:1)+NH4	TG(38:1)+NH4	TG	(4:0_16:0_18:1)	(4:0)	(16:0)	(18:1)		682.598	C41 H80 O6 N1	15.0605	5.13927e+07	7.70446e+07	8.53014e+07	5.01875e+07	5.76658e+07	9.91296e+07	8.59206e+07	6.92393e+07	4.37274e+07	8.18662e+07	7.65864e+07	7.64517e+07	7.95853e+07	6.58724e+07	TG(38:1)	[M+NH4]
POS2123	M665T13	TG(38:10)+NH4	TG(38:10)+NH4	TG	(38:10)	(38:10)				664.457	C41 H62 O6 N1	12.412	694000	11386.5	137327	96819.7	219549	189902	307193	163350	649.254	433486	7.87136e+06	1.42433e+06	118051	685584	TG(38:10)	[M+NH4]
POS2124	M649T15	TG(18:3e_10:4_10:4)+NH4	TG(38:11e)+NH4	TG	(18:3e_10:4_10:4)	(18:3e)	(10:4)	(10:4)		648.462	C41 H62 O5 N1	14.588	4.29193e+08	4.53208e+08	3.81602e+08	6.26689e+08	4.64757e+08	6.4377e+08	4.45174e+08	3.15917e+08	4.01946e+08	4.36474e+08	5.02156e+08	4.99019e+08	5.87537e+08	5.86291e+08	TG(38:11e)	[M+NH4]
POS2125	M664T11	TG(4:0_12:2_22:0)+H	TG(38:2)+H	TG	(4:0_12:2_22:0)	(4:0)	(12:2)	(22:0)		663.556	C41 H75 O6	10.859	1.56638e+06	2.3657e+06	2.38105e+06	1.3758e+06	3.011e+06	1.25602e+06	1.38376e+06	1.90359e+06	1.54886e+06	1.70402e+06	1.08077e+06	1.05371e+06	2.4312e+06	3.04181e+06	TG(38:2)	[M+H]
POS2126	M681T14	TG(10:0_10:0_18:2)+NH4	TG(38:2)+NH4	TG	(10:0_10:0_18:2)	(10:0)	(10:0)	(18:2)		680.582	C41 H78 O6 N1	13.83	4.16692e+07	2.88954e+07	3.10553e+07	3.81418e+07	3.34689e+07	3.68457e+07	3.9536e+07	3.46654e+07	2.4333e+07	4.57043e+07	3.61237e+07	3.42666e+07	2.52021e+07	4.71593e+07	TG(38:2)	[M+NH4]
POS2128	M681T15	TG(4:0_16:0_18:2)+NH4	TG(38:2)+NH4	TG	(4:0_16:0_18:2)	(4:0)	(16:0)	(18:2)		680.582	C41 H78 O6 N1	14.343	2.6862e+06	477943	1.10417e+06	353633	168183	1.08163e+06	2.50918e+06	1.58802e+06	1.3794e+06	2.06028e+06	6.35572e+06	6.5218e+06	1.35421e+06	757876	TG(38:2)	[M+NH4]
POS2129	M662T11	TG(6:0_14:2_18:1)+H	TG(38:3)+H	TG	(6:0_14:2_18:1)	(6:0)	(14:2)	(18:1)		661.54	C41 H73 O6	10.079	343911	7.82257e+06	4.60098e+06	9.05713e+06	6.97993e+06	2.53321e+06	278151	3.61505e+06	300614	2.43893e+06	3.14512e+06	3.2048e+06	9.90201e+06	9.30152e+06	TG(38:3)	[M+H]
POS2130	M662T11	TG(4:0_12:3_22:0)+H	TG(38:3)+H	TG	(4:0_12:3_22:0)	(4:0)	(12:3)	(22:0)		661.54	C41 H73 O6	10.4304	2.08224e+06	848827	2.15658e+06	4.71085e+06	1.37716e+06	1.18715e+06	917927	1.82274e+06	1.36992e+06	1.6382e+06	2.27673e+06	2.2832e+06	2.34163e+06	4.40549e+06	TG(38:3)	[M+H]
POS2131	M662T11	TG(4:0_12:3_22:0)+H	TG(38:3)+H	TG	(4:0_12:3_22:0)	(4:0)	(12:3)	(22:0)		661.54	C41 H73 O6	10.943	2.42759e+06	569170	1.32918e+06	588930	2.90736e+06	1.71494e+06	1.15725e+06	1.92476e+06	1.94914e+06	2.20271e+06	1.08462e+06	968939	1.11311e+06	120361	TG(38:3)	[M+H]
POS2132	M662T12	TG(10:0_10:2_18:1)+H	TG(38:3)+H	TG	(10:0_10:2_18:1)	(10:0)	(10:2)	(18:1)		661.54	C41 H73 O6	11.395	8534.84	2.18773e+06	433369	291111	321983	124250	75215.8	183769	157483	216784	377980	749710	3.21002e+06	452072	TG(38:3)	[M+H]
POS2133	M679T13	TG(8:0_12:2_18:1)+NH4	TG(38:3)+NH4	TG	(8:0_12:2_18:1)	(8:0)	(12:2)	(18:1)		678.567	C41 H76 O6 N1	12.3148	8.45343e+06	2.02871e+07	9.71571e+06	2.25055e+07	1.55459e+07	1.78242e+06	4.96666e+06	2.35073e+06	2.86802e+06	4.62821e+06	1.08427e+07	1.06714e+07	1.77527e+07	1.9138e+07	TG(38:3)	[M+NH4]
POS2134	M679T14	TG(4:0_16:0_18:3)+NH4	TG(38:3)+NH4	TG	(4:0_16:0_18:3)	(4:0)	(16:0)	(18:3)		678.567	C41 H76 O6 N1	13.2787	1.09632e+07	1.19791e+07	1.09376e+07	4.19864e+06	8.60663e+06	4.3084e+06	4.87636e+06	5.38781e+06	3.90675e+06	5.74408e+06	1.08502e+07	1.08006e+07	1.17436e+07	1.25509e+07	TG(38:3)	[M+NH4]
POS2135	M660T10	TG(6:0_14:3_18:1)+H	TG(38:4)+H	TG	(6:0_14:3_18:1)	(6:0)	(14:3)	(18:1)		659.525	C41 H71 O6	9.55795	3.18089e+06	8.76105e+06	3.29294e+06	1.19591e+07	1.08375e+07	2.15795e+06	1.89717e+06	2.746e+06	1.9121e+06	2.27635e+06	2.78166e+06	2.73039e+06	7.55502e+06	1.09146e+07	TG(38:4)	[M+H]
POS2136	M660T11	TG(8:0_12:3_18:1)+H	TG(38:4)+H	TG	(8:0_12:3_18:1)	(8:0)	(12:3)	(18:1)		659.525	C41 H71 O6	10.253	749036	6.85912e+06	3.65181e+06	1.09698e+07	6.63077e+06	974366	571097	1.36269e+06	404624	824824	3.13475e+06	3.53214e+06	1.35074e+07	6.67831e+06	TG(38:4)	[M+H]
POS2137	M660T11	TG(6:0_14:3_18:1)+H	TG(38:4)+H	TG	(6:0_14:3_18:1)	(6:0)	(14:3)	(18:1)		659.525	C41 H71 O6	10.7854	3.2294e+06	9.87511e+06	1.03558e+06	7.33374e+06	2.86545e+06	2.65502e+06	2.96982e+06	1.16014e+06	906010	1.68351e+06	4.94812e+06	4.99796e+06	8.35654e+06	8.50863e+06	TG(38:4)	[M+H]
POS2138	M677T12	TG(14:1_10:2_14:1)+NH4	TG(38:4)+NH4	TG	(14:1_10:2_14:1)	(14:1)	(10:2)	(14:1)		676.551	C41 H74 O6 N1	11.3912	2.77191e+06	3.38483e+06	1.91923e+06	5.23295e+06	3.4046e+06	142025	925256	17923.8	480987	774452	1.12421e+06	1.07327e+06	1.97911e+06	2.95437e+06	TG(38:4)	[M+NH4]
POS2139	M660T14	TG(8:0_12:3_18:1)+H	TG(38:4)+H	TG	(8:0_12:3_18:1)	(8:0)	(12:3)	(18:1)		659.525	C41 H71 O6	13.652	1.6776e+06	6.29297e+06	7.03428e+06	1.63513e+06	5.09384e+06	5.71586e+06	2.87263e+06	2.25951e+06	2.46583e+06	1.82536e+06	3.09582e+06	3.02901e+06	4.5602e+06	4.88016e+06	TG(38:4)	[M+H]
POS2140	M646T15	TG(12:0e_6:0_20:4)+H	TG(38:4e)+H	TG	(12:0e_6:0_20:4)	(12:0e)	(6:0)	(20:4)		645.545	C41 H73 O5	14.3817	8.26737e+07	8.30216e+07	1.43558e+08	8.41854e+07	1.34149e+08	4.97057e+07	6.07115e+07	5.25686e+07	5.30981e+07	5.47724e+07	7.95647e+07	7.81213e+07	8.42521e+07	9.2841e+07	TG(38:4e)	[M+H]
POS2141	M658T10	TG(4:0_12:3_22:2)+H	TG(38:5)+H	TG	(4:0_12:3_22:2)	(4:0)	(12:3)	(22:2)		657.509	C41 H69 O6	9.41085	892578	3.20772e+06	2.5462e+06	3.8897e+06	8.88757e+06	413572	715856	1.08967e+06	193649	677976	1.79076e+06	1.96499e+06	2.86238e+06	2.2285e+06	TG(38:5)	[M+H]
POS2142	M658T11	TG(4:0_12:3_22:2)+H	TG(38:5)+H	TG	(4:0_12:3_22:2)	(4:0)	(12:3)	(22:2)		657.509	C41 H69 O6	10.0504	1.6145e+06	9.99202e+06	779114	9.92488e+06	6.10525e+06	1.45808e+06	2.11122e+06	1.49074e+06	463910	1.27604e+06	4.54506e+06	4.67977e+06	1.15382e+07	9.48454e+06	TG(38:5)	[M+H]
POS2143	M658T14	TG(4:0_14:1_20:4)+H	TG(38:5)+H	TG	(4:0_14:1_20:4)	(4:0)	(14:1)	(20:4)		657.509	C41 H69 O6	13.295	1.35466e+06	1.37044e+07	3.28058e+06	1.17141e+07	6.40925e+06	1.27627e+06	2.23343e+06	1.64889e+06	1.81497e+06	2.82725e+06	4.76095e+06	4.66859e+06	8.01507e+06	8.93677e+06	TG(38:5)	[M+H]
POS2146	M656T10	TG(4:0_12:4_22:2)+H	TG(38:6)+H	TG	(4:0_12:4_22:2)	(4:0)	(12:4)	(22:2)		655.493	C41 H67 O6	9.2307	834227	1.74329e+06	731605	2.45192e+06	5.0563e+06	250648	748131	35288.1	163714	516797	1.40745e+06	1.4166e+06	3.49031e+06	2.36677e+06	TG(38:6)	[M+H]
POS2147	M656T10	TG(38:6)+H	TG(38:6)+H	TG	(38:6)	(38:6)				655.493	C41 H67 O6	9.9	2.05692e+06	1.69098e+06	2.33981e+06	1.99255e+06	5.22029e+06	566052	1.06306e+06	1.64162e+06	605229	815398	1.71439e+06	1.63489e+06	1.29768e+06	2.12193e+06	TG(38:6)	[M+H]
POS2150	M638T12	TG(16:2e_11:3_11:3)+H	TG(38:8e)+H	TG	(16:2e_11:3_11:3)	(16:2e)	(11:3)	(11:3)		637.483	C41 H65 O5	11.0986	2.26549e+07	3.867e+07	2.488e+07	3.50434e+07	5.9201e+07	1.21041e+07	1.10119e+07	8.33668e+06	7.60315e+06	7.85588e+06	1.73972e+07	1.72945e+07	3.72653e+07	3.95605e+07	TG(38:8e)	[M+H]
POS2151	M636T11	TG(38:9e)+H	TG(38:9e)+H	TG	(38:9e)	(38:9e)				635.467	C41 H63 O5	10.394	3.00418e+06	2.90215e+06	2.48999e+06	2.87256e+06	2.21207e+06	1.07823e+06	1.17679e+06	725126	720304	851291	5.40286e+06	5.49201e+06	7.40757e+06	7.54507e+06	TG(38:9e)	[M+H]
POS2152	M692T12	TG(39:6)+Na	TG(39:6)+Na	TG	(39:6)	(39:6)				691.491	C42 H68 O6 Na1	11.6722	2.43419e+06	3.56012e+06	1.4212e+06	9.03773e+06	1.10395e+06	5.72089e+06	5.61033e+06	3.0533e+06	1.14805e+06	5.22834e+06	2.192e+06	2.17359e+06	3.53774e+06	3.3514e+06	TG(39:6)	[M+Na]
POS2153	M692T13	TG(39:6)+Na	TG(39:6)+Na	TG	(39:6)	(39:6)				691.491	C42 H68 O6 Na1	12.108	5.33783e+06	1.40347e+06	1.81846e+06	1.9202e+06	2.23389e+06	2.65549e+06	1.64148e+06	958165	1.99987e+06	2.39222e+06	2.23568e+06	2.20153e+06	1.35443e+06	1.89473e+06	TG(39:6)	[M+Na]
POS2154	M713T17	TG(16:0_10:0_14:0)+NH4	TG(40:0)+NH4	TG	(16:0_10:0_14:0)	(16:0)	(10:0)	(14:0)		712.645	C43 H86 O6 N1	16.9801	8.91831e+07	1.99535e+08	4.01384e+08	2.68255e+08	1.48456e+08	1.05019e+08	1.32755e+08	1.2294e+08	2.29832e+08	1.17554e+08	1.87997e+08	2.03836e+08	2.07629e+08	1.03199e+08	TG(40:0)	[M+NH4]
POS2155	M711T15	TG(6:0_11:1_23:0)+NH4	TG(40:1)+NH4	TG	(6:0_11:1_23:0)	(6:0)	(11:1)	(23:0)		710.629	C43 H84 O6 N1	14.4506	5.51598e+06	4.47833e+07	4.30013e+07	4.36734e+07	5.18146e+06	7.8618e+06	5.89379e+06	2.77032e+07	6.46637e+06	5.26724e+06	8.61267e+06	8.65189e+06	4.92903e+07	1.13979e+07	TG(40:1)	[M+NH4]
POS2157	M711T16	TG(16:0_6:0_18:1)+NH4	TG(40:1)+NH4	TG	(16:0_6:0_18:1)	(16:0)	(6:0)	(18:1)		710.629	C43 H84 O6 N1	15.9435	3.51872e+08	2.90361e+08	5.04955e+08	5.03995e+08	3.44536e+08	3.55806e+08	4.0183e+08	3.77659e+08	2.94529e+08	3.48721e+08	4.5383e+08	4.43774e+08	3.49143e+08	5.31984e+08	TG(40:1)	[M+NH4]
POS2158	M711T17	TG(16:0_6:0_18:1)+NH4	TG(40:1)+NH4	TG	(16:0_6:0_18:1)	(16:0)	(6:0)	(18:1)		710.629	C43 H84 O6 N1	16.379	7.46438e+06	1.34573e+08	2.02239e+08	151065	610677	1.00947e+08	1.81223e+08	1.63041e+08	1.18549e+08	1.30928e+08	1.80721e+08	1.72494e+08	332930	9.8492e+06	TG(40:1)	[M+NH4]
POS2161	M709T15	TG(16:0_6:0_18:2)+NH4	TG(40:2)+NH4	TG	(16:0_6:0_18:2)	(16:0)	(6:0)	(18:2)		708.614	C43 H82 O6 N1	14.9206	1.87179e+08	1.72917e+08	2.34191e+08	2.64278e+08	1.9444e+08	1.48759e+08	1.51527e+08	1.32988e+08	1.14774e+08	1.36543e+08	1.77898e+08	1.74904e+08	1.86157e+08	2.13638e+08	TG(40:2)	[M+NH4]
POS2162	M707T15	TG(16:1_6:0_18:2)+NH4	TG(40:3)+NH4	TG	(16:1_6:0_18:2)	(16:1)	(6:0)	(18:2)		706.598	C43 H80 O6 N1	14.0717	3.37559e+07	3.82365e+07	3.45596e+07	4.13834e+07	2.9221e+07	1.98835e+07	1.96306e+07	1.68913e+07	1.27802e+07	1.65466e+07	2.81355e+07	2.77215e+07	2.82804e+07	3.17283e+07	TG(40:3)	[M+NH4]
POS2163	M705T14	TG(4:0_18:2_18:2)+NH4	TG(40:4)+NH4	TG	(4:0_18:2_18:2)	(4:0)	(18:2)	(18:2)		704.582	C43 H78 O6 N1	13.2232	2.67302e+07	2.54085e+07	2.34836e+07	2.61093e+07	1.77929e+07	1.32446e+07	1.38625e+07	1.06114e+07	6.91958e+06	1.10647e+07	1.77833e+07	1.73597e+07	1.81041e+07	2.20189e+07	TG(40:4)	[M+NH4]
POS2165	M703T13	TG(4:0_18:2_18:3)+NH4	TG(40:5)+NH4	TG	(4:0_18:2_18:3)	(4:0)	(18:2)	(18:3)		702.567	C43 H76 O6 N1	12.507	831607	1.08013e+06	847149	993577	207242	146600	283772	117003	22417.4	177436	951963	937670	1.29701e+06	1.11241e+06	TG(40:5)	[M+NH4]
POS2168	M670T14	TG(12:1e_6:0_22:5)+H	TG(40:6e)+H	TG	(12:1e_6:0_22:5)	(12:1e)	(6:0)	(22:5)		669.545	C43 H73 O5	13.2991	9.73863e+06	3.9855e+07	6.96521e+06	2.81007e+07	4.83434e+07	5.69151e+06	8.14009e+06	6.54608e+06	8.28517e+06	1.00442e+07	7.73617e+06	7.67885e+06	1.82045e+07	1.98712e+07	TG(40:6e)	[M+H]
POS2171	M725T3	TG(9:0_14:0_18:1)+NH4	TG(41:1)+NH4	TG	(9:0_14:0_18:1)	(9:0)	(14:0)	(18:1)		724.645	C44 H86 O6 N1	2.742	12945.4	1.10205e+06	136614	637417	2.19943e+06	34314.7	492795	76549.4	739996	149862	343225	318290	320540	64532.5	TG(41:1)	[M+NH4]
POS2172	M725T8	TG(18:0_10:1_13:0)+NH4	TG(41:1)+NH4	TG	(18:0_10:1_13:0)	(18:0)	(10:1)	(13:0)		724.645	C44 H86 O6 N1	7.04638	287712	736697	171370	1.07228e+06	1.16785e+06	70220.4	59137.6	126870	228284	408916	118001	122095	277171	104781	TG(41:1)	[M+NH4]
POS2173	M725T8	TG(18:0_9:0_14:1)+NH4	TG(41:1)+NH4	TG	(18:0_9:0_14:1)	(18:0)	(9:0)	(14:1)		724.645	C44 H86 O6 N1	7.83337	593010	767601	64619.2	2.1971e+06	281795	28116.8	444315	63043.4	1.31994e+06	1.62248e+06	226347	120214	154360	2.43352e+06	TG(41:1)	[M+NH4]
POS2174	M725T17	TG(16:0_8:0_17:1)+NH4	TG(41:1)+NH4	TG	(16:0_8:0_17:1)	(16:0)	(8:0)	(17:1)		724.645	C44 H86 O6 N1	16.299	5.03782e+06	1.55785e+07	7.2536e+06	2.15359e+07	1.78835e+07	1.70851e+06	6.44915e+06	4.26746e+06	1.29671e+07	7.98106e+06	1.2788e+07	1.24846e+07	2.18783e+07	2.11945e+07	TG(41:1)	[M+NH4]
POS2184	M739T3	TG(16:0_8:0_18:1)+NH4	TG(42:1)+NH4	TG	(16:0_8:0_18:1)	(16:0)	(8:0)	(18:1)		738.661	C45 H88 O6 N1	2.72	135159	346110	564763	1.04694e+06	3.17931e+06	53427.6	201368	138132	724154	56803.5	160524	168886	55869.2	102576	TG(42:1)	[M+NH4]
POS2185	M739T5	TG(16:0_8:0_18:1)+NH4	TG(42:1)+NH4	TG	(16:0_8:0_18:1)	(16:0)	(8:0)	(18:1)		738.661	C45 H88 O6 N1	4.503	105865	217700	96219.6	527844	1.55048e+06	35002.6	72643.4	252054	673863	56406	383627	339425	125675	432513	TG(42:1)	[M+NH4]
POS2186	M739T7	TG(16:0_8:0_18:1)+NH4	TG(42:1)+NH4	TG	(16:0_8:0_18:1)	(16:0)	(8:0)	(18:1)		738.661	C45 H88 O6 N1	6.065	220274	1.07082e+06	467263	109959	2.42786e+07	97409.1	93213	462398	2.51713e+06	484484	194350	198349	704661	824802	TG(42:1)	[M+NH4]
POS2187	M739T16	TG(16:0_10:0_16:1)+NH4	TG(42:1)+NH4	TG	(16:0_10:0_16:1)	(16:0)	(10:0)	(16:1)		738.661	C45 H88 O6 N1	15.83	9.01137e+07	1.1663e+08	1.41516e+08	1.38165e+08	1.30133e+08	1.0061e+08	1.09409e+08	8.52824e+07	9.83076e+07	9.04358e+07	1.27308e+08	1.25814e+08	1.56782e+08	1.51288e+08	TG(42:1)	[M+NH4]
POS2189	M739T17	TG(10:0_14:0_18:1)+NH4	TG(42:1)+NH4	TG	(10:0_14:0_18:1)	(10:0)	(14:0)	(18:1)		738.661	C45 H88 O6 N1	16.98	9.39304e+08	3.76872e+08	1.22702e+09	3.36978e+08	1.11286e+09	1.16704e+09	1.34509e+09	1.16826e+09	1.24996e+09	9.83731e+08	1.25709e+09	1.23435e+09	1.56667e+09	1.72104e+09	TG(42:1)	[M+NH4]
POS2190	M739T18	TG(18:0_6:0_18:1)+NH4	TG(42:1)+NH4	TG	(18:0_6:0_18:1)	(18:0)	(6:0)	(18:1)		738.661	C45 H88 O6 N1	17.3944	2.88739e+08	1.18689e+07	2.76383e+08	6.86891e+06	1.51024e+07	2.31966e+08	1.13279e+09	9.87786e+08	1.05919e+09	8.89706e+08	1.26023e+09	1.23512e+09	1.30709e+09	2.66625e+08	TG(42:1)	[M+NH4]
POS2192	M739T18	TG(16:0_8:0_18:1)+NH4	TG(42:1)+NH4	TG	(16:0_8:0_18:1)	(16:0)	(8:0)	(18:1)		738.661	C45 H88 O6 N1	17.902	7.80795e+06	498804	1.47405e+06	305399	1.14006e+06	1.25748e+06	3.02526e+08	3.31434e+08	1.10265e+06	1.16427e+07	6.51458e+06	3.43336e+06	496229	5.6085e+06	TG(42:1)	[M+NH4]
POS2199	M737T15	TG(16:1_8:0_18:1)+NH4	TG(42:2)+NH4	TG	(16:1_8:0_18:1)	(16:1)	(8:0)	(18:1)		736.645	C45 H86 O6 N1	14.808	6.22895e+07	5.24864e+07	5.8049e+07	5.94888e+07	5.42695e+07	3.14099e+07	3.60785e+07	2.46367e+07	2.24709e+07	2.63063e+07	4.13018e+07	4.15375e+07	5.09338e+07	5.02645e+07	TG(42:2)	[M+NH4]
POS2200	M737T17	TG(16:1_10:0_16:1)+NH4	TG(42:2)+NH4	TG	(16:1_10:0_16:1)	(16:1)	(10:0)	(16:1)		736.645	C45 H86 O6 N1	16.004	7.32251e+08	1.02345e+08	7.49847e+08	9.59983e+08	6.70016e+08	5.5215e+08	4.92903e+08	4.11856e+08	4.40294e+08	4.20393e+08	7.366e+08	7.27469e+08	6.84565e+08	7.58697e+08	TG(42:2)	[M+NH4]
POS2202	M735T16	TG(16:1_8:0_18:2)+NH4	TG(42:3)+NH4	TG	(16:1_8:0_18:2)	(16:1)	(8:0)	(18:2)		734.629	C45 H84 O6 N1	15.0135	2.84893e+08	2.5943e+08	2.36597e+08	3.98352e+08	2.60481e+08	1.51565e+08	1.24294e+08	9.9101e+07	8.93135e+07	8.96041e+07	1.83883e+08	1.79876e+08	1.93035e+08	2.21081e+08	TG(42:3)	[M+NH4]
POS2205	M733T15	TG(6:0_18:2_18:2)+NH4	TG(42:4)+NH4	TG	(6:0_18:2_18:2)	(6:0)	(18:2)	(18:2)		732.614	C45 H82 O6 N1	14.0647	6.46718e+07	9.1349e+07	7.42533e+07	1.28958e+08	7.84869e+07	4.282e+07	2.58802e+07	2.31989e+07	2.01044e+07	1.78896e+07	4.15346e+07	4.19142e+07	5.99806e+07	5.38019e+07	TG(42:4)	[M+NH4]
POS2206	M731T14	TG(6:0_18:2_18:3)+NH4	TG(42:5)+NH4	TG	(6:0_18:2_18:3)	(6:0)	(18:2)	(18:3)		730.598	C45 H80 O6 N1	13.2296	5.09669e+06	1.21574e+07	1.06138e+07	1.91547e+07	1.18461e+07	6.37012e+06	5.5463e+06	3.78277e+06	3.38699e+06	3.67165e+06	9.65947e+06	9.30557e+06	1.2262e+07	1.6089e+07	TG(42:5)	[M+NH4]
POS2208	M694T13	TG(42:8e)+H	TG(42:8e)+H	TG	(42:8e)	(42:8e)				693.545	C45 H73 O5	12.79	36488.9	4.23654e+06	1.83529e+06	2.5312e+06	7.37554e+06	927002	1.04127e+06	682050	598031	876556	2.27659e+06	1.82782e+06	4.11233e+06	5.61306e+06	TG(42:8e)	[M+H]
POS2210	M753T18	TG(16:0_9:0_18:1)+NH4	TG(43:1)+NH4	TG	(16:0_9:0_18:1)	(16:0)	(9:0)	(18:1)		752.676	C46 H90 O6 N1	17.5583	1.19403e+09	2.04314e+09	4.49463e+07	2.60421e+09	1.92494e+09	1.36334e+09	1.28448e+09	1.36393e+09	1.1436e+09	4.96899e+07	3.71108e+07	3.64551e+07	2.31698e+09	2.6463e+09	TG(43:1)	[M+NH4]
POS2211	M751T17	TG(16:0_9:0_18:2)+NH4	TG(43:2)+NH4	TG	(16:0_9:0_18:2)	(16:0)	(9:0)	(18:2)		750.661	C46 H88 O6 N1	16.5482	2.46905e+07	7.02586e+07	5.75013e+07	1.04516e+08	6.08916e+07	3.4019e+07	1.87347e+07	2.46941e+07	2.71299e+07	1.84202e+07	3.815e+07	3.93403e+07	6.91808e+07	5.88262e+07	TG(43:2)	[M+NH4]
POS2212	M752T11	TG(18:0_11:1_14:3)+Na	TG(43:4)+Na	TG	(18:0_11:1_14:3)	(18:0)	(11:1)	(14:3)		751.585	C46 H80 O6 Na1	10.0287	8.26925e+06	8.91413e+06	8.69899e+06	1.1988e+07	1.14773e+07	1.04765e+07	8.88934e+06	5.88979e+06	7.48749e+06	7.02604e+06	1.07046e+07	1.06743e+07	1.14567e+07	1.17679e+07	TG(43:4)	[M+Na]
POS2223	M767T14	TG(16:0_10:0_18:1)+NH4	TG(44:1)+NH4	TG	(16:0_10:0_18:1)	(16:0)	(10:0)	(18:1)		766.692	C47 H92 O6 N1	13.0223	7.24597e+06	2.48912e+07	3.21987e+07	1.99554e+08	1.91211e+07	6.5713e+06	4.58385e+06	297056	3.07246e+06	2.535e+06	3.93888e+06	5.69284e+06	5.23414e+07	1.27134e+07	TG(44:1)	[M+NH4]
POS2224	M767T18	TG(18:0_10:0_16:1)+NH4	TG(44:1)+NH4	TG	(18:0_10:0_16:1)	(18:0)	(10:0)	(16:1)		766.692	C47 H92 O6 N1	17.336	5.21627e+08	4.80846e+08	5.13538e+08	5.94992e+08	5.02661e+08	4.05207e+08	3.76469e+08	3.05262e+08	3.11441e+08	3.51843e+08	5.13596e+08	5.12268e+08	3.73833e+06	5.8038e+08	TG(44:1)	[M+NH4]
POS2228	M765T12	TG(44:2)+NH4	TG(44:2)+NH4	TG	(44:2)	(44:2)				764.676	C47 H90 O6 N1	11.822	1.97556e+06	2.03089e+06	70591.3	3.07414e+06	3.12774e+06	88560.6	42986.5	42889.6	90525.8	141691	131763	116414	53605.3	361241	TG(44:2)	[M+NH4]
POS2230	M765T13	TG(16:0_10:0_18:2)+NH4	TG(44:2)+NH4	TG	(16:0_10:0_18:2)	(16:0)	(10:0)	(18:2)		764.676	C47 H90 O6 N1	12.2616	2.10602e+06	1.0923e+07	4.40979e+06	8.07706e+07	8.81391e+06	836918	1.45976e+06	544422	491454	1.36885e+06	924205	1.08702e+06	4.98346e+06	3.3711e+06	TG(44:2)	[M+NH4]
POS2231	M765T17	TG(16:1_10:0_18:1)+NH4	TG(44:2)+NH4	TG	(16:1_10:0_18:1)	(16:1)	(10:0)	(18:1)		764.676	C47 H90 O6 N1	16.028	2.57349e+08	2.59847e+08	2.15309e+08	3.55673e+08	2.74942e+08	1.69994e+08	1.43552e+08	1.19512e+08	1.3049e+08	1.18749e+08	1.65681e+08	1.64985e+08	2.26461e+08	2.51592e+08	TG(44:2)	[M+NH4]
POS2233	M765T18	TG(16:1_10:0_18:1)+NH4	TG(44:2)+NH4	TG	(16:1_10:0_18:1)	(16:1)	(10:0)	(18:1)		764.676	C47 H90 O6 N1	17.154	4.00006e+09	2.9279e+09	4.18452e+09	4.49283e+09	3.4106e+09	3.83169e+09	3.45574e+09	2.78194e+09	3.22873e+09	2.8143e+09	4.172e+09	4.10266e+09	4.20039e+09	4.72464e+09	TG(44:2)	[M+NH4]
POS2234	M765T18	TG(8:0_18:1_18:1)+NH4	TG(44:2)+NH4	TG	(8:0_18:1_18:1)	(8:0)	(18:1)	(18:1)		764.676	C47 H90 O6 N1	17.9651	6.24759e+07	1.56056e+07	1.80167e+09	9.72544e+06	1.32588e+07	3.77285e+07	1.47496e+09	1.19487e+09	1.37528e+09	1.21133e+09	1.80792e+09	1.77728e+09	1.22479e+07	1.62007e+07	TG(44:2)	[M+NH4]
POS2237	M763T15	TG(8:0_18:1_18:2)+NH4	TG(44:3)+NH4	TG	(8:0_18:1_18:2)	(8:0)	(18:1)	(18:2)		762.661	C47 H88 O6 N1	14.9758	7.62423e+07	5.85212e+07	6.99076e+07	8.63721e+07	5.58024e+07	4.00334e+07	3.43634e+07	2.74297e+07	3.0133e+07	2.66121e+07	4.93417e+07	4.88566e+07	4.62276e+07	4.8836e+07	TG(44:3)	[M+NH4]
POS2239	M763T17	TG(8:0_18:1_18:2)+NH4	TG(44:3)+NH4	TG	(8:0_18:1_18:2)	(8:0)	(18:1)	(18:2)		762.661	C47 H88 O6 N1	16.0646	1.56236e+09	1.59412e+09	1.42831e+09	2.34822e+09	1.68604e+09	1.30563e+09	8.61185e+08	6.85688e+08	7.29708e+08	6.59587e+08	1.14492e+09	1.12467e+09	1.39243e+09	1.56433e+09	TG(44:3)	[M+NH4]
POS2240	M761T15	TG(8:0_18:1_18:3)+NH4	TG(44:4)+NH4	TG	(8:0_18:1_18:3)	(8:0)	(18:1)	(18:3)		760.645	C47 H86 O6 N1	14.0337	1.04933e+07	1.11105e+07	1.04397e+07	1.58249e+07	1.22107e+07	3.9721e+06	3.31848e+06	2.93272e+06	3.35558e+06	1.45086e+06	6.71601e+06	6.68708e+06	2.6082e+06	3.43901e+06	TG(44:4)	[M+NH4]
POS2242	M761T16	TG(8:0_18:2_18:2)+NH4	TG(44:4)+NH4	TG	(8:0_18:2_18:2)	(8:0)	(18:2)	(18:2)		760.645	C47 H86 O6 N1	15.0595	4.66152e+08	4.23368e+08	4.32003e+08	7.4369e+08	4.03126e+08	2.82175e+08	1.94555e+08	1.92039e+08	1.81766e+08	1.61396e+08	2.60587e+08	2.54782e+08	3.00927e+08	3.44358e+08	TG(44:4)	[M+NH4]
POS2243	M752T9	TG(14:1e_12:0_18:3)+Na	TG(44:4e)+Na	TG	(14:1e_12:0_18:3)	(14:1e)	(12:0)	(18:3)		751.621	C47 H84 O5 Na1	8.394	4.07756e+06	6.69405e+06	4.32709e+06	7.64453e+06	5.93693e+06	4.41896e+06	4.0644e+06	2.6869e+06	3.84261e+06	3.49429e+06	4.68566e+06	4.71985e+06	6.45441e+06	6.33697e+06	TG(44:4e)	[M+Na]
POS2244	M759T15	TG(8:0_18:2_18:3)+NH4	TG(44:5)+NH4	TG	(8:0_18:2_18:3)	(8:0)	(18:2)	(18:3)		758.629	C47 H84 O6 N1	14.2425	5.19809e+07	4.22306e+07	6.18673e+07	7.35907e+07	4.35699e+07	2.93907e+07	2.22832e+07	2.18189e+07	2.21897e+07	1.95883e+07	4.12419e+07	4.07157e+07	4.78851e+07	5.23078e+07	TG(44:5)	[M+NH4]
POS2246	M726T8	TG(16:2e_12:3_16:1)+H	TG(44:6e)+H	TG	(16:2e_12:3_16:1)	(16:2e)	(12:3)	(16:1)		725.608	C47 H81 O5	7.212	259501	238317	280776	396541	581650	281147	260320	176865	168560	50711.8	507332	492733	239435	210280	TG(44:6e)	[M+H]
POS2247	M760T13	TG(23:1_10:4_11:2)+Na	TG(44:7)+Na	TG	(23:1_10:4_11:2)	(23:1)	(10:4)	(11:2)		759.553	C47 H76 O6 Na1	12.8007	669828	8.33362e+06	5.62008e+06	168559	2.07994e+06	1.06423e+06	1.07141e+06	504233	776035	211417	258502	1.49326e+06	3.92716e+07	3.58104e+06	TG(44:7)	[M+Na]
POS2248	M738T14	TG(6:0_18:2_20:5)+H	TG(44:7)+H	TG	(6:0_18:2_20:5)	(6:0)	(18:2)	(20:5)		737.571	C47 H77 O6	13.901	1.55317e+07	3.97584e+07	2.47151e+07	3.99049e+07	3.33083e+07	1.50897e+07	7.79357e+06	6.93892e+06	5.98295e+06	4.83651e+06	1.08974e+07	1.15528e+07	2.35898e+07	1.71093e+07	TG(44:7)	[M+H]
POS2251	M779T18	TG(10:0_17:1_18:1)+NH4	TG(45:2)+NH4	TG	(10:0_17:1_18:1)	(10:0)	(17:1)	(18:1)		778.692	C48 H92 O6 N1	17.705	1.64272e+08	2.53257e+08	2.69185e+08	3.70489e+08	2.64172e+08	1.51804e+08	1.39455e+08	1.58352e+08	1.31887e+08	1.14501e+08	2.1068e+08	2.03635e+08	2.32807e+08	2.89462e+08	TG(45:2)	[M+NH4]
POS2252	M777T17	TG(9:0_18:1_18:2)+NH4	TG(45:3)+NH4	TG	(9:0_18:1_18:2)	(9:0)	(18:1)	(18:2)		776.676	C48 H90 O6 N1	16.6187	8.80521e+07	1.67032e+08	1.34569e+08	2.77364e+08	1.35657e+08	6.58497e+07	4.84538e+07	4.57343e+07	4.23911e+07	3.94755e+07	8.21221e+07	8.30228e+07	1.29534e+08	1.15754e+08	TG(45:3)	[M+NH4]
POS2253	M780T12	TG(19:1_10:2_16:1)+Na	TG(45:4)+Na	TG	(19:1_10:2_16:1)	(19:1)	(10:2)	(16:1)		779.616	C48 H84 O6 Na1	11.1788	7.106e+06	9.98522e+06	6.58505e+06	1.6836e+07	1.37549e+07	8.22324e+06	7.22884e+06	4.65257e+06	6.585e+06	5.93619e+06	8.43032e+06	8.32185e+06	9.56643e+06	1.06818e+07	TG(45:4)	[M+Na]
POS2254	M775T16	TG(9:0_18:2_18:2)+NH4	TG(45:4)+NH4	TG	(9:0_18:2_18:2)	(9:0)	(18:2)	(18:2)		774.661	C48 H88 O6 N1	15.6094	3.16547e+07	3.76945e+07	4.12003e+07	8.37224e+07	3.08908e+07	2.39069e+07	1.74468e+07	1.70086e+07	1.98858e+07	1.24713e+07	2.74608e+07	2.6537e+07	2.68695e+07	3.28741e+07	TG(45:4)	[M+NH4]
POS2255	M752T10	TG(20:5_11:1_14:1)+H	TG(45:7)+H	TG	(20:5_11:1_14:1)	(20:5)	(11:1)	(14:1)		751.587	C48 H79 O6	9.95034	8.41397e+06	8.71212e+06	8.82302e+06	1.21363e+07	1.17679e+07	1.0641e+07	8.74714e+06	5.91156e+06	7.61608e+06	7.04779e+06	1.05852e+07	1.05487e+07	1.16258e+07	1.21386e+07	TG(45:7)	[M+H]
POS2256	M760T10	TG(16:0e_11:3_18:4)+Na	TG(45:7e)+Na	TG	(16:0e_11:3_18:4)	(16:0e)	(11:3)	(18:4)		759.59	C48 H80 O5 Na1	9.72907	5.89758e+06	6.51127e+06	3.85463e+06	2.5786e+06	1.06209e+07	7.49834e+06	6.33292e+06	4.95829e+06	7.12413e+06	5.16543e+06	8.49432e+06	8.35023e+06	7.78065e+06	1.04434e+07	TG(45:7e)	[M+Na]
POS2265	M795T15	TG(18:0_10:0_18:1)+NH4	TG(46:1)+NH4	TG	(18:0_10:0_18:1)	(18:0)	(10:0)	(18:1)		794.723	C49 H96 O6 N1	14.855	527242	1.48124e+07	1.05477e+06	2.27909e+08	1.39315e+06	623015	288373	763476	957883	458884	746773	773206	699544	1.04861e+06	TG(46:1)	[M+NH4]
POS2273	M793T14	TG(10:0_18:1_18:1)+NH4	TG(46:2)+NH4	TG	(10:0_18:1_18:1)	(10:0)	(18:1)	(18:1)		792.708	C49 H94 O6 N1	13.0752	676298	4.91877e+06	1.42504e+06	2.41099e+08	8.34131e+06	2.62862e+06	1.57165e+06	711876	516886	528170	2.09389e+06	2.06746e+06	7.05794e+06	9.20052e+06	TG(46:2)	[M+NH4]
POS2274	M793T18	TG(10:0_18:1_18:1)+NH4	TG(46:2)+NH4	TG	(10:0_18:1_18:1)	(10:0)	(18:1)	(18:1)		792.708	C49 H94 O6 N1	17.2069	1.218e+09	1.14374e+09	1.14171e+09	1.23379e+09	1.1724e+09	9.29907e+08	7.8203e+08	5.88786e+08	7.22678e+08	6.414e+08	9.33763e+08	9.33141e+08	1.00316e+09	1.1215e+09	TG(46:2)	[M+NH4]
POS2284	M784T15	TG(12:1e_11:1_23:0)+Na	TG(46:2e)+Na	TG	(12:1e_11:1_23:0)	(12:1e)	(11:1)	(23:0)		783.684	C49 H92 O5 Na1	14.236	1.17971e+06	2.8446e+06	13726.7	1.02779e+07	1.76444e+06	889594	3.60578e+06	1.36069e+06	1.22168e+06	2.11568e+06	6.20929e+06	6.50663e+06	7.92872e+06	7.40789e+06	TG(46:2e)	[M+Na]
POS2286	M791T13	TG(10:0_18:1_18:2)+NH4	TG(46:3)+NH4	TG	(10:0_18:1_18:2)	(10:0)	(18:1)	(18:2)		790.692	C49 H92 O6 N1	12.2894	409310	1.30079e+06	561315	5.80771e+07	2.62156e+06	35830	141118	80357.6	83715.4	358704	782583	786658	1.37941e+06	1.8452e+06	TG(46:3)	[M+NH4]
POS2287	M791T14	TG(10:0_18:1_18:2)+NH4	TG(46:3)+NH4	TG	(10:0_18:1_18:2)	(10:0)	(18:1)	(18:2)		790.692	C49 H92 O6 N1	13.033	153482	3.52276e+06	862514	3.84192e+07	585788	320259	330326	11648.1	81557.9	87088.3	54825.4	279004	1.5978e+06	202131	TG(46:3)	[M+NH4]
POS2288	M791T17	TG(10:0_18:1_18:2)+NH4	TG(46:3)+NH4	TG	(10:0_18:1_18:2)	(10:0)	(18:1)	(18:2)		790.692	C49 H92 O6 N1	16.1569	4.01201e+08	2.93942e+08	3.70663e+08	4.62529e+08	3.45548e+08	2.95528e+08	2.36716e+08	1.81826e+08	2.23128e+08	1.95846e+08	2.81035e+08	2.81073e+08	2.65673e+08	2.79092e+08	TG(46:3)	[M+NH4]
POS2290	M791T18	TG(18:1_10:1_18:1)+NH4	TG(46:3)+NH4	TG	(18:1_10:1_18:1)	(18:1)	(10:1)	(18:1)		790.692	C49 H92 O6 N1	17.2315	7.43067e+09	7.36086e+09	6.25742e+09	8.25586e+09	7.80054e+09	7.00938e+09	4.95471e+09	3.5225e+09	3.91976e+09	3.75365e+09	5.68138e+09	5.58705e+09	6.75848e+09	7.75729e+09	TG(46:3)	[M+NH4]
POS2292	M791T18	TG(10:0_18:1_18:2)+NH4	TG(46:3)+NH4	TG	(10:0_18:1_18:2)	(10:0)	(18:1)	(18:2)		790.692	C49 H92 O6 N1	17.3856	6.91717e+09	6.99861e+09	5.95047e+09	7.97764e+09	7.29258e+09	6.59923e+09	4.63841e+09	3.33601e+09	3.64097e+09	3.53704e+09	5.4208e+09	5.32963e+09	6.43586e+09	7.38647e+09	TG(46:3)	[M+NH4]
POS2295	M772T14	TG(10:0_18:1_18:3)+H	TG(46:4)+H	TG	(10:0_18:1_18:3)	(10:0)	(18:1)	(18:3)		771.65	C49 H87 O6	13.0776	4.80584e+07	4.79112e+06	9.93907e+06	5.53507e+07	1.28526e+07	8.30136e+06	605876	1.32608e+07	1.34333e+07	1.43778e+07	6.8251e+06	808993	9.57599e+06	1.02389e+08	TG(46:4)	[M+H]
POS2296	M789T16	TG(10:0_18:2_18:2)+NH4	TG(46:4)+NH4	TG	(10:0_18:2_18:2)	(10:0)	(18:2)	(18:2)		788.676	C49 H90 O6 N1	15.0665	6.61381e+07	2.23828e+07	3.36291e+07	4.24719e+07	2.04152e+07	2.1305e+07	3.53081e+07	1.73394e+07	3.66209e+07	2.752e+07	4.27407e+07	4.07123e+07	2.44486e+07	3.52334e+07	TG(46:4)	[M+NH4]
POS2298	M789T17	TG(10:0_18:2_18:2)+NH4	TG(46:4)+NH4	TG	(10:0_18:2_18:2)	(10:0)	(18:2)	(18:2)		788.676	C49 H90 O6 N1	16.178	3.59926e+09	3.21012e+09	3.22061e+09	3.94997e+09	2.34635e+09	2.92984e+09	2.06282e+09	1.6733e+09	1.8744e+09	1.74207e+09	2.46362e+09	2.41938e+09	1.8866e+09	2.08835e+09	TG(46:4)	[M+NH4]
POS2300	M789T17	TG(18:1_10:1_18:2)+NH4	TG(46:4)+NH4	TG	(18:1_10:1_18:2)	(18:1)	(10:1)	(18:2)		788.676	C49 H90 O6 N1	16.9397	2.7744e+07	2.72711e+06	3.21593e+07	5.08407e+06	5.85313e+06	1.02495e+07	2.32205e+07	2.11751e+07	2.18036e+07	2.06846e+07	2.60576e+07	2.57345e+07	1.87036e+06	4.41799e+06	TG(46:4)	[M+NH4]
POS2301	M770T13	TG(8:0_18:1_20:4)+H	TG(46:5)+H	TG	(8:0_18:1_20:4)	(8:0)	(18:1)	(20:4)		769.634	C49 H85 O6	12.046	196144	2.7562e+06	427491	4.52698e+07	3.54205e+06	174077	374795	20404.5	46482.9	274364	443153	449581	1.96527e+06	3.63906e+06	TG(46:5)	[M+H]
POS2302	M787T15	TG(22:1_10:3_14:1)+NH4	TG(46:5)+NH4	TG	(22:1_10:3_14:1)	(22:1)	(10:3)	(14:1)		786.661	C49 H88 O6 N1	14.043	112692	6.71846e+06	5.73788e+06	1.25965e+07	1.21053e+07	4.90662e+06	197843	102350	5.36211e+06	159372	8.95067e+06	8.11035e+06	1.11388e+07	2.02442e+07	TG(46:5)	[M+NH4]
POS2303	M787T16	TG(10:0_18:2_18:3)+NH4	TG(46:5)+NH4	TG	(10:0_18:2_18:3)	(10:0)	(18:2)	(18:3)		786.661	C49 H88 O6 N1	15.2623	2.65156e+08	2.66102e+08	2.38336e+08	4.21777e+08	2.4336e+08	2.03292e+08	1.44813e+08	1.13418e+08	1.19298e+08	1.16431e+08	2.3114e+08	2.2724e+08	2.55798e+08	2.82262e+08	TG(46:5)	[M+NH4]
POS2305	M787T16	TG(8:0_18:1_20:4)+NH4	TG(46:5)+NH4	TG	(8:0_18:1_20:4)	(8:0)	(18:1)	(20:4)		786.661	C49 H88 O6 N1	15.8437	3.0673e+07	2.1406e+07	2.56515e+07	4.81809e+07	1.86418e+07	1.75461e+07	1.1617e+07	1.04261e+07	4.20694e+07	9.37699e+06	2.96484e+07	2.96755e+07	1.45154e+06	2.06971e+07	TG(46:5)	[M+NH4]
POS2306	M785T15	TG(18:3_10:1_18:2)+NH4	TG(46:6)+NH4	TG	(18:3_10:1_18:2)	(18:3)	(10:1)	(18:2)		784.645	C49 H86 O6 N1	14.4909	7.99449e+06	6.31194e+06	5.60593e+06	1.31773e+07	5.98504e+06	5.34508e+06	3.6253e+06	2.2782e+06	2.65907e+06	2.74046e+06	9.14887e+06	9.03972e+06	5.4899e+06	5.45123e+06	TG(46:6)	[M+NH4]
POS2307	M785T15	TG(8:0_18:2_20:4)+NH4	TG(46:6)+NH4	TG	(8:0_18:2_20:4)	(8:0)	(18:2)	(20:4)		784.645	C49 H86 O6 N1	14.891	6.53482e+06	58516.9	7.28658e+06	77008	463081	4.00144e+06	2.23038e+06	2.53863e+06	2.37724e+06	1.47107e+06	4.35687e+06	4.33541e+06	1.15843e+06	149676	TG(46:6)	[M+NH4]
POS2308	M752T9	TG(18:1e_6:0_22:6)+H	TG(46:7e)+H	TG	(18:1e_6:0_22:6)	(18:1e)	(6:0)	(22:6)		751.624	C49 H83 O5	8.57052	4.0658e+06	7.54814e+06	4.33425e+06	8.40174e+06	5.99445e+06	4.43996e+06	4.05438e+06	2.68285e+06	3.91338e+06	3.49023e+06	4.68788e+06	4.72728e+06	6.45468e+06	6.30738e+06	TG(46:7e)	[M+H]
POS2309	M786T13	TG(46:8)+Na	TG(46:8)+Na	TG	(46:8)	(46:8)				785.569	C49 H78 O6 Na1	12.978	2.64967e+06	2.95437e+06	2.79292e+06	2.59532e+06	2.35122e+06	2.99934e+06	2.23528e+06	1.58011e+06	1.32326e+06	1.36977e+06	2.65938e+06	2.64656e+06	4.86149e+06	5.36673e+06	TG(46:8)	[M+Na]
POS2312	M807T18	TG(30:1_6:0_11:1)+NH4	TG(47:2)+NH4	TG	(30:1_6:0_11:1)	(30:1)	(6:0)	(11:1)		806.723	C50 H96 O6 N1	17.854	2.11311e+07	614168	3.09334e+07	2.22458e+06	1.93986e+06	1.54372e+07	1.84156e+07	1.34731e+07	1.83763e+07	1.57163e+07	2.22559e+07	2.20995e+07	1.04671e+07	3.24479e+07	TG(47:2)	[M+NH4]
POS2314	M805T18	TG(11:0_18:1_18:2)+NH4	TG(47:3)+NH4	TG	(11:0_18:1_18:2)	(11:0)	(18:1)	(18:2)		804.708	C50 H94 O6 N1	17.7235	191551	3.70667e+07	2.88592e+07	8.51208e+07	1.12266e+08	8.05309e+06	2.77174e+06	985910	748722	452532	2.00977e+06	3.05669e+06	2.89506e+07	1.30125e+07	TG(47:3)	[M+NH4]
POS2316	M803T17	TG(11:0_18:2_18:2)+NH4	TG(47:4)+NH4	TG	(11:0_18:2_18:2)	(11:0)	(18:2)	(18:2)		802.692	C50 H92 O6 N1	16.4773	3.73082e+07	3.75416e+07	2.5693e+07	8.31342e+07	3.79676e+07	4.17846e+07	2.43182e+07	1.80237e+07	2.52737e+07	1.8819e+07	1.98593e+07	1.94181e+07	3.43457e+07	4.2067e+07	TG(47:4)	[M+NH4]
POS2317	M803T17	TG(11:0_18:2_18:2)+NH4	TG(47:4)+NH4	TG	(11:0_18:2_18:2)	(11:0)	(18:2)	(18:2)		802.692	C50 H92 O6 N1	16.9296	2.29361e+07	1.48774e+07	3.14659e+07	305076	1.30961e+07	1.5289e+07	1.28446e+07	1.25292e+07	1.53529e+07	1.0723e+07	2.07036e+07	2.03078e+07	1.49867e+07	351952	TG(47:4)	[M+NH4]
POS2318	M770T14	TG(12:0e_15:0_20:5)+H	TG(47:5e)+H	TG	(12:0e_15:0_20:5)	(12:0e)	(15:0)	(20:5)		769.67	C50 H89 O5	13.7586	1.57458e+06	2.30883e+06	3.75385e+06	3.63904e+06	1.32891e+06	1.81139e+06	2.14326e+06	145785	2.16437e+06	344342	7.36454e+06	7.26891e+06	8.88312e+06	9.11341e+06	TG(47:5e)	[M+H]
POS2319	M768T14	TG(16:2e_12:4_19:0)+H	TG(47:6e)+H	TG	(16:2e_12:4_19:0)	(16:2e)	(12:4)	(19:0)		767.655	C50 H87 O5	13.89	1.87594e+07	2.32282e+07	3.29303e+07	4.59415e+07	2.1776e+07	1.84415e+07	1.75428e+07	1.61307e+07	1.44414e+07	1.20117e+07	6.30548e+07	6.27452e+07	7.16307e+07	7.22277e+07	TG(47:6e)	[M+H]
POS2320	M780T12	TG(47:7)+H	TG(47:7)+H	TG	(47:7)	(47:7)				779.618	C50 H83 O6	11.1687	7.4941e+06	8.83293e+06	7.05572e+06	1.31578e+07	1.06303e+07	7.98812e+06	7.6821e+06	4.91279e+06	6.97935e+06	6.32565e+06	8.89247e+06	8.77722e+06	1.11157e+07	1.23349e+07	TG(47:7)	[M+H]
POS2321	M766T14	TG(14:0e_11:1_22:6)+H	TG(47:7e)+H	TG	(14:0e_11:1_22:6)	(14:0e)	(11:1)	(22:6)		765.639	C50 H85 O5	13.2505	1.94757e+07	1.05936e+06	2.65858e+07	1.97156e+07	3.25346e+06	1.32598e+07	1.25606e+07	8.71114e+06	6.51196e+06	8.95855e+06	2.27608e+07	2.25717e+07	3.14857e+07	3.03289e+07	TG(47:7e)	[M+H]
POS2323	M830T16	TG(16:0_16:0_16:0)+Na	TG(48:0)+Na	TG	(16:0_16:0_16:0)	(16:0)	(16:0)	(16:0)		829.726	C51 H98 O6 Na1	15.9611	2.549e+07	8.85164e+07	4.22789e+07	2.30116e+08	1.26408e+08	1.64361e+07	2.25739e+07	2.6194e+07	3.20365e+07	1.56338e+07	2.75181e+07	2.83858e+07	1.48869e+08	1.41586e+08	TG(48:0)	[M+Na]
POS2324	M830T17	TG(16:0_16:0_16:0)+Na	TG(48:0)+Na	TG	(16:0_16:0_16:0)	(16:0)	(16:0)	(16:0)		829.726	C51 H98 O6 Na1	16.3002	5.77157e+07	9.22804e+07	1.2104e+08	1.71512e+08	8.08659e+07	8.7116e+07	4.1036e+07	1.0043e+08	8.00363e+07	7.20481e+07	7.94461e+07	7.86848e+07	1.12427e+08	1.33418e+08	TG(48:0)	[M+Na]
POS2325	M830T17	TG(16:0_16:0_16:0)+Na	TG(48:0)+Na	TG	(16:0_16:0_16:0)	(16:0)	(16:0)	(16:0)		829.726	C51 H98 O6 Na1	16.8818	6.86517e+06	591314	1.57812e+07	1.76324e+06	918741	9.27687e+06	7.15239e+06	1.24836e+07	9.0729e+06	9.28778e+06	1.16761e+07	1.17165e+07	1.58375e+06	820994	TG(48:0)	[M+Na]
POS2326	M825T18	TG(16:0_16:0_16:0)+NH4	TG(48:0)+NH4	TG	(16:0_16:0_16:0)	(16:0)	(16:0)	(16:0)		824.77	C51 H102 O6 N1	17.902	85231.9	1.05762e+06	1.16004e+06	1.82585e+08	302680	2.65144e+06	514847	2.17202e+06	801333	1.05934e+06	324711	344075	307278	143289	TG(48:0)	[M+NH4]
POS2366	M828T15	TG(16:0_14:0_18:1)+Na	TG(48:1)+Na	TG	(16:0_14:0_18:1)	(16:0)	(14:0)	(18:1)		827.71	C51 H96 O6 Na1	14.8444	1.76525e+07	8.83199e+07	2.6178e+07	1.58355e+08	7.73744e+07	1.10838e+07	1.28081e+07	2.11421e+07	1.15841e+07	1.43036e+07	1.85045e+07	1.8177e+07	7.27503e+07	1.0088e+08	TG(48:1)	[M+Na]
POS2367	M828T16	TG(16:0_14:0_18:1)+Na	TG(48:1)+Na	TG	(16:0_14:0_18:1)	(16:0)	(14:0)	(18:1)		827.71	C51 H96 O6 Na1	15.3635	8.86014e+06	3.74904e+07	1.15445e+07	7.59102e+07	3.83106e+07	919364	1.34333e+07	1.87204e+07	2.17548e+07	1.52756e+07	2.26503e+07	2.1641e+07	4.9717e+07	4.81662e+07	TG(48:1)	[M+Na]
POS2368	M828T16	TG(16:0_14:0_18:1)+Na	TG(48:1)+Na	TG	(16:0_14:0_18:1)	(16:0)	(14:0)	(18:1)		827.71	C51 H96 O6 Na1	15.7795	2.22382e+07	2.07602e+06	1.24181e+07	5.2989e+06	1.55607e+06	8.887e+06	7.63897e+06	1.05965e+07	9.87728e+06	1.59132e+07	1.49563e+07	1.3406e+07	2.08276e+06	5.17971e+06	TG(48:1)	[M+Na]
POS2369	M823T17	TG(16:0_14:0_18:1)+NH4	TG(48:1)+NH4	TG	(16:0_14:0_18:1)	(16:0)	(14:0)	(18:1)		822.755	C51 H100 O6 N1	16.43	2.81348e+06	5.66818e+06	6.35776e+06	9.86938e+08	1.75326e+06	6.18522e+06	8.95453e+06	1.15345e+07	1.78394e+07	1.00021e+07	3.38005e+06	3.02631e+06	3.84653e+06	1.31888e+07	TG(48:1)	[M+NH4]
POS2405	M788T14	TG(18:1_10:4_20:5)+H	TG(48:10)+H	TG	(18:1_10:4_20:5)	(18:1)	(10:4)	(20:5)		787.587	C51 H79 O6	13.8587	7.08868e+08	3.02396e+08	3.89573e+08	3.85596e+08	4.48629e+08	3.52093e+08	4.73392e+08	4.44336e+08	5.1504e+08	4.19451e+08	5.5827e+06	4.39683e+06	8.1255e+08	2.5044e+09	TG(48:10)	[M+H]
POS2426	M821T15	TG(16:1_14:0_18:1)+NH4	TG(48:2)+NH4	TG	(16:1_14:0_18:1)	(16:1)	(14:0)	(18:1)		820.739	C51 H98 O6 N1	14.97	2.39948e+06	7.66858e+06	4.42432e+06	9.88056e+08	1.8986e+06	3.13828e+06	3.24752e+06	4.05045e+06	1.95629e+06	3.02822e+06	2.13811e+06	2.07813e+06	5.11671e+06	1.12562e+07	TG(48:2)	[M+NH4]
POS2458	M824T14	TG(18:1_12:0_18:2)+Na	TG(48:3)+Na	TG	(18:1_12:0_18:2)	(18:1)	(12:0)	(18:2)		823.679	C51 H92 O6 Na1	13.351	2.34271e+06	1.01642e+06	2.31084e+06	1.51311e+07	1.59307e+06	743831	845028	875685	77086.9	499488	2.77157e+06	2.71028e+06	1.82559e+06	1.40704e+06	TG(48:3)	[M+Na]
POS2459	M819T15	TG(18:1_12:0_18:2)+NH4	TG(48:3)+NH4	TG	(18:1_12:0_18:2)	(18:1)	(12:0)	(18:2)		818.723	C51 H96 O6 N1	14.075	535855	4.12865e+06	1.46513e+06	1.63063e+08	3.88983e+06	1.27707e+06	2.04825e+06	1.63649e+06	1.8098e+06	1.18931e+06	638446	578389	3.60519e+06	6.26198e+06	TG(48:3)	[M+NH4]
POS2460	M802T15	TG(16:0_14:1_18:2)+H	TG(48:3)+H	TG	(16:0_14:1_18:2)	(16:0)	(14:1)	(18:2)		801.697	C51 H93 O6	14.5883	1.57999e+06	4.21634e+06	2.79806e+06	5.83889e+06	3.75382e+06	2.05154e+06	1.69401e+06	3.12075e+06	1.73323e+06	2.31628e+06	3.26621e+06	3.19594e+06	1.86429e+06	2.16368e+06	TG(48:3)	[M+H]
POS2461	M819T18	TG(16:1_14:0_18:2)+NH4	TG(48:3)+NH4	TG	(16:1_14:0_18:2)	(16:1)	(14:0)	(18:2)		818.723	C51 H96 O6 N1	17.3408	9.05932e+08	7.81466e+08	4.62415e+08	8.0218e+08	8.47127e+08	5.13918e+08	4.64084e+08	3.36773e+08	3.37047e+08	4.99026e+08	5.2294e+08	5.10666e+08	6.47485e+08	7.88803e+08	TG(48:3)	[M+NH4]
POS2470	M817T17	TG(18:1_12:1_18:2)+NH4	TG(48:4)+NH4	TG	(18:1_12:1_18:2)	(18:1)	(12:1)	(18:2)		816.708	C51 H94 O6 N1	16.1947	1.17723e+08	2.5437e+07	6.21642e+07	1.95774e+07	2.91411e+07	7.81478e+07	6.87162e+07	4.39786e+07	7.52595e+07	5.68085e+07	6.101e+07	5.86786e+07	2.29625e+07	2.72166e+07	TG(48:4)	[M+NH4]
POS2473	M817T18	TG(12:0_18:2_18:2)+NH4	TG(48:4)+NH4	TG	(12:0_18:2_18:2)	(12:0)	(18:2)	(18:2)		816.708	C51 H94 O6 N1	17.3674	2.88964e+09	2.49353e+09	2.69415e+09	2.86203e+09	2.48788e+09	2.18547e+09	1.84886e+09	1.36597e+09	1.64766e+09	1.53583e+09	2.02473e+09	1.99457e+09	1.98602e+09	2.25575e+09	TG(48:4)	[M+NH4]
POS2474	M817T18	TG(12:0_18:2_18:2)+NH4	TG(48:4)+NH4	TG	(12:0_18:2_18:2)	(12:0)	(18:2)	(18:2)		816.708	C51 H94 O6 N1	17.7093	1.54319e+09	1.72603e+08	1.37003e+09	1.83208e+08	1.90503e+08	1.0148e+09	1.00174e+09	7.01683e+08	8.8838e+08	8.32073e+08	1.11477e+09	1.09246e+09	1.93561e+08	1.77762e+08	TG(48:4)	[M+NH4]
POS2476	M808T14	TG(48:4e)+Na	TG(48:4e)+Na	TG	(48:4e)	(48:4e)				807.684	C51 H92 O5 Na1	13.9496	1.03027e+07	1.59233e+07	1.17737e+07	1.44874e+07	2.10845e+06	9.47828e+06	1.01958e+07	8.78818e+06	4.94142e+06	6.41839e+06	2.60185e+07	2.53278e+07	2.5394e+07	3.13469e+07	TG(48:4e)	[M+Na]
POS2477	M798T14	TG(10:0_18:1_20:4)+H	TG(48:5)+H	TG	(10:0_18:1_20:4)	(10:0)	(18:1)	(20:4)		797.665	C51 H89 O6	13.135	198063	7.19066e+06	1.05859e+07	2.3713e+08	5.99693e+06	2.21712e+06	1.35452e+06	1.83067e+06	304533	730273	2.93925e+06	3.51975e+06	1.46274e+07	5.42767e+06	TG(48:5)	[M+H]
POS2478	M815T16	TG(16:0_14:4_18:1)+NH4	TG(48:5)+NH4	TG	(16:0_14:4_18:1)	(16:0)	(14:4)	(18:1)		814.692	C51 H92 O6 N1	15.1957	3.57825e+07	3.37071e+07	2.98482e+07	3.64138e+07	3.97719e+07	2.26097e+07	1.92714e+07	1.28176e+07	312815	1.58891e+07	2.63322e+07	2.61899e+07	3.60771e+07	3.74958e+07	TG(48:5)	[M+NH4]
POS2479	M815T16	TG(19:1_10:4_19:0)+NH4	TG(48:5)+NH4	TG	(19:1_10:4_19:0)	(19:1)	(10:4)	(19:0)		814.692	C51 H92 O6 N1	15.672	240744	4.98188e+06	1.32517e+07	1.08164e+07	7.95259e+06	4.60092e+06	1.40101e+07	7.26942e+06	1.56916e+07	1.23479e+07	1.73589e+07	1.62183e+07	6.36376e+06	8.94822e+06	TG(48:5)	[M+NH4]
POS2480	M815T17	TG(18:2_12:1_18:2)+NH4	TG(48:5)+NH4	TG	(18:2_12:1_18:2)	(18:2)	(12:1)	(18:2)		814.692	C51 H92 O6 N1	16.4746	2.71456e+08	2.88482e+08	2.51279e+08	1.67867e+08	2.55064e+08	1.95093e+08	1.68722e+08	1.13434e+08	1.31802e+08	1.40575e+08	2.33977e+08	2.31258e+08	2.61936e+08	1.16888e+08	TG(48:5)	[M+NH4]
POS2481	M815T17	TG(12:0_18:2_18:3)+NH4	TG(48:5)+NH4	TG	(12:0_18:2_18:3)	(12:0)	(18:2)	(18:3)		814.692	C51 H92 O6 N1	16.9937	5.87297e+07	4.58096e+06	5.08074e+07	6.50847e+06	5.65028e+06	4.78947e+07	3.67507e+07	3.19848e+07	3.5676e+07	2.98738e+07	4.87181e+07	4.67806e+07	2.22785e+06	7.31292e+06	TG(48:5)	[M+NH4]
POS2482	M784T14	TG(20:3e_10:0_18:2)+H	TG(48:5e)+H	TG	(20:3e_10:0_18:2)	(20:3e)	(10:0)	(18:2)		783.686	C51 H91 O5	13.138	4.45416e+06	6.9035e+06	7.74454e+06	1.0324e+07	1.30203e+07	5.25531e+06	3.20894e+06	6.67577e+06	4.29394e+06	4.10935e+06	7.85476e+06	7.79942e+06	1.05042e+07	1.16253e+07	TG(48:5e)	[M+H]
POS2483	M784T15	TG(12:0e_18:2_18:3)+H	TG(48:5e)+H	TG	(12:0e_18:2_18:3)	(12:0e)	(18:2)	(18:3)		783.686	C51 H91 O5	14.45	2.10782e+06	1.30545e+07	7.75977e+06	1.43216e+07	9.71801e+06	914812	1.77493e+06	1.77221e+06	3.49967e+06	1.03602e+06	8.84125e+06	9.63357e+06	3.13139e+07	1.7502e+07	TG(48:5e)	[M+H]
POS2484	M813T16	TG(18:3_12:1_18:2)+NH4	TG(48:6)+NH4	TG	(18:3_12:1_18:2)	(18:3)	(12:1)	(18:2)		812.676	C51 H90 O6 N1	15.4466	2.68327e+06	7.99264e+06	5.05647e+06	2.86408e+07	1.00798e+07	6.23207e+06	1.85913e+06	1.06711e+06	1.26965e+06	1.49586e+06	6.9095e+06	6.84128e+06	9.77081e+06	5.25395e+06	TG(48:6)	[M+NH4]
POS2485	M813T16	TG(10:0_18:2_20:4)+NH4	TG(48:6)+NH4	TG	(10:0_18:2_20:4)	(10:0)	(18:2)	(20:4)		812.676	C51 H90 O6 N1	15.9641	5.98737e+07	1.01622e+07	5.40804e+07	1.08042e+07	8.17202e+06	4.03751e+07	3.07306e+07	2.36119e+07	2.6769e+07	2.30186e+07	4.96338e+07	4.93893e+07	3.99893e+07	250736	TG(48:6)	[M+NH4]
POS2486	M794T12	TG(26:1_11:3_11:3)+H	TG(48:7)+H	TG	(26:1_11:3_11:3)	(26:1)	(11:3)	(11:3)		793.634	C51 H85 O6	11.261	9.84138e+07	8.84936e+07	7.19476e+07	9.8104e+07	8.47901e+07	7.93557e+07	161030	8.16657e+07	8.42597e+07	227280	4.5655e+07	4.49901e+07	4.71028e+07	4.91442e+07	TG(48:7)	[M+H]
POS2492	M835T18	TG(16:0_16:1_17:1)+NH4	TG(49:2)+NH4	TG	(16:0_16:1_17:1)	(16:0)	(16:1)	(17:1)		834.755	C52 H100 O6 N1	17.2748	3.0988e+07	1.88791e+07	4.64104e+07	2.38829e+07	2.35773e+07	3.76746e+07	3.29116e+07	4.05936e+07	4.2964e+07	3.24053e+07	2.85167e+07	2.88253e+07	2.3962e+07	1.42735e+07	TG(49:2)	[M+NH4]
POS2496	M833T17	TG(16:0_11:2_22:1)+NH4	TG(49:3)+NH4	TG	(16:0_11:2_22:1)	(16:0)	(11:2)	(22:1)		832.739	C52 H98 O6 N1	16.231	2.59688e+07	1.02223e+07	3.50508e+07	1.96419e+07	7.46189e+06	2.53271e+07	2.30779e+07	2.22818e+07	2.67127e+07	2.29725e+07	1.79799e+07	1.76775e+07	1.32018e+07	1.21278e+07	TG(49:3)	[M+NH4]
POS2501	M831T18	TG(18:2_13:0_18:2)+NH4	TG(49:4)+NH4	TG	(18:2_13:0_18:2)	(18:2)	(13:0)	(18:2)		830.723	C52 H96 O6 N1	17.9494	1.67585e+07	1.10025e+08	4.35805e+07	2.85844e+08	1.68898e+08	5.24507e+07	1.0765e+07	1.99961e+07	2.23574e+07	1.61912e+07	3.90352e+07	3.71312e+07	1.54299e+08	1.45919e+08	TG(49:4)	[M+NH4]
POS2504	M812T15	TG(20:0_11:4_18:1)+H	TG(49:5)+H	TG	(20:0_11:4_18:1)	(20:0)	(11:4)	(18:1)		811.681	C52 H91 O6	14.2689	708304	458253	2.05348e+06	4.25587e+06	974808	87593.6	434180	487956	663998	228705	2.93825e+06	2.83066e+06	1.30841e+06	2.08133e+06	TG(49:5)	[M+H]
POS2506	M810T14	TG(11:0_18:2_20:4)+H	TG(49:6)+H	TG	(11:0_18:2_20:4)	(11:0)	(18:2)	(20:4)		809.665	C52 H89 O6	13.451	2.39351e+06	2.2038e+06	2.93791e+06	5.59857e+06	3.34663e+06	1.5717e+06	1.49173e+06	1.20889e+06	1.12243e+06	839420	6.24281e+06	6.0347e+06	6.50683e+06	7.43569e+06	TG(49:6)	[M+H]
POS2507	M816T13	TG(49:7e)+Na	TG(49:7e)+Na	TG	(49:7e)	(49:7e)				815.652	C52 H88 O5 Na1	12.5642	792901	959642	3.57712e+06	1.76404e+06	1.9555e+06	502027	44592.1	521750	430558	121316	633276	1.1254e+06	3.68507e+06	321246	TG(49:7e)	[M+Na]
POS2508	M794T14	TG(18:3e_12:4_19:0)+H	TG(49:7e)+H	TG	(18:3e_12:4_19:0)	(18:3e)	(12:4)	(19:0)		793.67	C52 H89 O5	13.799	1.24674e+07	2.12698e+07	1.61065e+07	2.8336e+07	1.71576e+07	8.56941e+06	7.09358e+06	9.1497e+06	7.40288e+06	3.51572e+06	2.38608e+07	2.33583e+07	4.28443e+07	4.87262e+07	TG(49:7e)	[M+H]
POS2509	M823T11	TG(49:8)+NH4	TG(49:8)+NH4	TG	(49:8)	(49:8)				822.661	C52 H88 O6 N1	10.9155	10582.7	302467	67920	58318.7	299705	589085	606262	55015.4	58720.6	653795	443458	424863	215146	303942	TG(49:8)	[M+NH4]
POS2510	M828T14	TG(23:1_12:4_14:3)+Na	TG(49:8)+Na	TG	(23:1_12:4_14:3)	(23:1)	(12:4)	(14:3)		827.616	C52 H84 O6 Na1	13.637	1.78049e+07	1.14134e+08	9.94104e+06	1.47435e+07	4.2866e+07	2.93471e+07	9.38629e+06	1.51304e+07	2.48176e+06	1.61463e+07	1.44837e+06	1.32073e+06	1.19554e+08	1.42757e+08	TG(49:8)	[M+Na]
POS2512	M807T14	TG(49:9e)+NH4	TG(49:9e)+NH4	TG	(49:9e)	(49:9e)				806.666	C52 H88 O5 N1	13.219	6.63446e+06	3.06608e+06	7.33325e+06	8.78049e+06	4.82311e+06	4.85335e+06	4.96677e+06	3.69364e+06	2.94306e+06	2.85078e+06	7.68625e+06	7.3845e+06	6.91782e+06	1.17574e+07	TG(49:9e)	[M+NH4]
POS2514	M858T16	TG(16:0_17:0_17:0)+Na	TG(50:0)+Na	TG	(16:0_17:0_17:0)	(16:0)	(17:0)	(17:0)		857.757	C53 H102 O6 Na1	15.32	3.64025e+06	3.7732e+06	9.99512e+06	1.89244e+07	4.18776e+06	8.81735e+06	3.53743e+06	7.94856e+06	6.12553e+06	6.06226e+06	8.11993e+06	8.04683e+06	2.63904e+06	1.07964e+07	TG(50:0)	[M+Na]
POS2515	M858T17	TG(18:0_16:0_16:0)+Na	TG(50:0)+Na	TG	(18:0_16:0_16:0)	(18:0)	(16:0)	(16:0)		857.757	C53 H102 O6 Na1	16.4932	1.7845e+08	1.99246e+08	2.82612e+08	2.18119e+08	8.21846e+07	1.49991e+08	1.51949e+08	2.34222e+08	1.91282e+08	1.84539e+08	2.06783e+08	2.04669e+08	1.86145e+08	2.2603e+08	TG(50:0)	[M+Na]
POS2516	M858T18	TG(18:0_16:0_16:0)+Na	TG(50:0)+Na	TG	(18:0_16:0_16:0)	(18:0)	(16:0)	(16:0)		857.757	C53 H102 O6 Na1	17.0289	1.11698e+08	1.52366e+08	9.20603e+07	3.32478e+08	9.29098e+07	6.48403e+07	6.65516e+07	4.98381e+07	5.14788e+07	9.82619e+07	1.23176e+08	1.23458e+08	1.43444e+08	1.12838e+08	TG(50:0)	[M+Na]
POS2517	M858T18	TG(18:0_16:0_16:0)+Na	TG(50:0)+Na	TG	(18:0_16:0_16:0)	(18:0)	(16:0)	(16:0)		857.757	C53 H102 O6 Na1	17.565	3.91059e+07	4.69049e+07	1.55608e+08	1.20818e+08	2.76608e+07	8.98152e+07	6.98147e+07	9.28463e+07	9.37383e+07	6.17534e+07	7.56361e+07	7.66246e+07	3.45412e+07	2.23492e+07	TG(50:0)	[M+Na]
POS2554	M856T7	TG(16:0_16:0_18:1)+Na	TG(50:1)+Na	TG	(16:0_16:0_18:1)	(16:0)	(16:0)	(18:1)		855.741	C53 H100 O6 Na1	6.44075	29024.2	32476	2176.52	6558.63	108631	47116	58114.1	66133.9	380639	203538	163286	48807	10626.3	764863	TG(50:1)	[M+Na]
POS2558	M856T9	TG(16:0_16:0_18:1)+Na	TG(50:1)+Na	TG	(16:0_16:0_18:1)	(16:0)	(16:0)	(18:1)		855.741	C53 H100 O6 Na1	8.10905	250086	461224	263565	22807.2	623575	36237.2	201409	202327	332791	380534	109814	86826	67558.2	1.03776e+06	TG(50:1)	[M+Na]
POS2569	M856T15	TG(16:0_16:0_18:1)+Na	TG(50:1)+Na	TG	(16:0_16:0_18:1)	(16:0)	(16:0)	(18:1)		855.741	C53 H100 O6 Na1	14.1503	2.08727e+06	4.27088e+06	5.11102e+06	6.96081e+06	2.61865e+06	2.61643e+06	2.48668e+06	2.99108e+06	2.34326e+06	2.3485e+06	3.23949e+06	3.19928e+06	1.39835e+06	2.67219e+06	TG(50:1)	[M+Na]
POS2572	M856T16	TG(16:0_16:0_18:1)+Na	TG(50:1)+Na	TG	(16:0_16:0_18:1)	(16:0)	(16:0)	(18:1)		855.741	C53 H100 O6 Na1	15.3585	1.97909e+07	2.04332e+07	3.94013e+07	8.2067e+07	5.64613e+07	2.49223e+07	1.54231e+07	2.40413e+07	1.7837e+07	1.64306e+07	2.7926e+07	2.7524e+07	9.99837e+06	1.23599e+07	TG(50:1)	[M+Na]
POS2574	M856T16	TG(16:0_16:0_18:1)+Na	TG(50:1)+Na	TG	(16:0_16:0_18:1)	(16:0)	(16:0)	(18:1)		855.741	C53 H100 O6 Na1	15.997	6.79432e+07	4.24162e+08	1.10514e+08	7.32717e+08	5.12729e+08	1.18771e+08	5.16196e+07	2.45801e+06	3.41162e+07	8.44615e+07	1.1432e+08	1.15275e+08	4.31546e+08	3.2905e+08	TG(50:1)	[M+Na]
POS2575	M856T17	TG(16:0_16:0_18:1)+Na	TG(50:1)+Na	TG	(16:0_16:0_18:1)	(16:0)	(16:0)	(18:1)		855.741	C53 H100 O6 Na1	16.4144	3.44455e+08	3.0103e+08	2.81552e+08	6.46777e+08	3.52132e+08	3.37855e+08	2.82097e+08	1.91568e+08	2.70119e+08	1.16896e+08	3.46102e+08	3.39407e+08	3.42922e+08	3.70765e+08	TG(50:1)	[M+Na]
POS2578	M851T18	TG(16:0_16:0_18:1)+NH4	TG(50:1)+NH4	TG	(16:0_16:0_18:1)	(16:0)	(16:0)	(18:1)		850.786	C53 H104 O6 N1	17.8494	9.24395e+06	3.15684e+07	4.49724e+07	5.38227e+09	3.10579e+07	9.82376e+06	1.13969e+07	2.03667e+07	2.46407e+07	1.45951e+07	2.26753e+07	2.38621e+07	7.28635e+06	7.86025e+07	TG(50:1)	[M+NH4]
POS2653	M854T10	TG(16:0_16:1_18:1)+Na	TG(50:2)+Na	TG	(16:0_16:1_18:1)	(16:0)	(16:1)	(18:1)		853.726	C53 H98 O6 Na1	9.01098	79720.6	1.7667e+06	153134	264969	448422	90134.9	210670	108304	852868	55973.4	103722	107787	171456	104900	TG(50:2)	[M+Na]
POS2662	M854T16	TG(16:0_16:1_18:1)+Na	TG(50:2)+Na	TG	(16:0_16:1_18:1)	(16:0)	(16:1)	(18:1)		853.726	C53 H98 O6 Na1	15.327	1.43033e+08	1.55501e+08	1.35262e+08	4.18257e+08	7.92813e+07	1.83953e+08	6.76126e+07	1.19398e+08	9.91078e+07	8.59033e+07	1.27845e+08	1.25655e+08	1.73398e+08	1.67827e+08	TG(50:2)	[M+Na]
POS2664	M832T17	TG(16:0_16:1_18:1)+H	TG(50:2)+H	TG	(16:0_16:1_18:1)	(16:0)	(16:1)	(18:1)		831.744	C53 H99 O6	16.0119	605555	2.75277e+06	6.87122e+06	8.48377e+06	2.19207e+06	7.35361e+06	3.16498e+06	7.86368e+06	827979	1.84602e+06	7.74729e+06	8.27471e+06	4.18071e+06	5.26662e+06	TG(50:2)	[M+H]
POS2667	M849T17	TG(16:0_16:1_18:1)+NH4	TG(50:2)+NH4	TG	(16:0_16:1_18:1)	(16:0)	(16:1)	(18:1)		848.77	C53 H102 O6 N1	16.4848	4.22678e+07	5.04831e+07	9.09715e+07	4.44224e+09	3.87657e+07	8.09606e+07	6.21693e+07	1.00722e+08	7.62302e+07	7.06716e+07	8.58429e+07	8.42807e+07	6.77563e+07	4.17659e+07	TG(50:2)	[M+NH4]
POS2669	M832T17	TG(16:0_16:1_18:1)+H	TG(50:2)+H	TG	(16:0_16:1_18:1)	(16:0)	(16:1)	(18:1)		831.744	C53 H99 O6	16.9382	3.71942e+07	6.20853e+07	5.63676e+07	7.3252e+07	4.1374e+07	2.08131e+07	2.92549e+07	4.94883e+07	6.94373e+07	5.21624e+07	2.46832e+07	2.3764e+07	8.49135e+07	1.05016e+08	TG(50:2)	[M+H]
POS2741	M847T16	TG(16:0_16:1_18:2)+NH4	TG(50:3)+NH4	TG	(16:0_16:1_18:2)	(16:0)	(16:1)	(18:2)		846.755	C53 H100 O6 N1	15.0275	3.60994e+07	6.93944e+07	2.55472e+07	2.7861e+09	7.20827e+07	3.07105e+07	2.19628e+07	3.22842e+07	2.17253e+07	2.22561e+07	3.48732e+07	3.53325e+07	1.35818e+08	1.2912e+08	TG(50:3)	[M+NH4]
POS2743	M830T16	TG(16:0_16:0_18:3)+H	TG(50:3)+H	TG	(16:0_16:0_18:3)	(16:0)	(16:0)	(18:3)		829.728	C53 H97 O6	15.621	8.08841e+06	4.26441e+06	3.34589e+06	3.00858e+06	5.62291e+06	1.36585e+06	4.77437e+06	1.07931e+07	9.80442e+06	7.48196e+06	7.98802e+06	6.42383e+06	6.68863e+06	1.33066e+07	TG(50:3)	[M+H]
POS2744	M830T17	TG(16:0_16:0_18:3)+H	TG(50:3)+H	TG	(16:0_16:0_18:3)	(16:0)	(16:0)	(18:3)		829.728	C53 H97 O6	16.2937	6.213e+07	1.11341e+08	1.31362e+08	2.46539e+08	7.24062e+07	9.78884e+07	5.24301e+07	1.12063e+08	1.14131e+08	9.77702e+07	7.44593e+07	7.01071e+07	1.11736e+08	1.76325e+08	TG(50:3)	[M+H]
POS2746	M830T17	TG(16:0_16:0_18:3)+H	TG(50:3)+H	TG	(16:0_16:0_18:3)	(16:0)	(16:0)	(18:3)		829.728	C53 H97 O6	16.8832	6.81313e+06	585919	1.56391e+07	1.74763e+06	910965	9.78903e+06	7.0948e+06	1.23853e+07	1.21081e+07	9.70507e+06	1.25492e+07	1.25893e+07	1.56919e+06	882559	TG(50:3)	[M+H]
POS2787	M845T15	TG(14:0_18:2_18:2)+NH4	TG(50:4)+NH4	TG	(14:0_18:2_18:2)	(14:0)	(18:2)	(18:2)		844.739	C53 H98 O6 N1	14.0502	6.36575e+06	1.54381e+07	3.56027e+06	1.46425e+09	1.08122e+07	4.08144e+06	4.48882e+06	3.45208e+06	3.02638e+06	4.70687e+06	8.41968e+06	8.55309e+06	2.43915e+07	1.09774e+07	TG(50:4)	[M+NH4]
POS2789	M828T15	TG(16:0_16:1_18:3)+H	TG(50:4)+H	TG	(16:0_16:1_18:3)	(16:0)	(16:1)	(18:3)		827.712	C53 H95 O6	14.9885	1.99976e+07	2.50337e+07	2.5697e+07	8.10696e+07	2.21993e+07	2.51353e+07	1.26998e+07	2.19141e+07	1.3044e+07	1.51286e+07	2.24086e+07	2.18374e+07	2.21141e+07	2.43463e+07	TG(50:4)	[M+H]
POS2790	M828T16	TG(16:0_16:1_18:3)+H	TG(50:4)+H	TG	(16:0_16:1_18:3)	(16:0)	(16:1)	(18:3)		827.712	C53 H95 O6	15.394	1.91375e+07	9.51305e+07	1.35705e+07	1.343e+08	5.65095e+07	596145	1.53334e+07	1.92989e+07	7.23298e+06	9.17782e+06	2.4499e+07	2.80929e+07	1.29989e+08	4.95534e+07	TG(50:4)	[M+H]
POS2791	M828T16	TG(18:4_16:0_16:0)+H	TG(50:4)+H	TG	(18:4_16:0_16:0)	(18:4)	(16:0)	(16:0)		827.712	C53 H95 O6	15.8111	2.27657e+07	2.21836e+06	1.25245e+07	5.33957e+06	2.06248e+06	8.97405e+06	7.43289e+06	1.76004e+07	9.91864e+06	1.54435e+07	1.49556e+07	1.34099e+07	2.53413e+06	5.24715e+06	TG(50:4)	[M+H]
POS2792	M845T18	TG(18:1_14:1_18:2)+NH4	TG(50:4)+NH4	TG	(18:1_14:1_18:2)	(18:1)	(14:1)	(18:2)		844.739	C53 H98 O6 N1	17.6684	3.90301e+08	2.08893e+08	3.3952e+08	1.48379e+08	1.99959e+08	2.73003e+08	7.79129e+07	1.69715e+08	378165	93428.6	3.34001e+08	3.35051e+08	1.81594e+08	1.78944e+08	TG(50:4)	[M+NH4]
POS2809	M826T15	TG(14:0_18:2_18:3)+H	TG(50:5)+H	TG	(14:0_18:2_18:3)	(14:0)	(18:2)	(18:3)		825.697	C53 H93 O6	14.1267	2.54801e+06	1.74247e+07	8.93284e+06	8.38907e+07	3.01958e+07	2.57135e+06	4.15435e+06	3.90112e+06	2.42727e+06	1.68228e+06	5.55345e+06	5.90088e+06	5.58044e+07	1.60586e+07	TG(50:5)	[M+H]
POS2810	M826T15	TG(14:0_18:2_18:3)+H	TG(50:5)+H	TG	(14:0_18:2_18:3)	(14:0)	(18:2)	(18:3)		825.697	C53 H93 O6	14.5259	1.05362e+06	7.47996e+06	2.44689e+06	1.4654e+07	5.4427e+06	1.10397e+06	868376	2.06292e+06	2.09478e+06	1.77798e+06	7.17426e+06	7.44041e+06	5.29492e+06	6.90919e+06	TG(50:5)	[M+H]
POS2811	M843T17	TG(18:4_14:0_18:1)+NH4	TG(50:5)+NH4	TG	(18:4_14:0_18:1)	(18:4)	(14:0)	(18:1)		842.723	C53 H96 O6 N1	16.3978	8.11962e+07	3.53813e+07	1.09648e+07	7.12378e+07	5.76939e+07	1.88847e+07	2.50866e+07	1.06328e+07	3.17456e+07	2.06667e+07	4.27914e+07	3.00067e+07	4.38611e+07	1.9584e+08	TG(50:5)	[M+NH4]
POS2813	M843T18	TG(14:0_18:2_18:3)+NH4	TG(50:5)+NH4	TG	(14:0_18:2_18:3)	(14:0)	(18:2)	(18:3)		842.723	C53 H96 O6 N1	17.5985	2.71551e+09	2.0981e+09	2.34727e+09	2.72967e+09	2.08571e+09	1.90598e+09	1.63017e+09	1.20352e+09	1.41692e+09	1.36913e+09	2.339e+09	2.29008e+09	2.25796e+09	2.71424e+09	TG(50:5)	[M+NH4]
POS2817	M812T15	TG(16:2e_16:1_18:2)+H	TG(50:5e)+H	TG	(16:2e_16:1_18:2)	(16:2e)	(16:1)	(18:2)		811.717	C53 H95 O5	14.2967	6.42024e+06	1.95123e+07	1.38042e+07	3.55209e+07	6.7217e+06	1.49436e+07	7.13064e+06	2.71583e+07	7.32858e+06	2.22234e+07	1.28754e+07	1.25761e+07	3.16583e+07	4.48305e+07	TG(50:5e)	[M+H]
POS2818	M812T16	TG(12:0e_18:1_20:4)+H	TG(50:5e)+H	TG	(12:0e_18:1_20:4)	(12:0e)	(18:1)	(20:4)		811.717	C53 H95 O5	15.084	6.32214e+06	3.09549e+06	1.25562e+07	4.34386e+06	2.08788e+06	7.15558e+06	8.06092e+06	1.31385e+07	8.36274e+06	9.13282e+06	1.03983e+07	1.01504e+07	3.08428e+06	1.83046e+06	TG(50:5e)	[M+H]
POS2819	M812T16	TG(20:4e_11:0_19:1)+H	TG(50:5e)+H	TG	(20:4e_11:0_19:1)	(20:4e)	(11:0)	(19:1)		811.717	C53 H95 O5	15.7172	1.65949e+07	2.40699e+07	9.92345e+06	2.6844e+07	2.52208e+07	1.59603e+07	1.46371e+07	1.76409e+07	4.80685e+06	2.37126e+07	3.08639e+07	2.85335e+07	5.21031e+07	5.17888e+07	TG(50:5e)	[M+H]
POS2820	M812T17	TG(20:0e_11:4_19:1)+H	TG(50:5e)+H	TG	(20:0e_11:4_19:1)	(20:0e)	(11:4)	(19:1)		811.717	C53 H95 O5	16.273	3.38378e+06	880643	3.52345e+06	1.16006e+06	1.1064e+06	4.35681e+06	6.00784e+06	9.50197e+06	7.05338e+06	3.8797e+06	7.9679e+06	7.19089e+06	1.92078e+06	2.8178e+06	TG(50:5e)	[M+H]
POS2821	M841T17	TG(14:0_18:3_18:3)+NH4	TG(50:6)+NH4	TG	(14:0_18:3_18:3)	(14:0)	(18:3)	(18:3)		840.708	C53 H94 O6 N1	16.7247	6.01873e+07	2.9475e+07	3.70997e+07	5.36186e+07	3.48331e+07	1.84835e+07	2.36393e+07	1.79491e+07	2.61275e+07	2.97358e+07	5.6202e+07	5.55306e+07	3.61707e+07	2.2427e+07	TG(50:6)	[M+NH4]
POS2822	M841T18	TG(18:3_14:1_18:2)+NH4	TG(50:6)+NH4	TG	(18:3_14:1_18:2)	(18:3)	(14:1)	(18:2)		840.708	C53 H94 O6 N1	17.1461	9.99457e+07	2.64188e+07	8.55665e+07	3.05614e+07	3.01205e+07	5.40275e+07	4.74845e+07	4.22768e+07	4.30765e+07	4.19367e+07	9.49319e+07	9.25587e+07	3.05936e+07	3.16924e+07	TG(50:6)	[M+NH4]
POS2823	M841T18	TG(16:0_12:0_22:6)+NH4	TG(50:6)+NH4	TG	(16:0_12:0_22:6)	(16:0)	(12:0)	(22:6)		840.708	C53 H94 O6 N1	17.668	4.58235e+06	7.93272e+06	4.31128e+06	1.03436e+07	481244	3.55812e+06	2.28723e+06	3.77979e+06	3.32711e+06	2.86221e+06	1.12705e+07	1.13225e+07	7.73127e+06	271803	TG(50:6)	[M+NH4]
POS2825	M810T14	TG(14:1e_18:2_18:3)+H	TG(50:6e)+H	TG	(14:1e_18:2_18:3)	(14:1e)	(18:2)	(18:3)		809.702	C53 H93 O5	13.4193	7.39836e+06	4.33066e+06	9.76855e+06	93580.2	3.98554e+06	6.79053e+06	5.84872e+06	7.57657e+06	6.55617e+06	5.08365e+06	1.04422e+07	1.03542e+07	9.5245e+06	4.11412e+06	TG(50:6e)	[M+H]
POS2826	M810T15	TG(18:3e_14:2_18:1)+H	TG(50:6e)+H	TG	(18:3e_14:2_18:1)	(18:3e)	(14:2)	(18:1)		809.702	C53 H93 O5	14.372	1.50096e+07	5.13606e+06	3.66384e+07	2.49143e+07	2.39199e+06	1.94587e+07	1.97411e+07	2.19429e+07	1.39067e+07	1.30943e+07	3.77821e+07	3.71713e+07	1.20869e+08	1.29681e+08	TG(50:6e)	[M+H]
POS2827	M810T15	TG(12:0e_18:2_20:4)+H	TG(50:6e)+H	TG	(12:0e_18:2_20:4)	(12:0e)	(18:2)	(20:4)		809.702	C53 H93 O5	14.881	3.56086e+06	7.8975e+07	2.40688e+07	3.54589e+07	2.33185e+07	3.16272e+07	1.12835e+07	6.06107e+06	2.3945e+06	5.9916e+06	4.16479e+07	5.5037e+07	1.09029e+08	2.8103e+07	TG(50:6e)	[M+H]
POS2828	M822T11	TG(20:1_8:0_22:6)+H	TG(50:7)+H	TG	(20:1_8:0_22:6)	(20:1)	(8:0)	(22:6)		821.665	C53 H89 O6	10.919	3371.18	487164	177971	392212	965913	683918	10975	43800.9	34517.2	838556	973763	916126	716444	997587	TG(50:7)	[M+H]
POS2829	M839T16	TG(16:0_12:2_22:5)+NH4	TG(50:7)+NH4	TG	(16:0_12:2_22:5)	(16:0)	(12:2)	(22:5)		838.692	C53 H92 O6 N1	15.9256	1.33762e+07	8.10861e+06	7.03028e+06	9.36261e+06	8.40415e+06	6.38252e+06	3.155e+06	762578	2.95286e+06	3.97147e+06	8.60955e+06	8.02246e+06	7.82917e+06	2.54672e+07	TG(50:7)	[M+NH4]
POS2830	M808T14	TG(20:3e_11:4_19:0)+H	TG(50:7e)+H	TG	(20:3e_11:4_19:0)	(20:3e)	(11:4)	(19:0)		807.686	C53 H91 O5	13.8311	5.06241e+06	1.47361e+06	5.76407e+06	2.18332e+06	997382	4.07066e+06	6.51599e+06	3.74753e+06	2.26396e+06	3.01646e+06	1.29143e+07	1.25785e+07	1.84807e+06	2.23596e+06	TG(50:7e)	[M+H]
POS2837	M865T2	TG(16:0_17:0_18:1)+NH4	TG(51:1)+NH4	TG	(16:0_17:0_18:1)	(16:0)	(17:0)	(18:1)		864.801	C54 H106 O6 N1	1.72655	4.38417e+06	944967	242117	1.42519e+06	5.17494e+06	1.1348e+06	1.24328e+06	634130	7.70947e+06	3.76113e+07	426734	166.039	456381	1.14202e+07	TG(51:1)	[M+NH4]
POS2838	M865T3	TG(16:0_17:0_18:1)+NH4	TG(51:1)+NH4	TG	(16:0_17:0_18:1)	(16:0)	(17:0)	(18:1)		864.801	C54 H106 O6 N1	2.5845	335211	761954	762911	673691	1.50141e+06	886081	231674	1.19004e+06	1.93639e+06	592746	432023	316317	248820	1.57667e+06	TG(51:1)	[M+NH4]
POS2839	M865T5	TG(16:0_17:0_18:1)+NH4	TG(51:1)+NH4	TG	(16:0_17:0_18:1)	(16:0)	(17:0)	(18:1)		864.801	C54 H106 O6 N1	4.012	57458.4	107350	51362.6	246597	653688	729.204	23493.6	123188	1.0315e+06	176346	143292	150271	343674	121382	TG(51:1)	[M+NH4]
POS2840	M865T5	TG(16:0_17:0_18:1)+NH4	TG(51:1)+NH4	TG	(16:0_17:0_18:1)	(16:0)	(17:0)	(18:1)		864.801	C54 H106 O6 N1	4.79324	269778	746886	142154	547791	152221	120527	134381	224863	791288	144439	172686	77551.5	79269.5	258707	TG(51:1)	[M+NH4]
POS2841	M865T6	TG(16:0_17:0_18:1)+NH4	TG(51:1)+NH4	TG	(16:0_17:0_18:1)	(16:0)	(17:0)	(18:1)		864.801	C54 H106 O6 N1	5.195	145800	46225.8	36523.2	2308.64	1.49586e+06	198367	432056	256384	645936	185486	211885	152078	109679	1.25243e+06	TG(51:1)	[M+NH4]
POS2842	M865T7	TG(16:0_17:0_18:1)+NH4	TG(51:1)+NH4	TG	(16:0_17:0_18:1)	(16:0)	(17:0)	(18:1)		864.801	C54 H106 O6 N1	6.308	269672	69820.3	80852.8	54023.1	839146	77407.2	132063	307191	1.99198e+06	51332.9	160623	110317	123459	2.05004e+06	TG(51:1)	[M+NH4]
POS2843	M865T7	TG(16:0_17:0_18:1)+NH4	TG(51:1)+NH4	TG	(16:0_17:0_18:1)	(16:0)	(17:0)	(18:1)		864.801	C54 H106 O6 N1	6.947	254376	162981	52938.3	61650.9	1.96359e+06	74245.1	398525	145685	1.1525e+06	4228.7	202864	68643.8	142161	220862	TG(51:1)	[M+NH4]
POS2844	M865T8	TG(16:0_17:0_18:1)+NH4	TG(51:1)+NH4	TG	(16:0_17:0_18:1)	(16:0)	(17:0)	(18:1)		864.801	C54 H106 O6 N1	7.49	225335	2.6972e+06	2.2298e+06	565912	1.03871e+06	520589	558577	519559	1.09225e+06	162034	44378.2	63251.6	369353	635411	TG(51:1)	[M+NH4]
POS2845	M865T9	TG(16:0_17:0_18:1)+NH4	TG(51:1)+NH4	TG	(16:0_17:0_18:1)	(16:0)	(17:0)	(18:1)		864.801	C54 H106 O6 N1	8.872	1.13548e+06	2.69155e+07	2.94663e+06	4.48981e+06	8.07491e+06	6.25614e+06	3.61329e+06	1.20859e+06	1.77728e+06	130919	356478	399335	7.24175e+06	3.71365e+06	TG(51:1)	[M+NH4]
POS2875	M863T2	TG(16:0_17:1_18:1)+NH4	TG(51:2)+NH4	TG	(16:0_17:1_18:1)	(16:0)	(17:1)	(18:1)		862.786	C54 H104 O6 N1	1.43245	525673	828333	370658	265929	4.02361e+06	320478	479934	720219	1.74017e+06	750608	115939	113471	147651	56829.2	TG(51:2)	[M+NH4]
POS2876	M863T4	TG(16:0_17:1_18:1)+NH4	TG(51:2)+NH4	TG	(16:0_17:1_18:1)	(16:0)	(17:1)	(18:1)		862.786	C54 H104 O6 N1	3.98665	298695	316028	375560	54216.8	392668	3114.66	409390	262038	920552	461802	257036	225538	199991	744231	TG(51:2)	[M+NH4]
POS2877	M863T5	TG(16:0_17:1_18:1)+NH4	TG(51:2)+NH4	TG	(16:0_17:1_18:1)	(16:0)	(17:1)	(18:1)		862.786	C54 H104 O6 N1	4.68688	275326	2.04499e+06	761057	163018	572730	101121	299987	209462	1.62301e+06	274199	245725	251185	330278	100957	TG(51:2)	[M+NH4]
POS2878	M863T6	TG(16:0_17:1_18:1)+NH4	TG(51:2)+NH4	TG	(16:0_17:1_18:1)	(16:0)	(17:1)	(18:1)		862.786	C54 H104 O6 N1	5.43296	269364	5409.72	55189.7	11984.7	129072	60643.7	3905.26	261234	48389.5	43125.8	274789	110211	55825.7	287398	TG(51:2)	[M+NH4]
POS2879	M863T7	TG(16:0_17:1_18:1)+NH4	TG(51:2)+NH4	TG	(16:0_17:1_18:1)	(16:0)	(17:1)	(18:1)		862.786	C54 H104 O6 N1	6.757	38139	42949.1	11343.2	10790	216012	35062.4	116045	107966	331439	144208	118779	44151.7	7259.86	143392	TG(51:2)	[M+NH4]
POS2880	M863T18	TG(16:0_17:1_18:1)+NH4	TG(51:2)+NH4	TG	(16:0_17:1_18:1)	(16:0)	(17:1)	(18:1)		862.786	C54 H104 O6 N1	17.253	1.10945e+07	7.43531e+06	1.36596e+07	1.97981e+08	1.02633e+07	5.9308e+06	1.17256e+07	1.28376e+07	9.14753e+06	4.98698e+06	8.12923e+06	7.96659e+06	7.25445e+06	8.19535e+06	TG(51:2)	[M+NH4]
POS2911	M861T18	TG(16:1_17:1_18:1)+NH4	TG(51:3)+NH4	TG	(16:1_17:1_18:1)	(16:1)	(17:1)	(18:1)		860.77	C54 H102 O6 N1	17.3544	7.15604e+07	1.03315e+07	4.67266e+07	9.47483e+06	7.1242e+06	5.64555e+07	5.8282e+07	7.32411e+07	6.7249e+07	4.09063e+07	3.2813e+07	2.85141e+07	7.09121e+06	2.0269e+07	TG(51:3)	[M+NH4]
POS2931	M859T15	TG(18:1_10:3_23:0)+NH4	TG(51:4)+NH4	TG	(18:1_10:3_23:0)	(18:1)	(10:3)	(23:0)		858.755	C54 H100 O6 N1	14.792	47542.8	2.86539e+06	2.03182e+06	4.72861e+07	1.08736e+06	378817	312032	187916	241774	18335.2	591289	953007	1.92789e+06	985131	TG(51:4)	[M+NH4]
POS2932	M859T17	TG(16:0_14:3_21:1)+NH4	TG(51:4)+NH4	TG	(16:0_14:3_21:1)	(16:0)	(14:3)	(21:1)		858.755	C54 H100 O6 N1	16.377	6.98307e+07	6.98541e+07	1.58595e+08	8.25022e+07	2.18589e+07	1.07518e+08	8.83019e+07	1.25105e+08	9.90086e+07	9.51831e+07	1.13495e+08	1.11749e+08	9.53177e+07	8.55613e+07	TG(51:4)	[M+NH4]
POS2941	M850T15	TG(14:1e_18:3_19:0)+Na	TG(51:4e)+Na	TG	(14:1e_18:3_19:0)	(14:1e)	(18:3)	(19:0)		849.731	C54 H98 O5 Na1	14.804	3.02494e+06	5.24394e+06	3.74466e+06	538484	4.50346e+06	5.5365e+06	2.94587e+06	2.11422e+06	1.842e+06	4.84251e+06	9.62379e+06	8.92661e+06	5.26606e+06	1.24815e+07	TG(51:4e)	[M+Na]
POS2945	M848T14	TG(16:1e_17:0_18:4)+Na	TG(51:5e)+Na	TG	(16:1e_17:0_18:4)	(16:1e)	(17:0)	(18:4)		847.715	C54 H96 O5 Na1	13.914	2.30104e+06	1.91739e+06	3.02015e+06	435132	4.80673e+06	3.63106e+06	2.35694e+06	3.16489e+06	1.78876e+06	3.04563e+06	4.98181e+06	4.98484e+06	7.29344e+06	7.72844e+06	TG(51:5e)	[M+Na]
POS2946	M855T18	TG(15:0_18:3_18:3)+NH4	TG(51:6)+NH4	TG	(15:0_18:3_18:3)	(15:0)	(18:3)	(18:3)		854.723	C54 H96 O6 N1	17.5578	9.74195e+06	3.00699e+06	2.24297e+07	7.64737e+06	4.03221e+06	7.581e+06	5.52956e+06	3.11606e+06	4.81489e+06	3.63679e+06	8.06023e+06	1.01186e+07	9.04763e+06	3.70414e+06	TG(51:6)	[M+NH4]
POS2954	M886T18	TG(18:0_16:0_18:0)+Na	TG(52:0)+Na	TG	(18:0_16:0_18:0)	(18:0)	(16:0)	(18:0)		885.788	C55 H106 O6 Na1	17.1123	1.30329e+07	2.06593e+07	1.83864e+07	3.31976e+07	2.94456e+07	1.3259e+07	1.80022e+07	9.53227e+06	1.38457e+07	2.66805e+07	2.42996e+07	2.2303e+07	2.42133e+07	3.57232e+07	TG(52:0)	[M+Na]
POS2955	M886T18	TG(18:0_16:0_18:0)+Na	TG(52:0)+Na	TG	(18:0_16:0_18:0)	(18:0)	(16:0)	(18:0)		885.788	C55 H106 O6 Na1	17.653	1.41057e+07	1.3799e+07	3.4622e+07	8.13041e+07	2.87753e+08	4.81316e+07	1.04236e+07	336220	2.10365e+07	2.11214e+07	4.54683e+07	4.69362e+07	4.66589e+08	3.51975e+08	TG(52:0)	[M+Na]
POS2983	M879T11	TG(18:0_16:0_18:1)+NH4	TG(52:1)+NH4	TG	(18:0_16:0_18:1)	(18:0)	(16:0)	(18:1)		878.817	C55 H108 O6 N1	10.2327	3.60804e+07	7.06863e+07	2.74234e+07	9.65219e+06	7.95265e+09	1.78501e+08	1.30272e+07	1.74808e+07	1.20935e+08	3.45631e+07	1.48194e+07	1.21712e+07	1.93898e+07	6.00678e+07	TG(52:1)	[M+NH4]
POS3000	M884T18	TG(18:0_16:0_18:1)+Na	TG(52:1)+Na	TG	(18:0_16:0_18:1)	(18:0)	(16:0)	(18:1)		883.773	C55 H104 O6 Na1	17.0305	3.87125e+07	7.91812e+06	3.68711e+07	4.89847e+07	2.47909e+07	2.74614e+07	3.71358e+07	1.9124e+07	1.74977e+07	3.54219e+07	5.97154e+07	5.85982e+07	7.7556e+06	2.69671e+07	TG(52:1)	[M+Na]
POS3002	M862T18	TG(18:0_16:0_18:1)+H	TG(52:1)+H	TG	(18:0_16:0_18:1)	(18:0)	(16:0)	(18:1)		861.791	C55 H105 O6	17.6726	2.60875e+07	1.11694e+07	1.43855e+07	2.95182e+07	1.10989e+07	1.80276e+07	2.34028e+07	1.70112e+07	1.33052e+07	2.735e+07	3.26865e+07	3.21337e+07	1.24989e+07	1.38991e+07	TG(52:1)	[M+H]
POS3065	M870T17	TG(18:0e_16:0_18:1)+Na	TG(52:1e)+Na	TG	(18:0e_16:0_18:1)	(18:0e)	(16:0)	(18:1)		869.793	C55 H106 O5 Na1	16.576	1.00888e+07	7.35334e+06	1.4332e+07	1.16654e+07	4.60661e+06	1.0311e+07	1.41175e+07	2.62081e+07	1.9188e+07	1.83256e+07	1.2937e+07	1.20893e+07	7.66552e+06	1.57133e+07	TG(52:1e)	[M+Na]
POS3080	M877T2	TG(16:0_18:1_18:1)+NH4	TG(52:2)+NH4	TG	(16:0_18:1_18:1)	(16:0)	(18:1)	(18:1)		876.801	C55 H106 O6 N1	1.35991	2.99483e+08	2.08057e+07	5.35584e+07	9.09703e+06	8.49617e+07	3.098e+06	3.7688e+07	8.49533e+07	2.63844e+07	1.84947e+08	1.93441e+07	8.78256e+06	1.44248e+07	7.89506e+07	TG(52:2)	[M+NH4]
POS3122	M882T17	TG(16:0_18:1_18:1)+Na	TG(52:2)+Na	TG	(16:0_18:1_18:1)	(16:0)	(18:1)	(18:1)		881.757	C55 H102 O6 Na1	16.0134	5.30514e+07	5.61479e+07	6.87334e+07	6.96701e+07	9.97809e+07	2.88727e+07	3.04348e+07	2.99414e+07	1.82774e+07	4.15028e+07	7.20292e+07	7.49185e+07	8.134e+07	8.39802e+07	TG(52:2)	[M+Na]
POS3126	M860T18	TG(16:0_18:1_18:1)+H	TG(52:2)+H	TG	(16:0_18:1_18:1)	(16:0)	(18:1)	(18:1)		859.775	C55 H103 O6	17.3459	3.84093e+07	1.62655e+07	8.50946e+07	2.87004e+07	1.38818e+07	7.75976e+07	5.71447e+07	1.05035e+08	8.58879e+07	8.37926e+07	3.21836e+07	3.04362e+07	1.88488e+07	1.5038e+07	TG(52:2)	[M+H]
POS3209	M868T3	TG(18:2e_17:0_17:0)+Na	TG(52:2e)+Na	TG	(18:2e_17:0_17:0)	(18:2e)	(17:0)	(17:0)		867.778	C55 H104 O5 Na1	2.649	405955	212716	236938	448768	454002	87816.3	32964	83134.4	467820	597061	174589	127334	437104	378409	TG(52:2e)	[M+Na]
POS3258	M858T16	TG(16:0_18:1_18:2)+H	TG(52:3)+H	TG	(16:0_18:1_18:2)	(16:0)	(18:1)	(18:2)		857.759	C55 H101 O6	15.0534	1.48998e+06	2.10343e+07	5.10464e+06	7.43877e+07	1.67213e+07	5.61062e+06	2.88269e+06	3.72298e+06	2.32535e+06	2.66143e+06	4.12532e+06	4.28097e+06	2.70514e+07	1.73914e+07	TG(52:3)	[M+H]
POS3260	M880T16	TG(16:0_18:1_18:2)+Na	TG(52:3)+Na	TG	(16:0_18:1_18:2)	(16:0)	(18:1)	(18:2)		879.741	C55 H100 O6 Na1	15.4871	7.68662e+07	9.02671e+07	1.98535e+08	2.91588e+08	1.24601e+08	6.96876e+07	4.1384e+07	7.08345e+07	1.79331e+07	5.58925e+07	7.04408e+07	7.0978e+07	1.05666e+08	1.173e+08	TG(52:3)	[M+Na]
POS3262	M875T17	TG(16:0_18:1_18:2)+NH4	TG(52:3)+NH4	TG	(16:0_18:1_18:2)	(16:0)	(18:1)	(18:2)		874.786	C55 H104 O6 N1	16.6577	1.41592e+08	1.96207e+08	2.13152e+08	1.02644e+10	1.59476e+08	5.08327e+07	1.14626e+08	1.4845e+08	1.46086e+08	1.40793e+08	1.67985e+08	1.6384e+08	2.5382e+08	1.98346e+08	TG(52:3)	[M+NH4]
POS3264	M858T18	TG(18:0_16:0_18:3)+H	TG(52:3)+H	TG	(18:0_16:0_18:3)	(18:0)	(16:0)	(18:3)		857.759	C55 H101 O6	17.2176	1.73433e+08	1.2233e+08	2.74932e+07	5.73778e+08	7.03898e+07	8.45195e+07	1.33586e+08	1.99834e+08	2.29598e+08	1.75859e+08	1.34119e+08	1.26013e+08	1.11706e+08	1.392e+08	TG(52:3)	[M+H]
POS3353	M856T10	TG(16:0_18:2_18:2)+H	TG(52:4)+H	TG	(16:0_18:2_18:2)	(16:0)	(18:2)	(18:2)		855.744	C55 H99 O6	9.08923	661729	59550	127289	80820.7	28009	124302	255731	124163	612836	608689	75182.5	34398.4	2949.1	235782	TG(52:4)	[M+H]
POS3357	M856T11	TG(16:0_18:2_18:2)+H	TG(52:4)+H	TG	(16:0_18:2_18:2)	(16:0)	(18:2)	(18:2)		855.744	C55 H99 O6	10.8447	44662.1	107885	72945.7	120657	78645.8	98143.2	430910	29554.4	75191.1	188853	145727	160869	326154	213519	TG(52:4)	[M+H]
POS3361	M878T15	TG(16:0_18:2_18:2)+Na	TG(52:4)+Na	TG	(16:0_18:2_18:2)	(16:0)	(18:2)	(18:2)		877.726	C55 H98 O6 Na1	14.1959	3.29447e+07	7.43413e+07	4.02336e+07	1.48935e+08	7.78822e+07	1.94636e+07	1.30423e+07	1.37943e+07	1.01598e+07	9.35574e+06	2.91484e+07	2.89214e+07	5.29729e+07	5.68439e+07	TG(52:4)	[M+Na]
POS3363	M878T15	TG(16:0_18:2_18:2)+Na	TG(52:4)+Na	TG	(16:0_18:2_18:2)	(16:0)	(18:2)	(18:2)		877.726	C55 H98 O6 Na1	14.6209	3.97612e+07	2.77806e+07	1.2228e+07	1.0971e+07	4.027e+07	3.30349e+07	1.16445e+07	2.3157e+07	1.39821e+07	3.91059e+06	3.31255e+07	3.31811e+07	3.42446e+07	3.23472e+07	TG(52:4)	[M+Na]
POS3365	M873T16	TG(16:1_18:1_18:2)+NH4	TG(52:4)+NH4	TG	(16:1_18:1_18:2)	(16:1)	(18:1)	(18:2)		872.77	C55 H102 O6 N1	15.3596	4.20565e+07	5.78408e+07	7.56355e+07	6.04275e+09	4.67762e+07	4.94716e+07	3.07837e+07	4.40977e+07	3.61482e+07	3.29124e+07	5.38777e+07	5.29488e+07	6.6644e+07	6.41981e+07	TG(52:4)	[M+NH4]
POS3367	M856T16	TG(16:0_18:1_18:3)+H	TG(52:4)+H	TG	(16:0_18:1_18:3)	(16:0)	(18:1)	(18:3)		855.744	C55 H99 O6	15.9997	9.64198e+07	3.44472e+08	3.31717e+08	6.56299e+08	5.64748e+08	3.84034e+08	6.00147e+07	2.11014e+08	9.29095e+07	2.18456e+08	1.74237e+08	1.59784e+08	3.91149e+08	6.8634e+08	TG(52:4)	[M+H]
POS3369	M856T17	TG(16:0_18:1_18:3)+H	TG(52:4)+H	TG	(16:0_18:1_18:3)	(16:0)	(18:1)	(18:3)		855.744	C55 H99 O6	16.4226	3.39794e+08	3.04389e+08	2.80994e+08	6.36959e+08	3.315e+08	3.3778e+08	2.09869e+08	1.90688e+08	2.69256e+08	1.14782e+08	3.47035e+08	3.41284e+08	3.63876e+08	3.71715e+08	TG(52:4)	[M+H]
POS3371	M856T18	TG(16:0_18:1_18:3)+H	TG(52:4)+H	TG	(16:0_18:1_18:3)	(16:0)	(18:1)	(18:3)		855.744	C55 H99 O6	17.019	8.34382e+06	1.02276e+06	1.45734e+07	2.1439e+06	691500	9.27957e+06	8.1946e+06	9.68516e+06	7.51276e+06	9.31807e+06	1.68131e+07	1.63293e+07	33475.8	1.0018e+06	TG(52:4)	[M+H]
POS3372	M878T18	TG(16:0_18:1_18:3)+Na	TG(52:4)+Na	TG	(16:0_18:1_18:3)	(16:0)	(18:1)	(18:3)		877.726	C55 H98 O6 Na1	17.8624	1.01503e+08	8.23605e+07	8.41071e+07	1.57549e+07	4.80868e+07	6.37351e+07	4.60979e+07	3.93951e+07	4.44473e+07	3.64449e+07	7.4805e+07	7.31659e+07	6.91067e+07	7.69104e+07	TG(52:4)	[M+Na]
POS3419	M842T16	TG(16:2e_18:1_18:1)+H	TG(52:4e)+H	TG	(16:2e_18:1_18:1)	(16:2e)	(18:1)	(18:1)		841.764	C55 H101 O5	15.841	1.57072e+07	1.97514e+08	3.84651e+07	3.1627e+08	1.69238e+08	1.45823e+08	2.88173e+07	3.50104e+07	3.35347e+07	3.53799e+07	2.92528e+07	2.98019e+07	3.71185e+08	3.26286e+08	TG(52:4e)	[M+H]
POS3420	M842T17	TG(20:4e_16:0_16:0)+H	TG(52:4e)+H	TG	(20:4e_16:0_16:0)	(20:4e)	(16:0)	(16:0)		841.764	C55 H101 O5	16.5475	9.75877e+06	8.42766e+06	2.43401e+07	2.17849e+07	5.18542e+06	8.8816e+06	1.57185e+07	2.99797e+07	2.56937e+07	1.92744e+07	1.89779e+07	1.86889e+07	9.9633e+06	8.576e+06	TG(52:4e)	[M+H]
POS3424	M871T2	TG(16:0_18:2_18:3)+NH4	TG(52:5)+NH4	TG	(16:0_18:2_18:3)	(16:0)	(18:2)	(18:3)		870.755	C55 H100 O6 N1	1.37355	575677	371126	37602.7	84700	129041	161323	151682	177530	1.20252e+06	1.47852e+06	208431	144226	26643.7	333766	TG(52:5)	[M+NH4]
POS3425	M871T3	TG(16:1_18:2_18:2)+NH4	TG(52:5)+NH4	TG	(16:1_18:2_18:2)	(16:1)	(18:2)	(18:2)		870.755	C55 H100 O6 N1	2.15	73163.7	269466	635023	631022	916268	429970	466256	863074	759436	220170	441147	410105	7.39969e+06	234003	TG(52:5)	[M+NH4]
POS3426	M871T3	TG(16:0_18:2_18:3)+NH4	TG(52:5)+NH4	TG	(16:0_18:2_18:3)	(16:0)	(18:2)	(18:3)		870.755	C55 H100 O6 N1	2.96257	458408	1.12725e+07	527469	1.03879e+06	651398	833354	74555.2	258699	1.11631e+06	630969	243274	198609	113264	588657	TG(52:5)	[M+NH4]
POS3427	M871T4	TG(16:0_18:2_18:3)+NH4	TG(52:5)+NH4	TG	(16:0_18:2_18:3)	(16:0)	(18:2)	(18:3)		870.755	C55 H100 O6 N1	3.72341	180107	453815	47299.9	142717	415780	198938	102953	84944.2	53716.6	198224	161056	157598	109329	48772.3	TG(52:5)	[M+NH4]
POS3428	M871T5	TG(16:0_18:2_18:3)+NH4	TG(52:5)+NH4	TG	(16:0_18:2_18:3)	(16:0)	(18:2)	(18:3)		870.755	C55 H100 O6 N1	4.51978	1.02303e+06	37040.2	587446	367200	654428	188467	370596	353847	1.54265e+06	1.84329e+06	311350	214919	228870	1.40898e+06	TG(52:5)	[M+NH4]
POS3429	M871T6	TG(22:2_12:1_18:2)+NH4	TG(52:5)+NH4	TG	(22:2_12:1_18:2)	(22:2)	(12:1)	(18:2)		870.755	C55 H100 O6 N1	5.26184	15144.4	1.14169e+06	151195	456157	15140.3	73696.1	47415.9	272061	882833	101958	214863	232730	118647	99428.2	TG(52:5)	[M+NH4]
POS3430	M871T7	TG(16:0_18:2_18:3)+NH4	TG(52:5)+NH4	TG	(16:0_18:2_18:3)	(16:0)	(18:2)	(18:3)		870.755	C55 H100 O6 N1	6.02083	1.60022e+06	4.12989e+06	408542	1.29063e+06	8.09093e+06	1.00824e+06	811110	925716	910123	1.57506e+06	652229	242757	537597	1.7229e+07	TG(52:5)	[M+NH4]
POS3432	M871T7	TG(16:0_18:2_18:3)+NH4	TG(52:5)+NH4	TG	(16:0_18:2_18:3)	(16:0)	(18:2)	(18:3)		870.755	C55 H100 O6 N1	6.70149	317096	94411.4	122580	12228.2	234893	33862.5	161459	63149.2	458243	77636.1	141343	100095	13128.3	78902.4	TG(52:5)	[M+NH4]
POS3433	M854T8	TG(16:0_16:1_20:4)+H	TG(52:5)+H	TG	(16:0_16:1_20:4)	(16:0)	(16:1)	(20:4)		853.728	C55 H97 O6	7.21	23186.5	2.31461e+06	566460	1.1485e+06	5.64754e+07	182329	324733	67212.8	316428	72277.3	126787	243514	2.82751e+06	267571	TG(52:5)	[M+H]
POS3434	M854T10	TG(16:0_16:0_20:5)+H	TG(52:5)+H	TG	(16:0_16:0_20:5)	(16:0)	(16:0)	(20:5)		853.728	C55 H97 O6	9.208	52354.9	790944	61860.4	95988.3	529175	28610.3	88960.3	68666.4	123651	19631	154039	179427	282814	343468	TG(52:5)	[M+H]
POS3435	M876T11	TG(18:4_16:0_18:1)+Na	TG(52:5)+Na	TG	(18:4_16:0_18:1)	(18:4)	(16:0)	(18:1)		875.71	C55 H96 O6 Na1	10.31	54215	321742	222954	414192	1.13919e+06	71725.5	387189	359422	339223	325639	251864	296282	2.57859e+06	1.00234e+06	TG(52:5)	[M+Na]
POS3437	M871T15	TG(16:1_18:2_18:2)+NH4	TG(52:5)+NH4	TG	(16:1_18:2_18:2)	(16:1)	(18:2)	(18:2)		870.755	C55 H100 O6 N1	14.1992	1.27106e+07	4.31458e+07	3.10261e+07	1.12504e+09	4.80315e+07	1.93559e+07	1.17496e+07	1.42613e+07	1.38207e+07	1.49917e+07	1.66286e+07	1.50156e+07	3.28989e+07	4.48241e+07	TG(52:5)	[M+NH4]
POS3439	M854T15	TG(16:1_18:1_18:3)+H	TG(52:5)+H	TG	(16:1_18:1_18:3)	(16:1)	(18:1)	(18:3)		853.728	C55 H97 O6	14.616	2.05748e+07	2.91519e+06	3.37012e+07	2.74889e+06	6.08939e+06	1.80715e+07	1.38124e+07	1.87787e+07	1.09339e+07	1.6234e+07	2.15223e+07	2.10471e+07	9.10588e+06	3.22343e+06	TG(52:5)	[M+H]
POS3440	M854T16	TG(16:1_18:1_18:3)+H	TG(52:5)+H	TG	(16:1_18:1_18:3)	(16:1)	(18:1)	(18:3)		853.728	C55 H97 O6	15.3429	1.54957e+08	1.70269e+08	1.39388e+08	4.40603e+08	1.95147e+08	1.90581e+08	7.22536e+07	1.34191e+08	1.03111e+08	9.31111e+07	1.36885e+08	1.34266e+08	1.70297e+08	1.91882e+08	TG(52:5)	[M+H]
POS3441	M854T17	TG(18:4_16:0_18:1)+H	TG(52:5)+H	TG	(18:4_16:0_18:1)	(18:4)	(16:0)	(18:1)		853.728	C55 H97 O6	16.434	2.21797e+06	8.99844e+06	1.40728e+06	1.71406e+08	7.90939e+06	879787	3.3856e+06	1.42216e+06	1.33829e+06	1.66248e+06	6.45735e+06	6.39967e+06	7.54919e+06	5.66808e+06	TG(52:5)	[M+H]
POS3443	M871T18	TG(16:0_18:2_18:3)+NH4	TG(52:5)+NH4	TG	(16:0_18:2_18:3)	(16:0)	(18:2)	(18:3)		870.755	C55 H100 O6 N1	17.6684	4.02293e+08	1.24511e+08	2.96427e+08	1.67562e+08	1.72261e+08	2.62412e+08	1.79684e+08	1.26877e+08	1.65344e+08	1.41738e+08	2.70823e+08	2.66162e+08	1.25478e+08	1.30131e+08	TG(52:5)	[M+NH4]
POS3484	M840T16	TG(16:2e_18:1_18:2)+H	TG(52:5e)+H	TG	(16:2e_18:1_18:2)	(16:2e)	(18:1)	(18:2)		839.749	C55 H99 O5	15.1261	1.31522e+07	1.44779e+07	2.46179e+07	2.14202e+07	7.55182e+06	1.65282e+07	1.91626e+07	2.60626e+07	2.27413e+07	2.16868e+07	2.56885e+07	2.50971e+07	1.91369e+07	2.29188e+07	TG(52:5e)	[M+H]
POS3485	M840T16	TG(16:0e_16:0_20:5)+H	TG(52:5e)+H	TG	(16:0e_16:0_20:5)	(16:0e)	(16:0)	(20:5)		839.749	C55 H99 O5	15.8491	4.10174e+07	5.02819e+07	7.38115e+07	1.40962e+08	7.1084e+07	9.19088e+07	5.20273e+07	6.98556e+07	4.94845e+07	5.21297e+07	7.39402e+07	7.29685e+07	8.63443e+07	1.18772e+08	TG(52:5e)	[M+H]
POS3486	M840T17	TG(16:2e_18:1_18:2)+H	TG(52:5e)+H	TG	(16:2e_18:1_18:2)	(16:2e)	(18:1)	(18:2)		839.749	C55 H99 O5	16.3456	5.12159e+07	2.4744e+07	1.03262e+08	1.59298e+07	2.09034e+07	5.11832e+07	5.27686e+07	1.0603e+08	1.02027e+08	7.49021e+07	6.0855e+07	6.24084e+07	4.64539e+07	5.20027e+07	TG(52:5e)	[M+H]
POS3487	M840T17	TG(16:1e_18:2_18:2)+H	TG(52:5e)+H	TG	(16:1e_18:2_18:2)	(16:1e)	(18:2)	(18:2)		839.749	C55 H99 O5	16.7017	3.18041e+06	3.72854e+07	1.34696e+07	7.0159e+06	3.14957e+07	4.35406e+06	6.99649e+06	1.13049e+07	1.40401e+07	1.07118e+07	4.47786e+07	4.72554e+07	7.32912e+07	3.57798e+07	TG(52:5e)	[M+H]
POS3488	M840T17	TG(20:4e_15:0_17:1)+H	TG(52:5e)+H	TG	(20:4e_15:0_17:1)	(20:4e)	(15:0)	(17:1)		839.749	C55 H99 O5	16.9941	1.75158e+07	7.69158e+07	5.32485e+07	7.58336e+07	5.35792e+07	1.34531e+07	6.37412e+07	6.52094e+07	4.16737e+07	5.75155e+07	1.39731e+08	1.31964e+08	1.27421e+08	1.78514e+08	TG(52:5e)	[M+H]
POS3489	M840T18	TG(16:1e_18:2_18:2)+H	TG(52:5e)+H	TG	(16:1e_18:2_18:2)	(16:1e)	(18:2)	(18:2)		839.749	C55 H99 O5	17.4823	9.04981e+06	2.18792e+06	2.09057e+07	1.16891e+06	1.51502e+06	1.49253e+07	1.87433e+07	1.7478e+07	1.40497e+07	1.36666e+07	2.41702e+07	2.39552e+07	2.64074e+06	1.33394e+06	TG(52:5e)	[M+H]
POS3491	M852T11	TG(16:0_16:1_20:5)+H	TG(52:6)+H	TG	(16:0_16:1_20:5)	(16:0)	(16:1)	(20:5)		851.712	C55 H95 O6	10.769	41508.5	381292	224577	43658.5	1.53074e+06	83569.2	162998	47343.1	57979.3	74179.6	548364	608381	2.25822e+06	1.31827e+06	TG(52:6)	[M+H]
POS3492	M852T13	TG(29:1_11:2_12:3)+H	TG(52:6)+H	TG	(29:1_11:2_12:3)	(29:1)	(11:2)	(12:3)		851.712	C55 H95 O6	12.205	613875	1.28221e+06	938801	658010	3.3555e+06	191115	671579	352354	56463.2	183235	1.98261e+06	1.98456e+06	3.4701e+06	2.76282e+06	TG(52:6)	[M+H]
POS3493	M869T14	TG(16:1_18:2_18:3)+NH4	TG(52:6)+NH4	TG	(16:1_18:2_18:3)	(16:1)	(18:2)	(18:3)		868.739	C55 H98 O6 N1	13.061	111882	79326.6	403128	7.98812e+07	588541	34907.6	78134.5	136108	95587.2	32609.5	643233	673453	1.78912e+06	1.79402e+06	TG(52:6)	[M+NH4]
POS3494	M852T15	TG(16:1_18:2_18:3)+H	TG(52:6)+H	TG	(16:1_18:2_18:3)	(16:1)	(18:2)	(18:3)		851.712	C55 H95 O6	14.6337	1.44811e+07	8.5787e+06	1.89125e+07	3.56085e+07	1.18721e+07	1.12735e+07	9.5374e+06	7.68212e+06	1.02861e+07	6.10117e+06	1.42727e+07	1.44568e+07	1.18163e+07	9.20998e+06	TG(52:6)	[M+H]
POS3495	M852T16	TG(16:1_18:2_18:3)+H	TG(52:6)+H	TG	(16:1_18:2_18:3)	(16:1)	(18:2)	(18:3)		851.712	C55 H95 O6	15.036	2.41177e+07	1.44156e+07	1.34335e+07	1.74436e+07	1.32167e+07	1.20759e+07	1.26678e+07	1.38076e+07	1.10589e+07	1.08528e+07	1.48604e+07	1.47875e+07	1.39366e+07	1.62219e+07	TG(52:6)	[M+H]
POS3497	M869T18	TG(16:1_18:2_18:3)+NH4	TG(52:6)+NH4	TG	(16:1_18:2_18:3)	(16:1)	(18:2)	(18:3)		868.739	C55 H98 O6 N1	17.6338	1.40105e+09	1.17203e+09	1.10377e+09	8.54385e+08	9.86711e+08	1.45709e+09	8.22901e+08	6.6523e+08	5.92333e+08	5.56137e+08	8.1863e+08	8.27475e+08	1.8633e+09	1.48813e+09	TG(52:6)	[M+NH4]
POS3509	M838T14	TG(18:3e_16:1_18:2)+H	TG(52:6e)+H	TG	(18:3e_16:1_18:2)	(18:3e)	(16:1)	(18:2)		837.733	C55 H97 O5	13.243	1.60826e+06	4.51832e+06	1.14681e+06	6.48713e+06	8.03376e+06	8.02658e+06	5.94545e+06	8.92167e+06	7.0203e+06	6.99726e+06	3.46096e+06	3.18764e+06	1.2343e+07	2.1516e+07	TG(52:6e)	[M+H]
POS3510	M838T15	TG(18:3e_16:1_18:2)+H	TG(52:6e)+H	TG	(18:3e_16:1_18:2)	(18:3e)	(16:1)	(18:2)		837.733	C55 H97 O5	14.2054	136787	5.32626e+06	946241	6.06602e+06	4.73836e+06	2.37272e+06	2.00825e+06	5.16095e+06	6.80516e+06	6.50287e+06	782155	517302	9.08487e+06	7.37433e+06	TG(52:6e)	[M+H]
POS3511	M838T16	TG(16:2e_18:2_18:2)+H	TG(52:6e)+H	TG	(16:2e_18:2_18:2)	(16:2e)	(18:2)	(18:2)		837.733	C55 H97 O5	15.1489	2.17243e+07	1.35881e+07	1.2682e+07	3.09738e+07	9.24621e+06	2.04156e+07	8.10435e+06	8.84282e+06	2.25296e+07	8.30889e+06	4.19067e+07	3.99658e+07	1.84298e+07	2.4067e+07	TG(52:6e)	[M+H]
POS3512	M838T16	TG(16:2e_18:2_18:2)+H	TG(52:6e)+H	TG	(16:2e_18:2_18:2)	(16:2e)	(18:2)	(18:2)		837.733	C55 H97 O5	15.8808	8.48804e+07	3.87607e+08	1.55647e+08	4.439e+08	2.75627e+08	1.57731e+08	1.57015e+08	1.20965e+08	5.95379e+07	1.54587e+08	2.96357e+08	2.89511e+08	6.06413e+08	6.37322e+08	TG(52:6e)	[M+H]
POS3513	M838T17	TG(14:0e_16:1_22:5)+H	TG(52:6e)+H	TG	(14:0e_16:1_22:5)	(14:0e)	(16:1)	(22:5)		837.733	C55 H97 O5	16.3357	3.64719e+07	1.64647e+07	4.57258e+07	2.01415e+07	9.34601e+06	2.84713e+07	5.33127e+07	2.97393e+07	2.27754e+07	4.73064e+07	9.74557e+07	9.73517e+07	1.29068e+07	2.25177e+07	TG(52:6e)	[M+H]
POS3514	M838T17	TG(14:0e_18:1_20:5)+H	TG(52:6e)+H	TG	(14:0e_18:1_20:5)	(14:0e)	(18:1)	(20:5)		837.733	C55 H97 O5	16.807	8.79082e+06	3.19763e+06	2.94542e+06	432716	635648	2.80799e+06	1.62883e+07	1.51493e+07	1.79034e+07	5.28066e+06	1.22265e+07	5.93887e+06	3.91169e+06	1.04716e+07	TG(52:6e)	[M+H]
POS3516	M850T11	TG(19:0_11:2_22:5)+H	TG(52:7)+H	TG	(19:0_11:2_22:5)	(19:0)	(11:2)	(22:5)		849.697	C55 H93 O6	10.383	15959.3	1.24886e+06	159855	112718	99497.6	429676	420812	52922.9	17565.9	9513.37	496543	542673	1.06093e+06	716817	TG(52:7)	[M+H]
POS3517	M850T15	TG(14:0_18:2_20:5)+H	TG(52:7)+H	TG	(14:0_18:2_20:5)	(14:0)	(18:2)	(20:5)		849.697	C55 H93 O6	14.038	6.80594e+06	6.35663e+06	3.06795e+06	1.52373e+08	4.06272e+06	4.69636e+06	4.42786e+06	3.18262e+06	2.94739e+06	3.95534e+06	6.77967e+06	6.66773e+06	7.29744e+06	1.02196e+07	TG(52:7)	[M+H]
POS3518	M867T17	TG(16:1_18:3_18:3)+NH4	TG(52:7)+NH4	TG	(16:1_18:3_18:3)	(16:1)	(18:3)	(18:3)		866.723	C55 H96 O6 N1	16.8264	8.8567e+07	8.4126e+07	6.05616e+07	8.99186e+07	8.53887e+07	4.06467e+07	3.06824e+07	1.88409e+07	2.60575e+07	1.59547e+07	8.71783e+07	8.64537e+07	8.52033e+07	6.10012e+07	TG(52:7)	[M+NH4]
POS3519	M867T18	TG(18:0_14:2_20:5)+NH4	TG(52:7)+NH4	TG	(18:0_14:2_20:5)	(18:0)	(14:2)	(20:5)		866.723	C55 H96 O6 N1	17.4508	6.35728e+07	2.13188e+06	3.02073e+07	125772	4.03458e+06	2.28465e+07	1.16788e+07	7.87186e+06	1.97374e+07	4.1201e+06	2.33033e+07	2.23223e+07	5.39622e+06	7.24195e+06	TG(52:7)	[M+NH4]
POS3520	M836T14	TG(16:2e_18:2_18:3)+H	TG(52:7e)+H	TG	(16:2e_18:2_18:3)	(16:2e)	(18:2)	(18:3)		835.717	C55 H95 O5	13.6301	2.24736e+07	2.20406e+07	1.48291e+07	1.5142e+07	9.36509e+06	617156	3.20971e+06	969077	1.61214e+06	1.0116e+06	9.07979e+06	7.98104e+06	2.7184e+07	6.35399e+07	TG(52:7e)	[M+H]
POS3521	M836T15	TG(12:0e_18:2_22:5)+H	TG(52:7e)+H	TG	(12:0e_18:2_22:5)	(12:0e)	(18:2)	(22:5)		835.717	C55 H95 O5	14.101	2.03633e+07	3.33779e+07	4.16326e+07	4.69706e+07	2.80703e+07	2.21159e+07	2.12777e+07	2.11208e+07	1.55325e+07	2.12538e+07	3.77491e+07	3.77856e+07	6.38544e+07	4.48833e+07	TG(52:7e)	[M+H]
POS3522	M836T16	TG(14:0e_18:2_20:5)+H	TG(52:7e)+H	TG	(14:0e_18:2_20:5)	(14:0e)	(18:2)	(20:5)		835.717	C55 H95 O5	15.1255	3.88508e+07	2.85648e+07	5.01479e+07	6.20152e+07	8.74844e+06	2.83114e+07	7.32346e+07	1.9116e+07	8.67502e+06	1.62976e+07	7.63335e+07	7.61959e+07	2.76e+07	3.5363e+07	TG(52:7e)	[M+H]
POS3523	M836T16	TG(16:2e_16:0_20:5)+H	TG(52:7e)+H	TG	(16:2e_16:0_20:5)	(16:2e)	(16:0)	(20:5)		835.717	C55 H95 O5	15.724	1.9252e+07	1.46932e+07	2.34709e+07	8.3464e+06	6.53911e+06	1.86e+07	2.41034e+07	1.21814e+07	1.16363e+07	3.10837e+07	5.09209e+07	5.00461e+07	1.96943e+07	2.34849e+07	TG(52:7e)	[M+H]
POS3524	M848T18	TG(20:5_14:1_18:2)+H	TG(52:8)+H	TG	(20:5_14:1_18:2)	(20:5)	(14:1)	(18:2)		847.681	C55 H91 O6	17.784	1.48795e+08	8.68639e+07	7.81108e+07	1.14293e+07	1.13752e+07	8.99799e+07	8.28683e+07	4.78199e+07	8.27239e+07	5.79307e+07	7.96941e+07	7.85103e+07	7.99579e+07	8.04254e+06	TG(52:8)	[M+H]
POS3525	M834T15	TG(18:3e_10:4_24:1)+H	TG(52:8e)+H	TG	(18:3e_10:4_24:1)	(18:3e)	(10:4)	(24:1)		833.702	C55 H93 O5	14.0658	1.32266e+07	8.92451e+06	1.14928e+07	3.5522e+07	2.4823e+07	7.79713e+06	3.88274e+06	7.23019e+06	2.30634e+06	5.65122e+06	1.63949e+07	1.40227e+07	1.04977e+07	2.06754e+07	TG(52:8e)	[M+H]
POS3526	M851T15	TG(52:8e)+NH4	TG(52:8e)+NH4	TG	(52:8e)	(52:8e)				850.728	C55 H96 O5 N1	14.8111	1.31215e+06	5.12056e+06	495453	2.65907e+06	2.23303e+06	1.16077e+06	2.30501e+06	805792	54746.4	2.98349e+06	4.4698e+06	4.0867e+06	3.49619e+06	4.99406e+06	TG(52:8e)	[M+NH4]
POS3527	M849T14	TG(52:9e)+NH4	TG(52:9e)+NH4	TG	(52:9e)	(52:9e)				848.713	C55 H94 O5 N1	13.9186	1.5424e+06	276839	696146	419378	509384	2.99069e+06	2.74628e+06	1.55779e+06	508671	1.9409e+06	3.49078e+06	3.38346e+06	512338	571308	TG(52:9e)	[M+NH4]
POS3551	M880T15	TG(20:5_11:2_22:3)+Na	TG(53:10)+Na	TG	(20:5_11:2_22:3)	(20:5)	(11:2)	(22:3)		879.647	C56 H88 O6 Na1	14.567	375533	8.7459e+06	628200	3.65902e+06	2.72592e+06	1.41424e+06	3.13223e+06	2.44553e+06	2.05795e+06	2.83228e+06	2.33392e+06	2.27013e+06	9.5698e+06	9.14899e+06	TG(53:10)	[M+Na]
POS3558	M891T2	TG(19:1_16:0_18:1)+NH4	TG(53:2)+NH4	TG	(19:1_16:0_18:1)	(19:1)	(16:0)	(18:1)		890.817	C56 H108 O6 N1	1.52615	631983	860178	817345	9258.55	33939.4	64056.6	50235.6	122071	227928	2.25449e+06	214550	8217.1	22639	116847	TG(53:2)	[M+NH4]
POS3604	M882T18	TG(16:0e_18:1_19:1)+Na	TG(53:2e)+Na	TG	(16:0e_18:1_19:1)	(16:0e)	(18:1)	(19:1)		881.793	C56 H106 O5 Na1	17.445	1.06321e+07	2.81099e+07	1.62995e+07	2.22794e+07	5.17975e+06	1.4129e+07	1.45751e+07	3.3775e+07	2.36239e+07	1.48921e+07	2.38514e+07	2.30358e+07	2.51187e+07	2.76301e+06	TG(53:2e)	[M+Na]
POS3607	M889T2	TG(17:0_18:1_18:2)+NH4	TG(53:3)+NH4	TG	(17:0_18:1_18:2)	(17:0)	(18:1)	(18:2)		888.801	C56 H106 O6 N1	1.08342	5.62171e+06	90982.7	75670.8	45064.9	830484	83345.4	89779.7	1.48206e+06	846825	7.42128e+06	845295	519499	460245	2.2938e+06	TG(53:3)	[M+NH4]
POS3608	M889T4	TG(18:1_17:1_18:1)+NH4	TG(53:3)+NH4	TG	(18:1_17:1_18:1)	(18:1)	(17:1)	(18:1)		888.801	C56 H106 O6 N1	3.229	285017	80016.4	20433.1	116665	869546	27394.5	163845	174088	168267	348250	43702.4	33430	40653.8	582757	TG(53:3)	[M+NH4]
POS3609	M889T5	TG(17:0_18:1_18:2)+NH4	TG(53:3)+NH4	TG	(17:0_18:1_18:2)	(17:0)	(18:1)	(18:2)		888.801	C56 H106 O6 N1	4.50949	96976.9	97002.5	290469	266979	153759	28346.3	280745	308475	782563	691277	391209	353153	766711	1.05462e+06	TG(53:3)	[M+NH4]
POS3610	M889T6	TG(17:0_18:1_18:2)+NH4	TG(53:3)+NH4	TG	(17:0_18:1_18:2)	(17:0)	(18:1)	(18:2)		888.801	C56 H106 O6 N1	5.492	245084	248033	32557.7	74860	454537	133808	156428	137771	336755	531361	189577	142893	54530.4	473672	TG(53:3)	[M+NH4]
POS3611	M889T18	TG(18:1_17:1_18:1)+NH4	TG(53:3)+NH4	TG	(18:1_17:1_18:1)	(18:1)	(17:1)	(18:1)		888.801	C56 H106 O6 N1	17.448	6.51217e+06	1.73251e+06	3.56181e+06	2.38419e+07	1.4635e+06	2.36781e+06	3.33972e+06	1.88348e+06	2.73971e+06	1.71131e+06	3.33051e+06	3.07476e+06	75420.1	1.53902e+06	TG(53:3)	[M+NH4]
POS3644	M880T17	TG(14:0e_19:0_20:3)+Na	TG(53:3e)+Na	TG	(14:0e_19:0_20:3)	(14:0e)	(19:0)	(20:3)		879.778	C56 H104 O5 Na1	16.825	2.9986e+07	4.39479e+06	2.43969e+07	2.4955e+07	1.20938e+07	1.76608e+07	1.02033e+07	1.45974e+07	1.30088e+07	2.59666e+07	3.35375e+07	2.90545e+07	8.65611e+06	4.90207e+06	TG(53:3e)	[M+Na]
POS3645	M887T17	TG(18:1_17:1_18:2)+NH4	TG(53:4)+NH4	TG	(18:1_17:1_18:2)	(18:1)	(17:1)	(18:2)		886.786	C56 H104 O6 N1	16.085	1.27784e+07	4.91446e+06	7.6135e+06	1.62169e+07	7.38976e+06	5.72162e+06	1.01179e+07	7.543e+06	5.68574e+06	1.39535e+07	3.0945e+07	2.70529e+07	4.8657e+06	1.89776e+06	TG(53:4)	[M+NH4]
POS3646	M887T18	TG(18:1_17:1_18:2)+NH4	TG(53:4)+NH4	TG	(18:1_17:1_18:2)	(18:1)	(17:1)	(18:2)		886.786	C56 H104 O6 N1	17.367	4.13038e+07	1.46168e+07	3.78544e+07	1.22755e+07	6.52303e+07	3.65471e+07	3.04388e+07	3.8923e+07	3.23713e+07	3.88467e+07	2.65546e+07	2.45302e+07	1.82975e+07	2.38258e+07	TG(53:4)	[M+NH4]
POS3673	M878T17	TG(12:0e_18:4_23:0)+Na	TG(53:4e)+Na	TG	(12:0e_18:4_23:0)	(12:0e)	(18:4)	(23:0)		877.762	C56 H102 O5 Na1	16.161	2.02698e+07	3.31801e+07	4.14624e+07	2.27829e+07	1.5749e+07	1.14216e+07	2.50428e+07	2.42436e+07	9.55141e+06	2.76938e+07	2.89501e+07	2.90946e+07	5.75914e+07	6.36454e+07	TG(53:4e)	[M+Na]
POS3674	M878T17	TG(12:0e_18:4_23:0)+Na	TG(53:4e)+Na	TG	(12:0e_18:4_23:0)	(12:0e)	(18:4)	(23:0)		877.762	C56 H102 O5 Na1	16.5739	2.17908e+07	1.2043e+07	4.7903e+07	1.96011e+06	6.3518e+06	1.69937e+07	2.12052e+07	2.01584e+07	1.22711e+07	1.27762e+07	4.1548e+07	4.12474e+07	1.23106e+07	1.25377e+07	TG(53:4e)	[M+Na]
POS3687	M876T16	TG(16:0e_18:4_19:1)+Na	TG(53:5e)+Na	TG	(16:0e_18:4_19:1)	(16:0e)	(18:4)	(19:1)		875.746	C56 H100 O5 Na1	15.1326	3.0541e+07	8.94914e+06	1.12174e+07	7.50267e+06	258592	1.12073e+07	8.54368e+06	9.87352e+06	6.23798e+06	1.10193e+07	2.08135e+07	1.99806e+07	1.74197e+07	2.56117e+07	TG(53:5e)	[M+Na]
POS3688	M876T16	TG(16:2e_18:3_19:0)+Na	TG(53:5e)+Na	TG	(16:2e_18:3_19:0)	(16:2e)	(18:3)	(19:0)		875.746	C56 H100 O5 Na1	15.642	4.12253e+06	4.03151e+06	4.66344e+06	3.53844e+07	2.10335e+06	1.67536e+06	9.13086e+06	2.29798e+06	3.56993e+06	5.62526e+06	1.24623e+07	1.32903e+07	6.90616e+06	3.03565e+06	TG(53:5e)	[M+Na]
POS3689	M876T17	TG(16:2e_18:3_19:0)+Na	TG(53:5e)+Na	TG	(16:2e_18:3_19:0)	(16:2e)	(18:3)	(19:0)		875.746	C56 H100 O5 Na1	16.6	1.96454e+07	2.36626e+07	2.78126e+07	5.86991e+06	5.42282e+06	2.2291e+07	5.05953e+07	2.00614e+07	1.5638e+07	6.17108e+07	3.84642e+07	3.8388e+07	3.87292e+07	2.23746e+07	TG(53:5e)	[M+Na]
POS3703	M874T12	TG(16:1e_18:4_19:1)+Na	TG(53:6e)+Na	TG	(16:1e_18:4_19:1)	(16:1e)	(18:4)	(19:1)		873.731	C56 H98 O5 Na1	11.9982	19237	555954	756229	2.02432e+06	479900	226974	3.41298	43318	40696.8	135661	60.9015	263298	4.60621e+06	426140	TG(53:6e)	[M+Na]
POS3705	M886T17	TG(18:3_17:1_18:3)+Na	TG(53:7)+Na	TG	(18:3_17:1_18:3)	(18:3)	(17:1)	(18:3)		885.694	C56 H94 O6 Na1	16.559	4.4757e+06	2.6305e+07	31926.6	1.05317e+07	1.07606e+07	1.88851e+07	1.44502e+07	9.77466e+06	4.53923e+06	1.03916e+07	1.42601e+07	1.37853e+07	3.43466e+07	6.90959e+07	TG(53:7)	[M+Na]
POS3706	M881T18	TG(18:3_17:1_18:3)+NH4	TG(53:7)+NH4	TG	(18:3_17:1_18:3)	(18:3)	(17:1)	(18:3)		880.739	C56 H98 O6 N1	17.3275	7.42009e+07	5.67076e+07	7.04187e+07	1.88657e+08	6.19278e+07	3.26187e+07	4.84138e+07	3.26263e+07	5.15617e+07	7.5245e+07	4.85995e+07	4.60742e+07	8.29233e+07	1.97903e+08	TG(53:7)	[M+NH4]
POS3715	M850T16	TG(12:1e_19:0_22:6)+H	TG(53:7e)+H	TG	(12:1e_19:0_22:6)	(12:1e)	(19:0)	(22:6)		849.733	C56 H97 O5	15.22	5.0578e+06	2.7994e+07	1.36817e+07	2.47137e+07	2.14771e+07	6.64339e+06	1.30557e+07	9.2873e+06	8.65294e+06	1.66555e+07	4.22655e+06	4.71089e+06	6.63486e+07	3.67248e+07	TG(53:7e)	[M+H]
POS3716	M884T16	TG(18:4_17:1_18:3)+Na	TG(53:8)+Na	TG	(18:4_17:1_18:3)	(18:4)	(17:1)	(18:3)		883.679	C56 H92 O6 Na1	15.3021	256656	224381	1.98177e+06	181188	226037	647898	144228	779685	803735	627868	551010	683113	985243	57849.8	TG(53:8)	[M+Na]
POS3717	M884T16	TG(18:3_14:4_21:1)+Na	TG(53:8)+Na	TG	(18:3_14:4_21:1)	(18:3)	(14:4)	(21:1)		883.679	C56 H92 O6 Na1	15.7999	8.92354e+06	2.94612e+07	8.3502e+06	2.1706e+07	2.03265e+07	4.76993e+06	4.55678e+06	6.27819e+06	7.8604e+06	6.75179e+06	9.83341e+06	9.56768e+06	4.40585e+07	3.75444e+07	TG(53:8)	[M+Na]
POS3718	M884T17	TG(18:3_14:4_21:1)+Na	TG(53:8)+Na	TG	(18:3_14:4_21:1)	(18:3)	(14:4)	(21:1)		883.679	C56 H92 O6 Na1	16.4614	3.75168e+06	2.28452e+06	4.36407e+06	508361	2.55374e+06	3.88026e+06	7.21476e+06	3.17009e+06	2.59699e+06	8.82912e+06	7.41082e+06	7.56762e+06	5.1109e+06	675292	TG(53:8)	[M+Na]
POS3719	M848T15	TG(20:4e_14:4_19:0)+H	TG(53:8e)+H	TG	(20:4e_14:4_19:0)	(20:4e)	(14:4)	(19:0)		847.717	C56 H95 O5	14.0803	680045	704187	3.88394e+06	1.68256e+06	2.6441e+06	2.87466e+06	3.70502e+06	2.83603e+06	1.7533e+06	4.15529e+06	6.16868e+06	5.84891e+06	5.07381e+06	6.81125e+06	TG(53:8e)	[M+H]
POS3721	M882T16	TG(18:3_13:0_22:6)+Na	TG(53:9)+Na	TG	(18:3_13:0_22:6)	(18:3)	(13:0)	(22:6)		881.663	C56 H90 O6 Na1	15.155	6.13196e+06	1.08572e+07	3.0967e+06	4.54951e+06	5.74831e+06	2.92603e+06	6.72892e+06	3.48626e+06	2.7638e+06	7.28489e+06	7.19741e+06	6.66187e+06	1.22653e+07	2.00309e+07	TG(53:9)	[M+Na]
POS3729	M907T2	TG(18:0_18:0_18:1)+NH4	TG(54:1)+NH4	TG	(18:0_18:0_18:1)	(18:0)	(18:0)	(18:1)		906.848	C57 H112 O6 N1	1.43	2.44667e+06	635028	188615	25676.1	401578	244155	184861	91348.3	1.51e+06	2.81397e+06	1.83283e+06	93829	118665	532073	TG(54:1)	[M+NH4]
POS3730	M912T6	TG(18:0_18:0_18:1)+Na	TG(54:1)+Na	TG	(18:0_18:0_18:1)	(18:0)	(18:0)	(18:1)		911.804	C57 H108 O6 Na1	5.8348	229453	4.95931e+06	879098	902689	2.38015e+06	201676	196198	97959.6	322410	200986	274336	452407	1.3153e+06	1.05658e+06	TG(54:1)	[M+Na]
POS3731	M907T7	TG(18:0_18:0_18:1)+NH4	TG(54:1)+NH4	TG	(18:0_18:0_18:1)	(18:0)	(18:0)	(18:1)		906.848	C57 H112 O6 N1	6.344	953307	498009	469893	82883.8	460366	71519.8	320550	917195	2.66479e+06	979824	915650	362385	109997	1.49826e+06	TG(54:1)	[M+NH4]
POS3732	M907T7	TG(18:0_18:0_18:1)+NH4	TG(54:1)+NH4	TG	(18:0_18:0_18:1)	(18:0)	(18:0)	(18:1)		906.848	C57 H112 O6 N1	6.769	461259	1.03747e+06	290181	272029	1.07694e+06	191709	29435.4	131806	302707	598738	414891	300607	18504.4	96596.2	TG(54:1)	[M+NH4]
POS3733	M912T8	TG(18:0_18:0_18:1)+Na	TG(54:1)+Na	TG	(18:0_18:0_18:1)	(18:0)	(18:0)	(18:1)		911.804	C57 H108 O6 Na1	7.179	135207	1.23218e+06	392477	389164	498841	70342.4	192155	318283	502738	125416	121213	138996	280207	225580	TG(54:1)	[M+Na]
POS3734	M912T9	TG(18:0_18:0_18:1)+Na	TG(54:1)+Na	TG	(18:0_18:0_18:1)	(18:0)	(18:0)	(18:1)		911.804	C57 H108 O6 Na1	8.686	205452	3.11578e+06	249605	30695.4	1.92443e+06	248971	32225.5	48995.3	450624	10872.5	74790.5	89192.6	151554	175665	TG(54:1)	[M+Na]
POS3735	M912T10	TG(18:0_18:0_18:1)+Na	TG(54:1)+Na	TG	(18:0_18:0_18:1)	(18:0)	(18:0)	(18:1)		911.804	C57 H108 O6 Na1	9.23168	489151	2.2965e+07	529446	2.87468e+06	1.84689e+06	420854	287455	654597	1.05303e+06	408875	93521.4	101853	885560	490193	TG(54:1)	[M+Na]
POS3736	M907T11	TG(18:0_18:0_18:1)+NH4	TG(54:1)+NH4	TG	(18:0_18:0_18:1)	(18:0)	(18:0)	(18:1)		906.848	C57 H112 O6 N1	10.2777	5.62909e+08	6.79613e+07	1.87361e+09	9.58639e+06	5.5989e+09	7.65296e+07	3.12539e+07	3.92796e+07	1.41041e+08	4.13508e+07	1.10159e+07	1.07394e+07	1.3817e+09	2.07217e+08	TG(54:1)	[M+NH4]
POS3738	M907T12	TG(18:0_18:0_18:1)+NH4	TG(54:1)+NH4	TG	(18:0_18:0_18:1)	(18:0)	(18:0)	(18:1)		906.848	C57 H112 O6 N1	11.4873	4.54612e+06	2.16862e+08	386046	329382	3.85344e+06	713261	3.9759e+06	773552	1.86322e+06	4.49258e+06	1.63739e+06	896340	438708	3.63461e+06	TG(54:1)	[M+NH4]
POS3739	M907T13	TG(18:0_18:0_18:1)+NH4	TG(54:1)+NH4	TG	(18:0_18:0_18:1)	(18:0)	(18:0)	(18:1)		906.848	C57 H112 O6 N1	12.4828	57786.5	4.85675e+06	424515	627687	284976	23454.9	29569	1.04162e+07	200144	34345.2	332707	1.21494e+06	566485	33718.1	TG(54:1)	[M+NH4]
POS3740	M907T14	TG(20:0_16:0_18:1)+NH4	TG(54:1)+NH4	TG	(20:0_16:0_18:1)	(20:0)	(16:0)	(18:1)		906.848	C57 H112 O6 N1	13.2744	3.23316e+06	1.57012e+07	2.33956e+06	1.81919e+06	1.86705e+07	1.65562e+07	5.19898e+06	2.17317e+06	2.52071e+06	6.49173e+06	946295	822920	1.18016e+06	4.97722e+06	TG(54:1)	[M+NH4]
POS3741	M907T14	TG(18:0_18:0_18:1)+NH4	TG(54:1)+NH4	TG	(18:0_18:0_18:1)	(18:0)	(18:0)	(18:1)		906.848	C57 H112 O6 N1	13.976	4.32366e+06	3.25939e+06	223033	830630	4.88528e+06	4.76916e+06	2.29468e+06	2.35497e+06	4.84234e+06	3.48263e+06	2.31755e+06	2.08551e+06	1.61405e+06	3.08535e+06	TG(54:1)	[M+NH4]
POS3742	M907T15	TG(20:0_16:0_18:1)+NH4	TG(54:1)+NH4	TG	(20:0_16:0_18:1)	(20:0)	(16:0)	(18:1)		906.848	C57 H112 O6 N1	14.843	2.09932e+07	1.76268e+07	1.53475e+07	487431	3.15678e+07	2.21626e+06	2.5313e+07	2.77892e+07	1.454e+07	2.77074e+07	696569	624189	2.7861e+06	9.01194e+06	TG(54:1)	[M+NH4]
POS3782	M898T18	TG(16:1e_19:0_19:0)+Na	TG(54:1e)+Na	TG	(16:1e_19:0_19:0)	(16:1e)	(19:0)	(19:0)		897.825	C57 H110 O5 Na1	17.3644	3.61408e+07	4.33375e+07	6.37928e+07	4.21201e+07	2.68793e+07	6.41629e+07	2.25548e+07	9.34569e+07	3.4897e+07	1.94111e+07	4.19875e+07	4.68536e+07	4.87924e+07	2.70326e+07	TG(54:1e)	[M+Na]
POS3798	M910T10	TG(18:0_18:1_18:1)+Na	TG(54:2)+Na	TG	(18:0_18:1_18:1)	(18:0)	(18:1)	(18:1)		909.788	C57 H106 O6 Na1	9.2238	63872.6	198258	104658	15509.9	118016	79275.2	105501	248712	279618	1.12122e+06	147509	118746	37284.3	167242	TG(54:2)	[M+Na]
POS3800	M905T11	TG(18:0_18:1_18:1)+NH4	TG(54:2)+NH4	TG	(18:0_18:1_18:1)	(18:0)	(18:1)	(18:1)		904.833	C57 H110 O6 N1	10.2915	9.4393e+06	2.25106e+07	1.08495e+07	3.3316e+06	3.74868e+07	1.02741e+07	1.09887e+07	7.88088e+06	4.14417e+07	1.13177e+07	5.53026e+06	5.07061e+06	6.31384e+06	1.41814e+07	TG(54:2)	[M+NH4]
POS3863	M896T17	TG(20:1e_16:0_18:1)+Na	TG(54:2e)+Na	TG	(20:1e_16:0_18:1)	(20:1e)	(16:0)	(18:1)		895.809	C57 H108 O5 Na1	16.369	160132	564979	1.8597e+06	2.74128e+06	304229	1.69455e+06	358299	843800	1.57701e+06	943479	839916	1.55053e+06	970940	397390	TG(54:2e)	[M+Na]
POS3864	M896T18	TG(12:1e_19:1_23:0)+Na	TG(54:2e)+Na	TG	(12:1e_19:1_23:0)	(12:1e)	(19:1)	(23:0)		895.809	C57 H108 O5 Na1	17.4946	1.01552e+09	8.0815e+08	1.46042e+09	1.46845e+09	7.15204e+08	6.20993e+08	1.09101e+09	1.37496e+09	1.51767e+09	1.1082e+09	1.27019e+09	1.24492e+09	8.44392e+08	9.633e+08	TG(54:2e)	[M+Na]
POS3865	M896T18	TG(16:0e_19:1_19:1)+Na	TG(54:2e)+Na	TG	(16:0e_19:1_19:1)	(16:0e)	(19:1)	(19:1)		895.809	C57 H108 O5 Na1	17.9979	5.30078e+08	4.13134e+08	8.57404e+08	8.10133e+08	4.38479e+08	6.27802e+08	4.69182e+08	7.97052e+08	6.33533e+08	6.91187e+08	5.28515e+08	5.22386e+08	4.93713e+08	4.44738e+08	TG(54:2e)	[M+Na]
POS3880	M903T4	TG(18:1_18:1_18:1)+NH4	TG(54:3)+NH4	TG	(18:1_18:1_18:1)	(18:1)	(18:1)	(18:1)		902.817	C57 H108 O6 N1	3.18899	4.27188e+06	6.05351e+06	3.42895e+06	4.58791e+06	1.28556e+07	2.64409e+06	1.311e+07	2.13469e+06	2.40577e+07	1.17994e+07	1.08018e+06	947188	113907	2.79312e+06	TG(54:3)	[M+NH4]
POS3889	M908T8	TG(18:1_18:1_18:1)+Na	TG(54:3)+Na	TG	(18:1_18:1_18:1)	(18:1)	(18:1)	(18:1)		907.773	C57 H104 O6 Na1	7.33849	906779	1.29014e+06	599053	2.43595e+06	2.55126e+06	250778	424852	587980	2.48347e+06	942401	485002	385255	2.41033e+06	3.24635e+06	TG(54:3)	[M+Na]
POS3891	M908T8	TG(18:1_18:1_18:1)+Na	TG(54:3)+Na	TG	(18:1_18:1_18:1)	(18:1)	(18:1)	(18:1)		907.773	C57 H104 O6 Na1	7.99843	82621.4	170849	10331.3	201429	29569.5	45240	18594.2	235944	4.69472e+06	523312	216228	163301	205305	44884.1	TG(54:3)	[M+Na]
POS3894	M908T10	TG(18:1_18:1_18:1)+Na	TG(54:3)+Na	TG	(18:1_18:1_18:1)	(18:1)	(18:1)	(18:1)		907.773	C57 H104 O6 Na1	9.21137	30128.2	399469	271801	88447.2	1.60587e+06	195747	326124	178519	208568	164844	117495	113717	61938.7	314770	TG(54:3)	[M+Na]
POS3906	M886T18	TG(18:1_18:1_18:1)+H	TG(54:3)+H	TG	(18:1_18:1_18:1)	(18:1)	(18:1)	(18:1)		885.791	C57 H105 O6	17.4132	2.83696e+07	4.09958e+06	4.80633e+07	1.81422e+06	2.88728e+06	2.41727e+07	1.58107e+07	3.73317e+07	3.42879e+07	2.77155e+07	3.31011e+07	3.00382e+07	1.15906e+07	1.83123e+07	TG(54:3)	[M+H]
POS3961	M894T18	TG(16:2e_19:0_19:1)+Na	TG(54:3e)+Na	TG	(16:2e_19:0_19:1)	(16:2e)	(19:0)	(19:1)		893.793	C57 H106 O5 Na1	17.2276	6.94811e+08	3.0086e+08	1.64773e+09	3.54502e+08	2.0528e+08	7.9731e+08	5.03107e+08	1.30047e+09	6.22917e+08	7.69177e+08	1.06566e+09	1.05762e+09	7.40188e+08	5.62985e+08	TG(54:3e)	[M+Na]
POS3988	M906T6	TG(18:1_18:1_18:2)+Na	TG(54:4)+Na	TG	(18:1_18:1_18:2)	(18:1)	(18:1)	(18:2)		905.757	C57 H102 O6 Na1	5.95356	533733	356086	216105	454688	1.5655e+06	329170	454286	355299	1.59932e+06	1.18511e+06	514385	130875	381903	1.19961e+07	TG(54:4)	[M+Na]
POS4013	M901T17	TG(18:1_18:1_18:2)+NH4	TG(54:4)+NH4	TG	(18:1_18:1_18:2)	(18:1)	(18:1)	(18:2)		900.801	C57 H106 O6 N1	16.7776	5.75605e+07	6.38712e+07	5.09188e+07	3.12137e+09	6.65589e+07	4.51249e+07	4.64525e+07	3.15308e+07	2.05436e+07	5.58108e+07	1.38647e+08	1.40098e+08	7.64395e+07	8.3597e+07	TG(54:4)	[M+NH4]
POS4074	M892T11	TG(16:0e_18:4_20:0)+Na	TG(54:4e)+Na	TG	(16:0e_18:4_20:0)	(16:0e)	(18:4)	(20:0)		891.778	C57 H104 O5 Na1	10.181	791401	900833	5.41834e+06	1.28052e+07	2.47147e+06	1.665e+06	1.05819e+06	3.39617e+06	1.0159e+07	1.59109e+06	886567	491304	203879	3.80092e+07	TG(54:4e)	[M+Na]
POS4075	M870T17	TG(18:3e_16:0_20:1)+H	TG(54:4e)+H	TG	(18:3e_16:0_20:1)	(18:3e)	(16:0)	(20:1)		869.796	C57 H105 O5	16.208	1.25866e+07	1.24513e+07	3.087e+07	2.24172e+07	8.96307e+06	2.6177e+07	2.1059e+07	3.40521e+07	3.50502e+07	2.54948e+07	2.10483e+07	2.10713e+07	1.87673e+07	1.30707e+07	TG(54:4e)	[M+H]
POS4076	M870T18	TG(20:1e_16:0_18:3)+H	TG(54:4e)+H	TG	(20:1e_16:0_18:3)	(20:1e)	(16:0)	(18:3)		869.796	C57 H105 O5	17.3628	5.31717e+07	3.32963e+07	1.78249e+08	8.65533e+07	1.98531e+07	2.19563e+08	1.08234e+08	2.3732e+08	3.17751e+08	1.55203e+08	1.17286e+08	1.16448e+08	6.50482e+07	6.3721e+07	TG(54:4e)	[M+H]
POS4077	M870T18	TG(20:1e_16:1_18:2)+H	TG(54:4e)+H	TG	(20:1e_16:1_18:2)	(20:1e)	(16:1)	(18:2)		869.796	C57 H105 O5	17.9986	2.8621e+07	4.57155e+06	9.34236e+07	2.19057e+07	8.09997e+06	4.71139e+07	3.94674e+07	8.8549e+07	7.83645e+07	5.46992e+07	4.82119e+07	4.98874e+07	1.37091e+07	6.36226e+06	TG(54:4e)	[M+H]
POS4120	M899T16	TG(18:1_18:2_18:2)+NH4	TG(54:5)+NH4	TG	(18:1_18:2_18:2)	(18:1)	(18:2)	(18:2)		898.786	C57 H104 O6 N1	15.9142	9.71996e+06	5.99683e+07	4.13041e+07	1.08302e+09	3.10349e+07	8.87372e+06	9.20996e+06	8.12399e+06	6.53528e+06	6.82836e+06	1.81566e+07	2.05492e+07	7.40384e+07	2.23924e+07	TG(54:5)	[M+NH4]
POS4122	M882T17	TG(18:1_18:1_18:3)+H	TG(54:5)+H	TG	(18:1_18:1_18:3)	(18:1)	(18:1)	(18:3)		881.759	C57 H101 O6	16.5221	4.35997e+07	3.74681e+07	1.78472e+08	2.10247e+08	9.74577e+07	9.53977e+07	2.44783e+07	7.27713e+07	5.37387e+07	5.29442e+07	1.15936e+08	1.16874e+08	1.21183e+08	7.83907e+06	TG(54:5)	[M+H]
POS4196	M868T16	TG(18:3e_18:1_18:1)+H	TG(54:5e)+H	TG	(18:3e_18:1_18:1)	(18:3e)	(18:1)	(18:1)		867.78	C57 H103 O5	15.136	9.49287e+06	9.42484e+06	9.58561e+06	2.28459e+07	8.90498e+06	1.07265e+07	9.03225e+06	1.15388e+07	1.34678e+07	1.22272e+07	1.27092e+07	1.20938e+07	7.77933e+06	3.60674e+07	TG(54:5e)	[M+H]
POS4197	M868T16	TG(18:3e_16:1_20:1)+H	TG(54:5e)+H	TG	(18:3e_16:1_20:1)	(18:3e)	(16:1)	(20:1)		867.78	C57 H103 O5	15.994	5.66974e+06	2.38478e+07	4.73075e+07	2.38096e+07	1.6663e+07	3.17065e+07	1.41985e+07	2.79939e+07	1.06583e+07	1.29057e+07	3.03705e+07	3.56284e+07	5.55781e+07	9.97386e+06	TG(54:5e)	[M+H]
POS4198	M868T17	TG(20:4e_16:0_18:1)+H	TG(54:5e)+H	TG	(20:4e_16:0_18:1)	(20:4e)	(16:0)	(18:1)		867.78	C57 H103 O5	16.5594	9.55231e+07	9.60541e+07	2.11111e+08	2.06483e+08	7.74792e+07	1.61416e+08	1.63354e+08	3.14694e+08	1.81652e+08	1.85796e+08	1.82183e+08	1.80056e+08	1.4518e+08	1.48717e+08	TG(54:5e)	[M+H]
POS4199	M868T18	TG(20:4e_16:0_18:1)+H	TG(54:5e)+H	TG	(20:4e_16:0_18:1)	(20:4e)	(16:0)	(18:1)		867.78	C57 H103 O5	17.2868	5.99614e+07	1.55108e+07	1.39018e+08	1.02755e+07	8.65221e+06	1.45043e+08	5.46498e+07	1.70229e+08	5.0906e+07	8.60405e+07	2.06667e+08	2.08576e+08	7.64744e+06	3.54858e+07	TG(54:5e)	[M+H]
POS4200	M868T18	TG(16:0e_18:0_20:5)+H	TG(54:5e)+H	TG	(16:0e_18:0_20:5)	(16:0e)	(18:0)	(20:5)		867.78	C57 H103 O5	17.8893	3.02188e+08	3.64246e+08	6.11186e+08	4.61168e+08	4.94483e+08	2.33925e+08	3.5124e+08	7.63889e+08	6.33023e+08	4.36938e+08	1.30804e+08	1.29858e+08	5.1561e+08	8.23168e+08	TG(54:5e)	[M+H]
POS4231	M902T11	TG(16:0_18:1_20:5)+Na	TG(54:6)+Na	TG	(16:0_18:1_20:5)	(16:0)	(18:1)	(20:5)		901.726	C57 H98 O6 Na1	10.1914	118626	18243.7	113883	54356.9	95178.1	41539.8	68673.5	68167	67752	52693.6	41386.6	41852.2	40270.3	49256.7	TG(54:6)	[M+Na]
POS4237	M902T15	TG(18:1_18:2_18:3)+Na	TG(54:6)+Na	TG	(18:1_18:2_18:3)	(18:1)	(18:2)	(18:3)		901.726	C57 H98 O6 Na1	14.2001	1.99424e+06	3.51463e+06	1.1803e+06	3.12659e+08	1.60528e+06	448916	1.07583e+06	577859	702763	759819	2.1852e+06	2.17535e+06	2.84233e+06	2.32975e+06	TG(54:6)	[M+Na]
POS4239	M880T16	TG(18:1_18:2_18:3)+H	TG(54:6)+H	TG	(18:1_18:2_18:3)	(18:1)	(18:2)	(18:3)		879.744	C57 H99 O6	15.2726	8.04971e+07	6.41207e+07	8.44601e+07	2.21851e+08	9.29183e+07	4.50188e+07	3.18798e+07	3.36361e+07	2.42324e+07	3.05399e+07	5.96884e+07	5.8342e+07	4.48856e+07	5.48593e+07	TG(54:6)	[M+H]
POS4241	M897T18	TG(16:0_18:1_20:5)+NH4	TG(54:6)+NH4	TG	(16:0_18:1_20:5)	(16:0)	(18:1)	(20:5)		896.77	C57 H102 O6 N1	17.5939	4.98913e+08	2.07813e+10	9.0363e+07	1.3273e+10	5.70802e+09	1.59978e+09	3.31435e+08	1.41274e+09	1.9845e+08	2.88995e+08	3.51226e+08	2.19262e+09	3.05462e+10	2.68963e+09	TG(54:6)	[M+NH4]
POS4289	M866T15	TG(18:3e_18:1_18:2)+H	TG(54:6e)+H	TG	(18:3e_18:1_18:2)	(18:3e)	(18:1)	(18:2)		865.764	C57 H101 O5	14.418	1.03148e+07	1.72016e+07	1.15285e+07	126950	1.50778e+07	1.12239e+07	1.05351e+07	1.44256e+07	1.28598e+07	1.44098e+07	2.30906e+07	2.15543e+07	3.80837e+07	5.43107e+07	TG(54:6e)	[M+H]
POS4290	M866T16	TG(18:3e_18:1_18:2)+H	TG(54:6e)+H	TG	(18:3e_18:1_18:2)	(18:3e)	(18:1)	(18:2)		865.764	C57 H101 O5	15.3173	6.74543e+07	1.30008e+08	1.48088e+08	4.60163e+07	6.13367e+07	1.10204e+08	7.45196e+07	1.04959e+08	7.81793e+07	8.57892e+07	1.25791e+08	1.26432e+08	1.8197e+08	1.98705e+08	TG(54:6e)	[M+H]
POS4291	M866T17	TG(18:3e_18:1_18:2)+H	TG(54:6e)+H	TG	(18:3e_18:1_18:2)	(18:3e)	(18:1)	(18:2)		865.764	C57 H101 O5	16.685	1.36946e+09	1.50761e+10	2.87667e+09	1.25327e+09	1.93407e+09	2.56582e+07	8.95371e+08	1.93234e+09	2.81869e+09	1.89815e+09	3.76427e+08	4.74895e+08	2.44997e+10	5.90457e+09	TG(54:6e)	[M+H]
POS4292	M866T18	TG(14:1e_20:0_20:5)+H	TG(54:6e)+H	TG	(14:1e_20:0_20:5)	(14:1e)	(20:0)	(20:5)		865.764	C57 H101 O5	17.1314	2.26859e+08	3.77059e+08	3.40005e+08	3.79101e+08	2.02576e+08	2.55942e+08	4.60468e+08	2.44158e+08	1.7791e+08	4.21536e+08	7.98733e+08	7.84053e+08	5.25681e+08	5.41208e+08	TG(54:6e)	[M+H]
POS4293	M866T18	TG(16:1e_18:0_20:5)+H	TG(54:6e)+H	TG	(16:1e_18:0_20:5)	(16:1e)	(18:0)	(20:5)		865.764	C57 H101 O5	17.5284	1.4521e+08	5.00919e+07	2.10086e+08	6.22056e+07	4.79658e+07	1.44697e+08	2.0238e+08	1.36377e+08	1.25508e+08	2.08961e+08	3.8352e+08	3.81281e+08	6.72025e+07	3.75565e+07	TG(54:6e)	[M+H]
POS4298	M895T14	TG(18:3_18:2_18:2)+NH4	TG(54:7)+NH4	TG	(18:3_18:2_18:2)	(18:3)	(18:2)	(18:2)		894.755	C57 H100 O6 N1	13.0086	2.75931e+06	1.14084e+06	2.57788e+06	4.34384e+08	912171	363499	1.36213e+06	1.12734e+06	158120	1.349e+06	4.60018e+06	4.01528e+06	1.83306e+07	6.69783e+07	TG(54:7)	[M+NH4]
POS4300	M878T15	TG(18:3_18:2_18:2)+H	TG(54:7)+H	TG	(18:3_18:2_18:2)	(18:3)	(18:2)	(18:2)		877.728	C57 H97 O6	14.4511	1.37889e+07	1.4801e+07	1.57556e+07	5.24321e+07	2.22383e+07	7.94099e+06	5.27977e+06	4.76009e+06	46943.8	3.38275e+06	1.1169e+07	1.12968e+07	1.76545e+07	1.22024e+07	TG(54:7)	[M+H]
POS4302	M895T18	TG(18:3_18:2_18:2)+NH4	TG(54:7)+NH4	TG	(18:3_18:2_18:2)	(18:3)	(18:2)	(18:2)		894.755	C57 H100 O6 N1	17.8251	1.39164e+10	1.34724e+10	1.26555e+10	1.86666e+10	1.37345e+10	9.42713e+09	7.39405e+09	5.99496e+09	6.54943e+09	5.71451e+09	1.109e+10	1.09048e+10	1.32923e+10	1.48996e+10	TG(54:7)	[M+NH4]
POS4316	M864T15	TG(18:3e_18:1_18:3)+H	TG(54:7e)+H	TG	(18:3e_18:1_18:3)	(18:3e)	(18:1)	(18:3)		863.749	C57 H99 O5	14.253	2.37376e+07	7.67559e+07	4.00004e+07	1.32987e+08	7.51926e+07	2.83829e+07	2.03496e+07	2.734e+07	2.09809e+07	2.19524e+07	3.71978e+07	3.62076e+07	8.61139e+07	1.3628e+08	TG(54:7e)	[M+H]
POS4317	M864T16	TG(18:3e_18:2_18:2)+H	TG(54:7e)+H	TG	(18:3e_18:2_18:2)	(18:3e)	(18:2)	(18:2)		863.749	C57 H99 O5	15.8439	2.66332e+08	5.08207e+08	1.78284e+08	3.71898e+08	1.75376e+08	9.50501e+07	5.93218e+07	7.67658e+07	1.63971e+08	1.84123e+08	2.10186e+08	1.72621e+08	4.41236e+08	1.66853e+09	TG(54:7e)	[M+H]
POS4318	M864T17	TG(14:0e_18:2_22:5)+H	TG(54:7e)+H	TG	(14:0e_18:2_22:5)	(14:0e)	(18:2)	(22:5)		863.749	C57 H99 O5	16.4507	1.60626e+08	9.87761e+07	1.54821e+08	1.51735e+08	7.24649e+07	1.26697e+08	2.00538e+08	9.45926e+07	7.69765e+07	2.3595e+08	3.47624e+08	3.40084e+08	1.13818e+08	1.23825e+08	TG(54:7e)	[M+H]
POS4319	M864T17	TG(16:0e_18:2_20:5)+H	TG(54:7e)+H	TG	(16:0e_18:2_20:5)	(16:0e)	(18:2)	(20:5)		863.749	C57 H99 O5	16.644	1.59971e+08	1.01029e+08	1.53732e+08	1.55657e+08	7.24348e+07	1.26617e+08	2.00008e+08	9.46233e+07	7.43701e+07	2.36484e+08	3.44773e+08	3.36676e+08	1.11973e+08	1.22859e+08	TG(54:7e)	[M+H]
POS4320	M876T14	TG(54:8)+H	TG(54:8)+H	TG	(54:8)	(54:8)				875.712	C57 H95 O6	13.314	434801	3.05136e+06	1.22085e+06	3.10141e+07	8.71407e+06	333686	183973	387320	102309	424013	1.841e+06	1.79233e+06	7.05562e+06	7.87169e+06	TG(54:8)	[M+H]
POS4321	M876T14	TG(18:3_18:2_18:3)+H	TG(54:8)+H	TG	(18:3_18:2_18:3)	(18:3)	(18:2)	(18:3)		875.712	C57 H95 O6	13.8788	2.75497e+06	8.0348e+06	7.82019e+06	1.51555e+08	1.3518e+07	4.37998e+06	2.52152e+06	3.90635e+06	2.41765e+06	1.85235e+06	5.9566e+06	6.83248e+06	2.28489e+07	1.1479e+07	TG(54:8)	[M+H]
POS4323	M893T17	TG(18:3_18:2_18:3)+NH4	TG(54:8)+NH4	TG	(18:3_18:2_18:3)	(18:3)	(18:2)	(18:3)		892.739	C57 H98 O6 N1	16.9331	5.0118e+08	1.33313e+07	4.29981e+08	4.02582e+08	3.95705e+08	2.79079e+08	2.07e+08	1.84739e+08	1.96821e+08	1.70341e+08	8.19643e+08	8.01155e+08	2.83778e+06	8.71945e+08	TG(54:8)	[M+NH4]
POS4325	M893T18	TG(18:1_14:2_22:5)+NH4	TG(54:8)+NH4	TG	(18:1_14:2_22:5)	(18:1)	(14:2)	(22:5)		892.739	C57 H98 O6 N1	17.7144	2.51202e+07	3.28747e+06	1.47315e+07	414666	5.94039e+06	7.33257e+06	6.1575e+06	6.45446e+06	2.77145e+06	2.82911e+06	2.11792e+07	2.15587e+07	8.31366e+06	5.26694e+06	TG(54:8)	[M+NH4]
POS4327	M884T14	TG(18:3e_16:1_20:4)+Na	TG(54:8e)+Na	TG	(18:3e_16:1_20:4)	(18:3e)	(16:1)	(20:4)		883.715	C57 H96 O5 Na1	13.541	2.02644e+06	1.55978e+06	4.13009e+06	2.29901e+06	281597	1.01311e+06	1.08887e+06	1.43594e+06	2.52708e+06	339578	6.50023e+06	6.83507e+06	8.17287e+06	3.59964e+06	TG(54:8e)	[M+Na]
POS4328	M862T15	TG(18:3e_18:2_18:3)+H	TG(54:8e)+H	TG	(18:3e_18:2_18:3)	(18:3e)	(18:2)	(18:3)		861.733	C57 H97 O5	14.9478	4.19587e+07	3.95062e+08	2.37115e+07	2.75109e+08	1.22085e+08	1.06553e+07	3.57462e+07	1.82523e+07	1.56221e+07	3.48274e+07	1.11654e+08	1.18302e+08	3.60205e+08	2.43652e+08	TG(54:8e)	[M+H]
POS4329	M862T16	TG(16:1e_16:1_22:6)+H	TG(54:8e)+H	TG	(16:1e_16:1_22:6)	(16:1e)	(16:1)	(22:6)		861.733	C57 H97 O5	15.8	3.84774e+07	2.81575e+07	5.21206e+07	2.33044e+07	1.25846e+07	2.66346e+07	3.41737e+07	2.50266e+07	2.11734e+07	3.68134e+07	5.44176e+07	5.27449e+07	2.39689e+07	2.57847e+07	TG(54:8e)	[M+H]
POS4331	M891T17	TG(18:3_18:3_18:3)+NH4	TG(54:9)+NH4	TG	(18:3_18:3_18:3)	(18:3)	(18:3)	(18:3)		890.723	C57 H96 O6 N1	16.1329	3.3839e+07	3.23096e+06	1.70659e+06	2.67702e+06	4.45705e+06	529529	1.10313e+07	387126	273177	1.1549e+07	2.07583e+07	2.02136e+07	2.85531e+07	3.16357e+07	TG(54:9)	[M+NH4]
POS4332	M874T18	TG(18:0_14:4_22:5)+H	TG(54:9)+H	TG	(18:0_14:4_22:5)	(18:0)	(14:4)	(22:5)		873.697	C57 H93 O6	17.6797	7.52735e+07	1.55314e+07	4.48842e+07	219528	9.13822e+06	5.06907e+07	5.29194e+07	1.54297e+07	4.48909e+07	3.45341e+07	5.8351e+07	5.76923e+07	2.71628e+07	2.56769e+07	TG(54:9)	[M+H]
POS4334	M860T15	TG(18:3e_18:3_18:3)+H	TG(54:9e)+H	TG	(18:3e_18:3_18:3)	(18:3e)	(18:3)	(18:3)		859.717	C57 H95 O5	14.13	1.14625e+07	3.90723e+07	1.77812e+07	2.79868e+07	1.78075e+07	7.61621e+06	1.04072e+07	4.98298e+06	3.09474e+06	1.18072e+07	3.08519e+07	3.07493e+07	4.40331e+07	4.28304e+07	TG(54:9e)	[M+H]
POS4335	M860T15	TG(16:2e_18:2_20:5)+H	TG(54:9e)+H	TG	(16:2e_18:2_20:5)	(16:2e)	(18:2)	(20:5)		859.717	C57 H95 O5	14.9627	2.42435e+07	3.45687e+07	2.75737e+07	2.95665e+07	1.79204e+07	1.60768e+07	2.06839e+07	1.42388e+07	1.08161e+07	1.95466e+07	2.30532e+07	2.25827e+07	2.97585e+07	3.45139e+07	TG(54:9e)	[M+H]
POS4336	M877T17	TG(54:9e)+NH4	TG(54:9e)+NH4	TG	(54:9e)	(54:9e)				876.744	C57 H98 O5 N1	16.076	2.73539e+07	6.07965e+06	3.38268e+07	4.95801e+07	2.15481e+06	2.66602e+07	5.12339e+06	2.79495e+07	1.93387e+07	2.50383e+07	2.8569e+07	2.71216e+07	1.06515e+08	8.38996e+07	TG(54:9e)	[M+NH4]
POS4352	M908T16	TG(11:0_22:5_22:5)+Na	TG(55:10)+Na	TG	(11:0_22:5_22:5)	(11:0)	(22:5)	(22:5)		907.679	C58 H92 O6 Na1	15.1879	3.39126e+06	1.45872e+07	4.26203e+06	6.31699e+06	6.11649e+06	2.65752e+06	3.99454e+06	2.19e+06	1.67201e+06	6.51275e+06	4.5527e+06	4.49833e+06	8.61981e+06	1.3152e+07	TG(55:10)	[M+Na]
POS4353	M908T16	TG(22:3_11:2_22:5)+Na	TG(55:10)+Na	TG	(22:3_11:2_22:5)	(22:3)	(11:2)	(22:5)		907.679	C58 H92 O6 Na1	15.6444	1.91173e+06	1.16003e+07	2.01691e+06	9.10638e+06	3.46044e+06	1.91773e+06	1.16358e+06	594149	630797	2.51566e+06	3.07606e+06	3.42644e+06	2.58785e+06	1.12261e+06	TG(55:10)	[M+Na]
POS4354	M908T17	TG(22:4_11:2_22:4)+Na	TG(55:10)+Na	TG	(22:4_11:2_22:4)	(22:4)	(11:2)	(22:4)		907.679	C58 H92 O6 Na1	16.092	6.3518e+06	2.27215e+06	5.65986e+06	2.66467e+06	2.70278e+06	3.95413e+06	6.86e+06	3.94419e+06	4.54679e+06	4.08828e+06	5.92664e+06	5.72232e+06	2.55139e+06	3.51449e+06	TG(55:10)	[M+Na]
POS4360	M906T15	TG(11:0_22:5_22:6)+Na	TG(55:11)+Na	TG	(11:0_22:5_22:6)	(11:0)	(22:5)	(22:6)		905.663	C58 H90 O6 Na1	14.2687	1.73751e+06	9.04191e+06	286887	4.56086e+06	5.087e+06	495015	2.28086e+06	967313	807097	670069	3.42668e+06	3.49787e+06	7.2494e+06	6.00687e+06	TG(55:11)	[M+Na]
POS4361	M906T15	TG(19:1_14:4_22:6)+Na	TG(55:11)+Na	TG	(19:1_14:4_22:6)	(19:1)	(14:4)	(22:6)		905.663	C58 H90 O6 Na1	14.927	3.18467e+06	1.26746e+06	3.62266e+06	3.27028e+06	2.3341e+06	1.45882e+06	2.34383e+06	2.3471e+06	1.70668e+06	2.05492e+06	3.90344e+06	3.85377e+06	2.92929e+06	3.24819e+06	TG(55:11)	[M+Na]
POS4362	M901T18	TG(22:4_11:2_22:5)+NH4	TG(55:11)+NH4	TG	(22:4_11:2_22:5)	(22:4)	(11:2)	(22:5)		900.708	C58 H94 O6 N1	17.565	1.06322e+09	4.78597e+09	4.99582e+08	5.48569e+09	4.26337e+09	7.12259e+08	1.23952e+08	1.96614e+08	6.46653e+07	8.40924e+07	2.01701e+08	2.2128e+08	4.2862e+09	2.74112e+09	TG(55:11)	[M+NH4]
POS4365	M882T16	TG(22:3_11:3_22:6)+H	TG(55:12)+H	TG	(22:3_11:3_22:6)	(22:3)	(11:3)	(22:6)		881.665	C58 H89 O6	15.4806	2.18592e+06	2.67032e+06	2.09074e+06	1.44875e+06	1.79272e+06	1.9925e+06	4.36132e+06	1.18541e+06	1.57463e+06	5.22891e+06	4.64587e+06	4.60538e+06	2.48715e+06	2.29257e+06	TG(55:12)	[M+H]
POS4388	M908T18	TG(18:1e_18:1_19:1)+Na	TG(55:3e)+Na	TG	(18:1e_18:1_19:1)	(18:1e)	(18:1)	(19:1)		907.809	C58 H108 O5 Na1	17.957	2.27767e+07	3.51475e+06	1.69626e+07	5.30173e+06	5.90512e+06	1.02473e+07	4.13662e+06	1.26069e+07	2.26978e+07	1.02465e+07	1.67806e+07	1.32724e+07	4.55658e+06	2.0272e+07	TG(55:3e)	[M+Na]
POS4400	M906T17	TG(12:0e_20:3_23:1)+Na	TG(55:4e)+Na	TG	(12:0e_20:3_23:1)	(12:0e)	(20:3)	(23:1)		905.793	C58 H106 O5 Na1	16.62	2.27952e+07	1.91472e+07	1.56744e+08	2.17495e+07	1.1397e+06	2.4468e+07	4.21608e+07	2.27622e+07	2.51236e+07	3.19103e+07	5.88996e+07	5.95369e+07	3.05081e+07	2.63886e+07	TG(55:4e)	[M+Na]
POS4401	M913T18	TG(19:1_18:2_18:2)+NH4	TG(55:5)+NH4	TG	(19:1_18:2_18:2)	(19:1)	(18:2)	(18:2)		912.801	C58 H106 O6 N1	17.815	3.53048e+07	6.28608e+06	2.44972e+07	1.22229e+07	1.43256e+07	2.62979e+07	2.26865e+07	1.23167e+07	2.23671e+07	2.29696e+07	2.24684e+07	2.1666e+07	7.33794e+06	2.77382e+07	TG(55:5)	[M+NH4]
POS4408	M904T17	TG(14:0e_19:0_22:5)+Na	TG(55:5e)+Na	TG	(14:0e_19:0_22:5)	(14:0e)	(19:0)	(22:5)		903.778	C58 H104 O5 Na1	16.113	5.62571e+08	1.13244e+08	3.00395e+07	7.06504e+07	2.25064e+07	2.33954e+07	7.15912e+07	2.8672e+07	1.29761e+07	7.42988e+07	4.66587e+07	4.17652e+07	8.58203e+07	1.52124e+08	TG(55:5e)	[M+Na]
POS4409	M882T17	TG(20:1e_17:1_18:3)+H	TG(55:5e)+H	TG	(20:1e_17:1_18:3)	(20:1e)	(17:1)	(18:3)		881.796	C58 H105 O5	16.7397	5.58231e+06	372726	1.31205e+07	438647	473104	8.85788e+06	8.09988e+06	1.04975e+07	1.04795e+07	1.21688e+07	8.92686e+06	9.05306e+06	280939	275382	TG(55:5e)	[M+H]
POS4410	M882T18	TG(18:1e_18:4_19:0)+H	TG(55:5e)+H	TG	(18:1e_18:4_19:0)	(18:1e)	(18:4)	(19:0)		881.796	C58 H105 O5	17.406	1.54509e+07	2.72714e+07	2.69542e+07	3.66409e+07	5.06986e+06	2.18097e+07	1.59136e+07	3.50492e+07	2.21893e+07	1.57112e+07	2.2736e+07	2.15901e+07	3.50302e+07	3.65414e+06	TG(55:5e)	[M+H]
POS4412	M916T18	TG(18:4_18:2_19:0)+Na	TG(55:6)+Na	TG	(18:4_18:2_19:0)	(18:4)	(18:2)	(19:0)		915.741	C58 H100 O6 Na1	17.4056	6.61208e+07	1.8611e+07	2.66554e+07	2.25819e+07	2.76886e+07	4.56972e+07	3.72693e+07	6.90224e+07	9.87314e+07	2.85346e+07	1.9194e+07	1.39302e+07	1.71898e+07	7.22897e+07	TG(55:6)	[M+Na]
POS4421	M902T16	TG(18:3e_18:3_19:0)+Na	TG(55:6e)+Na	TG	(18:3e_18:3_19:0)	(18:3e)	(18:3)	(19:0)		901.762	C58 H102 O5 Na1	15.5643	4.74982e+06	4.24279e+07	6.3882e+06	1.56318e+07	9.02179e+06	9.8723e+06	4.06838e+06	4.03976e+06	2.55327e+06	7.84678e+06	1.54811e+07	1.74925e+07	4.39175e+07	1.52884e+07	TG(55:6e)	[M+Na]
POS4422	M880T17	TG(16:1e_19:0_20:5)+H	TG(55:6e)+H	TG	(16:1e_19:0_20:5)	(16:1e)	(19:0)	(20:5)		879.78	C58 H103 O5	16.6467	2.83861e+07	3.46996e+07	2.32832e+07	6.31858e+07	3.82603e+07	1.25471e+07	1.68507e+07	1.31893e+07	2.4999e+07	2.46148e+07	4.99617e+07	5.09658e+07	7.97161e+07	5.64641e+07	TG(55:6e)	[M+H]
POS4423	M880T18	TG(16:0e_17:0_22:6)+H	TG(55:6e)+H	TG	(16:0e_17:0_22:6)	(16:0e)	(17:0)	(22:6)		879.78	C58 H103 O5	17.449	3.90653e+07	5.86407e+07	6.69594e+07	4.63375e+07	8.29999e+06	2.5146e+07	3.70212e+07	5.03432e+07	4.65633e+07	3.82113e+07	7.04297e+07	7.19547e+07	7.19866e+07	4.84755e+07	TG(55:6e)	[M+H]
POS4425	M914T18	TG(19:1_18:3_18:3)+Na	TG(55:7)+Na	TG	(19:1_18:3_18:3)	(19:1)	(18:3)	(18:3)		913.726	C58 H98 O6 Na1	17.5059	564245	2.13122e+06	7.31332e+06	1.01174e+07	2.0394e+06	4.06237e+06	6.29751e+06	2.34817e+06	657540	2.6391e+06	1.58169e+06	1.57944e+06	6.02329e+06	1.01487e+06	TG(55:7)	[M+Na]
POS4434	M900T5	TG(18:2e_18:4_19:1)+Na	TG(55:7e)+Na	TG	(18:2e_18:4_19:1)	(18:2e)	(18:4)	(19:1)		899.746	C58 H100 O5 Na1	4.59466	170871	1.87632e+06	11178.3	267284	533509	81832.5	15399	90476.1	241001	32264.4	362317	415661	1.23263e+06	487987	TG(55:7e)	[M+Na]
POS4435	M900T6	TG(18:3e_18:4_19:0)+Na	TG(55:7e)+Na	TG	(18:3e_18:4_19:0)	(18:3e)	(18:4)	(19:0)		899.746	C58 H100 O5 Na1	5.9272	323531	1.86055e+07	1.40983e+06	2.17294e+06	5.01461e+06	196074	194992	175785	229312	249507	644315	1.04314e+06	6.53556e+06	1.73384e+06	TG(55:7e)	[M+Na]
POS4436	M900T7	TG(18:3e_18:4_19:0)+Na	TG(55:7e)+Na	TG	(18:3e_18:4_19:0)	(18:3e)	(18:4)	(19:0)		899.746	C58 H100 O5 Na1	6.59379	205465	1.58532e+06	448376	366684	680010	51232.2	82802.4	32188	145457	179070	110143	123028	98758.7	256663	TG(55:7e)	[M+Na]
POS4437	M900T8	TG(18:2e_18:4_19:1)+Na	TG(55:7e)+Na	TG	(18:2e_18:4_19:1)	(18:2e)	(18:4)	(19:1)		899.746	C58 H100 O5 Na1	7.4869	215044	1.43166e+07	406636	6.11987e+06	3.37755e+06	138092	121111	133101	195953	17680.5	104194	400829	6.43005e+06	532481	TG(55:7e)	[M+Na]
POS4438	M900T9	TG(18:3e_18:4_19:0)+Na	TG(55:7e)+Na	TG	(18:3e_18:4_19:0)	(18:3e)	(18:4)	(19:0)		899.746	C58 H100 O5 Na1	8.51815	1.5259e+06	4.7923e+06	1.29533e+06	559340	8.12232e+06	727772	841370	1.857e+06	3.24779e+06	815049	215053	207872	6.24108e+06	1.31387e+07	TG(55:7e)	[M+Na]
POS4439	M900T10	TG(18:3e_18:4_19:0)+Na	TG(55:7e)+Na	TG	(18:3e_18:4_19:0)	(18:3e)	(18:4)	(19:0)		899.746	C58 H100 O5 Na1	9.45849	3460.34	2.36756e+06	349287	1.70813e+07	1.45397e+06	51487.9	14928.5	154159	109223	53110.2	77542.4	190332	1.53287e+06	365583	TG(55:7e)	[M+Na]
POS4440	M900T11	TG(18:3e_18:4_19:0)+Na	TG(55:7e)+Na	TG	(18:3e_18:4_19:0)	(18:3e)	(18:4)	(19:0)		899.746	C58 H100 O5 Na1	10.0316	513961	60506.5	10898.6	1.43009e+07	700062	177312	197847	290871	2.26569e+06	935811	151266	119741	379245	1.44195e+06	TG(55:7e)	[M+Na]
POS4441	M900T12	TG(18:3e_18:4_19:0)+Na	TG(55:7e)+Na	TG	(18:3e_18:4_19:0)	(18:3e)	(18:4)	(19:0)		899.746	C58 H100 O5 Na1	11.047	660340	1.17526e+07	990003	2.45252e+07	1.04699e+07	137209	737733	409248	3.19063e+06	1.5716e+06	201150	177638	1.35865e+06	3.63407e+06	TG(55:7e)	[M+Na]
POS4442	M878T17	TG(16:1e_17:0_22:6)+H	TG(55:7e)+H	TG	(16:1e_17:0_22:6)	(16:1e)	(17:0)	(22:6)		877.764	C58 H101 O5	16.0756	1.60962e+07	3.69206e+07	2.89369e+07	5.94255e+07	1.69001e+07	4.82756e+06	1.90737e+07	2.59206e+07	1.71715e+07	1.71084e+07	4.61474e+07	4.53383e+07	7.92443e+07	5.52941e+07	TG(55:7e)	[M+H]
POS4443	M878T17	TG(16:2e_19:0_20:5)+H	TG(55:7e)+H	TG	(16:2e_19:0_20:5)	(16:2e)	(19:0)	(20:5)		877.764	C58 H101 O5	16.6121	2.17908e+07	1.2043e+07	4.7903e+07	1.96011e+06	6.3518e+06	1.69937e+07	2.12052e+07	2.01584e+07	1.22711e+07	1.27762e+07	4.1548e+07	4.12474e+07	1.23106e+07	1.25377e+07	TG(55:7e)	[M+H]
POS4460	M912T17	TG(19:1_18:3_18:4)+Na	TG(55:8)+Na	TG	(19:1_18:3_18:4)	(19:1)	(18:3)	(18:4)		911.71	C58 H96 O6 Na1	16.3391	3.50885e+07	1.80439e+07	3.16821e+07	2.05216e+07	3.4441e+07	1.59089e+07	1.49955e+07	6.54411e+06	1.9761e+07	1.20391e+07	1.70515e+07	1.71463e+07	2.99104e+07	2.32586e+07	TG(55:8)	[M+Na]
POS4461	M912T18	TG(18:3_14:4_23:1)+Na	TG(55:8)+Na	TG	(18:3_14:4_23:1)	(18:3)	(14:4)	(23:1)		911.71	C58 H96 O6 Na1	17.0727	6.51643e+07	9.99663e+07	7.15498e+06	1.00454e+08	9.42785e+07	2.89063e+07	1.08912e+08	1.59342e+07	9.22344e+07	7.52884e+07	5.847e+07	5.20103e+07	1.38581e+08	2.5935e+08	TG(55:8)	[M+Na]
POS4462	M912T18	TG(18:3_17:1_20:4)+Na	TG(55:8)+Na	TG	(18:3_17:1_20:4)	(18:3)	(17:1)	(20:4)		911.71	C58 H96 O6 Na1	17.5172	1.24267e+07	4.39097e+06	1.57565e+07	1.00525e+07	3.59974e+06	9.22336e+06	9.41345e+06	7.01915e+06	1.44975e+07	8.17808e+06	1.69383e+07	1.68622e+07	4.07828e+06	7.90231e+06	TG(55:8)	[M+Na]
POS4466	M876T16	TG(14:1e_19:1_22:6)+H	TG(55:8e)+H	TG	(14:1e_19:1_22:6)	(14:1e)	(19:1)	(22:6)		875.749	C58 H99 O5	15.2015	2.41382e+06	1.60413e+07	5.34409e+06	3.30937e+06	5.66403e+06	153381	7.98446e+06	4.81763e+06	6.90108e+06	5.0452e+06	1.03276e+07	1.00342e+07	1.45106e+07	1.75234e+07	TG(55:8e)	[M+H]
POS4467	M876T16	TG(14:1e_19:1_22:6)+H	TG(55:8e)+H	TG	(14:1e_19:1_22:6)	(14:1e)	(19:1)	(22:6)		875.749	C58 H99 O5	15.6836	6.81907e+06	3.61826e+06	4.38815e+06	3.49385e+07	2.46186e+06	3.94689e+06	1.25642e+07	3.3942e+06	5.59114e+06	1.28075e+07	1.08613e+07	1.03687e+07	6.01893e+06	5.09942e+06	TG(55:8e)	[M+H]
POS4468	M876T17	TG(14:1e_19:1_22:6)+H	TG(55:8e)+H	TG	(14:1e_19:1_22:6)	(14:1e)	(19:1)	(22:6)		875.749	C58 H99 O5	16.6	4.30282e+07	1.97811e+07	8.2047e+07	2.26786e+07	3.50668e+06	9.80618e+06	4.92905e+07	5.43358e+07	5.12726e+07	4.07174e+07	5.28506e+07	4.93362e+07	5.00483e+06	3.58146e+07	TG(55:8e)	[M+H]
POS4486	M910T16	TG(19:1_18:4_18:4)+Na	TG(55:9)+Na	TG	(19:1_18:4_18:4)	(19:1)	(18:4)	(18:4)		909.694	C58 H94 O6 Na1	15.3152	3.11069e+07	1.28957e+07	1.64312e+07	8.41619e+06	2.81629e+07	3.6542e+06	6.71811e+06	8.30263e+06	7.77496e+06	5.94484e+06	1.04161e+07	9.76882e+06	1.08606e+07	9.17669e+06	TG(55:9)	[M+Na]
POS4487	M910T17	TG(19:1_14:3_22:5)+Na	TG(55:9)+Na	TG	(19:1_14:3_22:5)	(19:1)	(14:3)	(22:5)		909.694	C58 H94 O6 Na1	16.006	1.59195e+07	3.75686e+07	3.16267e+07	3.92154e+07	1.60331e+07	1.34285e+07	1.93759e+07	2.50703e+07	1.51963e+07	3.23628e+07	2.79919e+07	2.86799e+07	5.37782e+07	4.66909e+07	TG(55:9)	[M+Na]
POS4488	M910T17	TG(19:1_18:4_18:4)+Na	TG(55:9)+Na	TG	(19:1_18:4_18:4)	(19:1)	(18:4)	(18:4)		909.694	C58 H94 O6 Na1	16.5176	6.9761e+06	1.00598e+07	5.96998e+06	7.08328e+06	1.11279e+07	2.44227e+06	7.58586e+06	3.967e+06	3.91586e+06	1.52769e+07	1.7154e+07	1.51591e+07	5.39345e+06	1.68347e+07	TG(55:9)	[M+Na]
POS4495	M935T6	TG(29:1_9:0_18:0)+NH4	TG(56:1)+NH4	TG	(29:1_9:0_18:0)	(29:1)	(9:0)	(18:0)		934.88	C59 H116 O6 N1	5.692	622638	1.04494e+06	163450	139828	4.32668e+06	61797.9	83273	1.58318e+06	3.63048e+06	402940	181668	58890.2	212809	3.2776e+06	TG(56:1)	[M+NH4]
POS4496	M935T10	TG(20:0_16:1_20:0)+NH4	TG(56:1)+NH4	TG	(20:0_16:1_20:0)	(20:0)	(16:1)	(20:0)		934.88	C59 H116 O6 N1	9.147	302730	7.36342e+06	1.08438e+06	56841.7	935669	104993	1.42456e+06	790730	1.49127e+06	80891.8	72297.5	71154.1	729508	198811	TG(56:1)	[M+NH4]
POS4497	M935T11	TG(16:0_18:1_22:0)+NH4	TG(56:1)+NH4	TG	(16:0_18:1_22:0)	(16:0)	(18:1)	(22:0)		934.88	C59 H116 O6 N1	10.2211	1.79742e+06	4.96297e+06	1.0332e+06	1.46792e+06	4.50451e+06	1.05475e+06	467452	1.29425e+06	6.8572e+06	3.40059e+06	524503	353068	635127	2.20918e+07	TG(56:1)	[M+NH4]
POS4498	M935T12	TG(18:0_18:1_20:0)+NH4	TG(56:1)+NH4	TG	(18:0_18:1_20:0)	(18:0)	(18:1)	(20:0)		934.88	C59 H116 O6 N1	11.042	100344	1.31876e+07	2.56255e+06	4.53201e+06	2.38171e+07	226945	4.14978e+06	1.99132e+06	6.06848e+06	7.17646e+06	345099	281268	1.82466e+06	4.28483e+06	TG(56:1)	[M+NH4]
POS4499	M935T12	TG(18:0_17:0_21:1)+NH4	TG(56:1)+NH4	TG	(18:0_17:0_21:1)	(18:0)	(17:0)	(21:1)		934.88	C59 H116 O6 N1	11.719	299921	1.05995e+07	854517	1.64129e+06	3.39597e+06	13371.4	1.48271e+06	267303	220858	1.04312e+06	27595	34054.3	202184	622260	TG(56:1)	[M+NH4]
POS4516	M900T13	TG(18:3_18:2_20:5)+H	TG(56:10)+H	TG	(18:3_18:2_20:5)	(18:3)	(18:2)	(20:5)		899.712	C59 H95 O6	12.992	324866	431054	152444	1.49859e+08	573305	56255.7	219126	146046	133165	149601	592320	625524	2.53257e+06	778274	TG(56:10)	[M+H]
POS4517	M900T18	TG(18:4_18:1_20:5)+H	TG(56:10)+H	TG	(18:4_18:1_20:5)	(18:4)	(18:1)	(20:5)		899.712	C59 H95 O6	17.81	9.04569e+08	9.06685e+08	6.51393e+08	1.17222e+09	1.15294e+09	5.98009e+08	4.51048e+08	3.30179e+08	4.05368e+08	3.02551e+08	5.29242e+08	5.21116e+08	8.25632e+08	9.64752e+08	TG(56:10)	[M+H]
POS4521	M898T18	TG(18:4_18:2_20:5)+H	TG(56:11)+H	TG	(18:4_18:2_20:5)	(18:4)	(18:2)	(20:5)		897.697	C59 H93 O6	17.057	3.08364e+07	2.13144e+07	1.92221e+07	447079	2.75763e+07	1.63486e+07	1.55991e+07	1.0725e+07	1.62621e+07	9.78655e+06	2.97046e+07	2.88574e+07	3.71504e+07	3.34493e+07	TG(56:11)	[M+H]
POS4540	M933T11	TG(18:0_18:1_20:1)+NH4	TG(56:2)+NH4	TG	(18:0_18:1_20:1)	(18:0)	(18:1)	(20:1)		932.864	C59 H114 O6 N1	10.321	4.65637e+06	1.15963e+06	1.04388e+06	19814.5	1.40709e+08	7.69853e+06	922601	1.37226e+06	1.06395e+07	6.51723e+06	6.62867e+06	500434	668979	1.16866e+08	TG(56:2)	[M+NH4]
POS4544	M938T17	TG(19:1_16:0_21:1)+Na	TG(56:2)+Na	TG	(19:1_16:0_21:1)	(19:1)	(16:0)	(21:1)		937.819	C59 H110 O6 Na1	16.8033	6.89121e+06	460913	1.04759e+07	2.629e+06	4.42412e+06	3.70298e+06	3.54287e+06	6.97627e+06	5.13825e+06	3.28263e+06	7.39696e+06	7.4668e+06	1.29705e+06	276715	TG(56:2)	[M+Na]
POS4598	M931T11	TG(20:1_18:1_18:1)+NH4	TG(56:3)+NH4	TG	(20:1_18:1_18:1)	(20:1)	(18:1)	(18:1)		930.848	C59 H112 O6 N1	10.1269	2.38369e+06	1.37409e+06	8.17625e+07	277276	3.52938e+08	1.62544e+06	1.6055e+06	1.32111e+06	5.1844e+06	1.25468e+06	829041	683962	3.40859e+07	2.32443e+06	TG(56:3)	[M+NH4]
POS4602	M936T16	TG(19:1_18:1_19:1)+Na	TG(56:3)+Na	TG	(19:1_18:1_19:1)	(19:1)	(18:1)	(19:1)		935.804	C59 H108 O6 Na1	15.308	9.07067e+06	2.56227e+07	9.53256e+06	3.55893e+07	1.08158e+07	1.4406e+07	8.15511e+06	1.44749e+07	8.49103e+06	5.65362e+06	1.33995e+07	1.39833e+07	1.36901e+07	7.69484e+06	TG(56:3)	[M+Na]
POS4640	M922T18	TG(18:2e_19:0_19:1)+Na	TG(56:3e)+Na	TG	(18:2e_19:0_19:1)	(18:2e)	(19:0)	(19:1)		921.825	C59 H110 O5 Na1	17.542	7.13678e+08	8.52886e+08	7.34753e+08	5.24096e+08	4.68866e+08	3.36193e+08	7.18682e+08	6.8038e+08	7.2855e+08	6.95002e+08	9.06839e+08	8.95557e+08	1.09761e+09	1.06639e+09	TG(56:3e)	[M+Na]
POS4660	M912T6	TG(18:0_18:1_20:3)+H	TG(56:4)+H	TG	(18:0_18:1_20:3)	(18:0)	(18:1)	(20:3)		911.806	C59 H107 O6	5.64293	35715.4	3.43846e+06	59978.8	746124	2.07486e+06	18060.5	36419.8	94739.5	168257	115255	220304	465336	3.33244e+06	887604	TG(56:4)	[M+H]
POS4668	M929T10	TG(20:1_18:1_18:2)+NH4	TG(56:4)+NH4	TG	(20:1_18:1_18:2)	(20:1)	(18:1)	(18:2)		928.833	C59 H110 O6 N1	9.63727	788619	1.58604e+07	3.64845e+06	1.73519e+06	4.19657e+06	1.81726e+06	374110	788808	563519	2.37533e+06	93167.8	176326	6.04706e+06	276685	TG(56:4)	[M+NH4]
POS4669	M912T11	TG(18:0_18:1_20:3)+H	TG(56:4)+H	TG	(18:0_18:1_20:3)	(18:0)	(18:1)	(20:3)		911.806	C59 H107 O6	10.232	4.8945e+06	2.12076e+06	2.20856e+06	188682	6.62884e+06	2.26008e+06	1.98564e+06	2.14036e+06	1.04785e+07	5.81124e+06	675014	515000	1.22716e+06	5.00333e+06	TG(56:4)	[M+H]
POS4674	M912T16	TG(18:1_18:1_20:2)+H	TG(56:4)+H	TG	(18:1_18:1_20:2)	(18:1)	(18:1)	(20:2)		911.806	C59 H107 O6	15.8024	9.23728e+06	5.78114e+07	1.82388e+06	8.02389e+07	2.40638e+07	872909	818680	4.2832e+06	1.33148e+07	6.12593e+06	1.01635e+07	8.76208e+06	4.42731e+07	7.99906e+07	TG(56:4)	[M+H]
POS4675	M912T17	TG(19:1_18:2_19:1)+H	TG(56:4)+H	TG	(19:1_18:2_19:1)	(19:1)	(18:2)	(19:1)		911.806	C59 H107 O6	16.543	2.20223e+07	1.94493e+07	5.26604e+07	5.10502e+07	8.82187e+06	3.48273e+07	2.9646e+07	5.56045e+07	3.70423e+07	2.18557e+07	3.16599e+07	3.23632e+07	3.63959e+07	2.89508e+07	TG(56:4)	[M+H]
POS4713	M898T18	TG(18:3e_19:0_19:1)+H	TG(56:4e)+H	TG	(18:3e_19:0_19:1)	(18:3e)	(19:0)	(19:1)		897.827	C59 H109 O5	17.3631	3.61362e+07	4.08344e+07	6.08545e+07	5.39652e+07	2.45459e+07	6.26981e+07	2.13768e+07	9.39906e+07	3.51555e+07	2.47194e+07	4.26471e+07	4.70222e+07	4.64874e+07	2.68735e+07	TG(56:4e)	[M+H]
POS4730	M910T8	TG(18:0_18:1_20:4)+H	TG(56:5)+H	TG	(18:0_18:1_20:4)	(18:0)	(18:1)	(20:4)		909.791	C59 H105 O6	7.51689	2.03855e+06	4.27402e+06	1.12894e+06	2.48694e+06	4.1586e+06	1.26541e+06	1.78306e+06	303231	4.37953e+06	3.03472e+06	363885	266219	1.00656e+06	3.79704e+06	TG(56:5)	[M+H]
POS4732	M910T9	TG(18:0_18:1_20:4)+H	TG(56:5)+H	TG	(18:0_18:1_20:4)	(18:0)	(18:1)	(20:4)		909.791	C59 H105 O6	8.53961	761553	2.31105e+06	353112	1.59278e+06	8.17629e+06	530802	1.50646e+06	3.1978e+06	6.24922e+06	283597	529469	397168	1.8164e+06	4.86376e+06	TG(56:5)	[M+H]
POS4736	M910T11	TG(18:0_18:1_20:4)+H	TG(56:5)+H	TG	(18:0_18:1_20:4)	(18:0)	(18:1)	(20:4)		909.791	C59 H105 O6	10.31	3.14282e+06	2.5015e+06	2.84104e+06	1.32582e+06	2.87759e+06	2.68447e+06	2.72644e+06	2.3139e+06	6.94672e+06	3.37199e+06	1.09674e+06	985704	1.65352e+06	4.10805e+06	TG(56:5)	[M+H]
POS4737	M910T12	TG(19:1_18:3_19:1)+H	TG(56:5)+H	TG	(19:1_18:3_19:1)	(19:1)	(18:3)	(19:1)		909.791	C59 H105 O6	11.948	1.14381e+06	294358	1.18192e+06	667186	1.16069e+06	636551	3.85253e+06	1.24278e+06	3.61508e+06	2.1157e+06	332214	306465	925212	3.59597e+06	TG(56:5)	[M+H]
POS4738	M910T14	TG(16:0_18:2_22:3)+H	TG(56:5)+H	TG	(16:0_18:2_22:3)	(16:0)	(18:2)	(22:3)		909.791	C59 H105 O6	13.357	3.05886e+06	331860	5.50134e+06	335402	3.15459e+06	1.94606e+06	3.24104e+06	3.4141e+06	1.58121e+06	3.1623e+06	7.49893e+06	7.13656e+06	5.37606e+06	5.57467e+06	TG(56:5)	[M+H]
POS4739	M910T15	TG(19:1_18:3_19:1)+H	TG(56:5)+H	TG	(19:1_18:3_19:1)	(19:1)	(18:3)	(19:1)		909.791	C59 H105 O6	14.101	324437	9.9382e+06	2.03325e+06	1.28622e+07	4.56938e+06	1.44009e+06	616554	1.13117e+06	653583	1.22286e+06	3.78193e+06	3.91521e+06	8.78891e+06	6.34662e+06	TG(56:5)	[M+H]
POS4740	M910T16	TG(19:1_18:3_19:1)+H	TG(56:5)+H	TG	(19:1_18:3_19:1)	(19:1)	(18:3)	(19:1)		909.791	C59 H105 O6	15.2199	2.42972e+07	5.24829e+07	2.45401e+07	8.09534e+07	1.85901e+07	2.00643e+07	1.69829e+07	2.34503e+07	1.56911e+07	1.36304e+07	2.76285e+07	2.68853e+07	3.19194e+07	3.731e+07	TG(56:5)	[M+H]
POS4741	M910T16	TG(20:1_18:1_18:3)+H	TG(56:5)+H	TG	(20:1_18:1_18:3)	(20:1)	(18:1)	(18:3)		909.791	C59 H105 O6	15.834	439563	1.00793e+06	1.01927e+06	479062	2.38195e+06	696002	297096	411225	284300	301305	1.09948e+06	1.18435e+06	5.90989e+06	1.10326e+06	TG(56:5)	[M+H]
POS4742	M927T17	TG(18:1_18:2_20:2)+NH4	TG(56:5)+NH4	TG	(18:1_18:2_20:2)	(18:1)	(18:2)	(20:2)		926.817	C59 H108 O6 N1	16.8113	4.55119e+07	8.54655e+07	4.84916e+07	2.55167e+09	1.74029e+08	1.9321e+07	2.21154e+07	4.43568e+07	1.62666e+07	3.40121e+07	7.61448e+07	7.61859e+07	1.11851e+08	1.77194e+08	TG(56:5)	[M+NH4]
POS4811	M918T16	TG(16:1e_18:2_22:2)+Na	TG(56:5e)+Na	TG	(16:1e_18:2_22:2)	(16:1e)	(18:2)	(22:2)		917.793	C59 H106 O5 Na1	15.686	1.20997e+08	1.68386e+08	1.51592e+08	1.03272e+08	6.72508e+07	1.04053e+08	1.20494e+08	7.89192e+07	2.57919e+08	8.00613e+07	1.65527e+08	1.64692e+08	2.40251e+08	2.18341e+08	TG(56:5e)	[M+Na]
POS4813	M896T18	TG(20:2e_18:1_18:2)+H	TG(56:5e)+H	TG	(20:2e_18:1_18:2)	(20:2e)	(18:1)	(18:2)		895.811	C59 H107 O5	17.2051	7.26825e+08	7.97564e+08	1.49497e+09	7.4566e+08	5.11312e+08	8.58983e+08	8.02562e+08	1.50654e+09	1.17637e+09	9.61213e+08	8.84848e+08	8.72231e+08	7.13029e+08	6.09311e+08	TG(56:5e)	[M+H]
POS4827	M925T3	TG(20:2_18:2_18:2)+NH4	TG(56:6)+NH4	TG	(20:2_18:2_18:2)	(20:2)	(18:2)	(18:2)		924.801	C59 H106 O6 N1	2.95	588160	325683	259811	41860.6	336835	205347	100255	200904	1.27672e+06	2.57354e+06	102780	56683.1	39177.9	553552	TG(56:6)	[M+NH4]
POS4828	M925T4	TG(20:2_18:2_18:2)+NH4	TG(56:6)+NH4	TG	(20:2_18:2_18:2)	(20:2)	(18:2)	(18:2)		924.801	C59 H106 O6 N1	3.878	719717	166631	188081	34560.9	624963	100270	171448	199328	2.83886e+06	386899	102212	88069	177324	175769	TG(56:6)	[M+NH4]
POS4829	M925T5	TG(12:0_22:0_22:6)+NH4	TG(56:6)+NH4	TG	(12:0_22:0_22:6)	(12:0)	(22:0)	(22:6)		924.801	C59 H106 O6 N1	4.499	1.04742e+06	222167	258432	75250.8	1.33913e+06	342293	139801	171256	4.06399e+06	2.18792e+06	66687.3	45512.2	260695	267987	TG(56:6)	[M+NH4]
POS4831	M925T7	TG(56:6)+NH4	TG(56:6)+NH4	TG	(56:6)	(56:6)				924.801	C59 H106 O6 N1	6.465	26411.7	18297.1	91351.9	147117	384359	87797.8	804117	379662	1.68091e+06	1.9375e+06	254708	90135.6	191999	1.21141e+06	TG(56:6)	[M+NH4]
POS4842	M925T16	TG(20:2_18:2_18:2)+NH4	TG(56:6)+NH4	TG	(20:2_18:2_18:2)	(20:2)	(18:2)	(18:2)		924.801	C59 H106 O6 N1	15.667	1.13268e+06	4.52952e+06	7.4263e+06	5.37895e+07	5.8188e+06	397869	822190	3.64448e+06	630762	1.32807e+06	7.6191e+06	7.8503e+06	1.00119e+07	8.18585e+06	TG(56:6)	[M+NH4]
POS4844	M908T17	TG(18:1_18:1_20:4)+H	TG(56:6)+H	TG	(18:1_18:1_20:4)	(18:1)	(18:1)	(20:4)		907.775	C59 H103 O6	16.147	1.27895e+08	4.46131e+07	1.1066e+08	1.11684e+08	7.42046e+07	3.21544e+07	7.36196e+07	4.32047e+07	3.94668e+07	3.35228e+07	9.62116e+07	9.88536e+07	3.98847e+07	3.41351e+07	TG(56:6)	[M+H]
POS4923	M906T13	TG(20:1_18:3_18:3)+H	TG(56:7)+H	TG	(20:1_18:3_18:3)	(20:1)	(18:3)	(18:3)		905.759	C59 H101 O6	12.3826	2.49558e+06	5.66999e+06	2.38499e+06	3.7449e+06	2.54389e+06	1.19738e+06	1.93973e+06	1.73195e+06	1.3332e+06	539018	6.09905e+06	5.75167e+06	6.75753e+06	8.17449e+06	TG(56:7)	[M+H]
POS4924	M906T14	TG(18:1_18:1_20:5)+H	TG(56:7)+H	TG	(18:1_18:1_20:5)	(18:1)	(18:1)	(20:5)		905.759	C59 H101 O6	13.1308	1.09773e+06	2.98657e+06	1.30225e+06	2.77904e+06	2.09322e+06	747477	1.46432e+06	888755	571751	1.70779e+06	8.12789e+06	8.2166e+06	7.22089e+06	6.66486e+06	TG(56:7)	[M+H]
POS4925	M906T15	TG(16:0_18:2_22:5)+H	TG(56:7)+H	TG	(16:0_18:2_22:5)	(16:0)	(18:2)	(22:5)		905.759	C59 H101 O6	14.271	7.22522e+06	1.73724e+06	7.02117e+06	3.82868e+06	6.29675e+06	3.15668e+06	5.52698e+06	3.45502e+06	4.64888e+06	1.74316e+06	8.06791e+06	7.81238e+06	3.03964e+06	4.07855e+06	TG(56:7)	[M+H]
POS4926	M906T16	TG(16:0_18:2_22:5)+H	TG(56:7)+H	TG	(16:0_18:2_22:5)	(16:0)	(18:2)	(22:5)		905.759	C59 H101 O6	15.0881	9.76623e+07	1.12512e+08	7.75232e+07	3.34592e+07	2.3512e+08	1.99956e+07	4.11313e+07	2.91018e+07	2.31398e+07	1.83117e+07	8.23958e+07	8.0255e+07	8.11631e+07	2.84025e+07	TG(56:7)	[M+H]
POS4927	M923T18	TG(18:1_18:1_20:5)+NH4	TG(56:7)+NH4	TG	(18:1_18:1_20:5)	(18:1)	(18:1)	(20:5)		922.786	C59 H104 O6 N1	17.7746	1.84667e+08	9.5666e+07	1.87657e+08	5.00298e+06	8.25793e+07	2.00809e+08	1.68752e+08	1.22439e+08	1.50869e+08	1.22067e+08	1.5243e+08	1.40545e+08	1.45471e+08	4.13904e+07	TG(56:7)	[M+NH4]
POS4941	M892T11	TG(14:1e_20:0_22:6)+H	TG(56:7e)+H	TG	(14:1e_20:0_22:6)	(14:1e)	(20:0)	(22:6)		891.78	C59 H103 O5	10.181	783077	900314	5.41487e+06	1.27928e+07	2.50799e+06	1.66074e+06	989367	3.37958e+06	1.00891e+07	1.58581e+06	887748	496719	203779	3.75738e+07	TG(56:7e)	[M+H]
POS4942	M892T12	TG(20:3e_18:2_18:2)+H	TG(56:7e)+H	TG	(20:3e_18:2_18:2)	(20:3e)	(18:2)	(18:2)		891.78	C59 H103 O5	11.498	220153	2.32077e+06	711506	1.84909e+07	2.59664e+06	264989	46.5945	15436.1	153204	338228	583493	629893	826473	93347.2	TG(56:7e)	[M+H]
POS4943	M892T16	TG(20:4e_18:1_18:2)+H	TG(56:7e)+H	TG	(20:4e_18:1_18:2)	(20:4e)	(18:1)	(18:2)		891.78	C59 H103 O5	15.4805	2.63623e+07	2.22225e+07	4.30209e+07	4.76128e+07	2.0505e+07	3.65386e+07	2.46115e+07	3.21326e+07	1.39521e+07	2.42228e+07	6.81773e+07	6.7031e+07	4.86521e+06	1.05085e+07	TG(56:7e)	[M+H]
POS4944	M892T17	TG(20:3e_18:2_18:2)+H	TG(56:7e)+H	TG	(20:3e_18:2_18:2)	(20:3e)	(18:2)	(18:2)		891.78	C59 H103 O5	16.3492	9.78971e+08	1.7149e+09	1.64106e+09	2.14583e+09	1.27261e+09	7.41623e+08	7.4963e+08	9.58952e+08	6.81129e+08	6.17455e+08	1.20595e+09	1.20978e+09	2.10365e+09	1.8723e+09	TG(56:7e)	[M+H]
POS4945	M892T17	TG(16:0e_18:2_22:5)+H	TG(56:7e)+H	TG	(16:0e_18:2_22:5)	(16:0e)	(18:2)	(22:5)		891.78	C59 H103 O5	16.9235	8.30844e+08	1.77077e+10	1.672e+09	4.79061e+09	6.28634e+09	1.23399e+09	1.741e+09	1.05768e+09	6.94271e+08	1.44469e+09	2.83121e+09	2.76605e+09	1.39888e+10	1.94854e+10	TG(56:7e)	[M+H]
POS4947	M892T18	TG(16:2e_20:0_20:5)+H	TG(56:7e)+H	TG	(16:2e_20:0_20:5)	(16:2e)	(20:0)	(20:5)		891.78	C59 H103 O5	17.4284	9.96675e+07	1.0322e+08	1.78821e+08	1.00594e+08	1.69418e+07	1.42377e+08	2.1213e+08	8.55021e+07	4.29618e+07	1.53256e+08	8.05967e+08	7.91193e+08	5.0824e+07	3.6225e+07	TG(56:7e)	[M+H]
POS4955	M921T17	TG(18:1_18:2_20:5)+NH4	TG(56:8)+NH4	TG	(18:1_18:2_20:5)	(18:1)	(18:2)	(20:5)		920.77	C59 H102 O6 N1	16.6465	2.85731e+07	6.16006e+07	2.47873e+07	2.57749e+07	9.42562e+07	4.40752e+07	2.54975e+07	8.52278e+06	8.0807e+06	1.04559e+07	2.22908e+07	2.19529e+07	2.11331e+08	2.06064e+08	TG(56:8)	[M+NH4]
POS4956	M921T18	TG(18:1_18:2_20:5)+NH4	TG(56:8)+NH4	TG	(18:1_18:2_20:5)	(18:1)	(18:2)	(20:5)		920.77	C59 H102 O6 N1	17.0869	2.7584e+07	2.80016e+07	1.10049e+07	5.17216e+07	3.23027e+07	9.57835e+06	1.01606e+07	7.03037e+06	1.4303e+07	6.02266e+06	3.02962e+07	2.91756e+07	4.22198e+07	4.51252e+07	TG(56:8)	[M+NH4]
POS4965	M912T14	TG(56:8e)+Na	TG(56:8e)+Na	TG	(56:8e)	(56:8e)				911.746	C59 H100 O5 Na1	13.277	2.60756e+06	1.37249e+07	4.53427e+06	1.34095e+07	3.21066e+06	4.42662e+06	4.52627e+06	5.81791e+06	2.02054e+06	4.39904e+06	1.48919e+07	1.49666e+07	4.54854e+07	1.77728e+07	TG(56:8e)	[M+Na]
POS4966	M890T15	TG(20:3e_18:2_18:3)+H	TG(56:8e)+H	TG	(20:3e_18:2_18:3)	(20:3e)	(18:2)	(18:3)		889.764	C59 H101 O5	14.3358	2.05479e+07	4.40517e+06	5.26587e+07	1.70972e+08	8.52855e+07	2.80834e+07	1.6507e+07	2.557e+07	1.67878e+07	1.71253e+07	3.36813e+07	3.34305e+07	8.27817e+06	1.09984e+08	TG(56:8e)	[M+H]
POS4967	M890T16	TG(20:4e_18:1_18:3)+H	TG(56:8e)+H	TG	(20:4e_18:1_18:3)	(20:4e)	(18:1)	(18:3)		889.764	C59 H101 O5	15.4169	4.65008e+08	2.49498e+08	6.50689e+08	2.01406e+08	1.18054e+08	3.26259e+08	3.40368e+08	3.24485e+08	2.29179e+08	2.94991e+08	6.03409e+08	5.93102e+08	2.95667e+08	3.32331e+08	TG(56:8e)	[M+H]
POS4968	M890T16	TG(16:0e_18:3_22:5)+H	TG(56:8e)+H	TG	(16:0e_18:3_22:5)	(16:0e)	(18:3)	(22:5)		889.764	C59 H101 O5	15.8314	2.7158e+08	3.07761e+09	4.23132e+08	7.94392e+08	7.79539e+08	8.15244e+06	2.96021e+08	2.37758e+08	2.04973e+08	1.7604e+08	8.88166e+08	8.92481e+08	3.16939e+09	2.95125e+09	TG(56:8e)	[M+H]
POS4969	M907T17	TG(18:3e_16:0_22:5)+NH4	TG(56:8e)+NH4	TG	(18:3e_16:0_22:5)	(18:3e)	(16:0)	(22:5)		906.791	C59 H104 O5 N1	16.424	4.97628e+07	5.23085e+07	6.65332e+07	5.1941e+07	3.12954e+07	3.33641e+06	5.12549e+07	2.46871e+07	3.35481e+07	1.73131e+07	6.03687e+07	5.91972e+07	3.67183e+07	3.90647e+07	TG(56:8e)	[M+NH4]
POS4971	M907T17	TG(16:2e_18:1_22:5)+NH4	TG(56:8e)+NH4	TG	(16:2e_18:1_22:5)	(16:2e)	(18:1)	(22:5)		906.791	C59 H104 O5 N1	16.9936	2.6271e+08	9.28435e+07	3.90865e+08	7.30135e+07	7.15114e+07	2.04977e+08	2.35315e+08	2.01894e+08	1.59248e+08	2.25007e+08	3.52534e+08	3.53102e+08	6.41495e+07	8.1768e+07	TG(56:8e)	[M+NH4]
POS4974	M919T18	TG(18:1_18:3_20:5)+NH4	TG(56:9)+NH4	TG	(18:1_18:3_20:5)	(18:1)	(18:3)	(20:5)		918.755	C59 H100 O6 N1	17.3323	1.0446e+08	3.08106e+08	1.53846e+08	6.62911e+08	3.65957e+08	1.57462e+08	4.77031e+07	7.22451e+07	4.45141e+07	4.88395e+07	8.95927e+07	8.91985e+07	2.96259e+08	3.71681e+08	TG(56:9)	[M+NH4]
POS4980	M910T14	TG(20:3e_18:2_18:4)+Na	TG(56:9e)+Na	TG	(20:3e_18:2_18:4)	(20:3e)	(18:2)	(18:4)		909.731	C59 H98 O5 Na1	13.4698	7.45675e+06	1.42054e+07	2.79615e+06	1.56731e+07	1.08994e+07	2.9858e+06	2.00469e+06	4.58766e+06	1.64359e+06	1.45396e+06	6.09707e+06	6.13107e+06	2.32959e+06	2.09316e+07	TG(56:9e)	[M+Na]
POS4981	M910T15	TG(20:3e_18:3_18:3)+Na	TG(56:9e)+Na	TG	(20:3e_18:3_18:3)	(20:3e)	(18:3)	(18:3)		909.731	C59 H98 O5 Na1	14.388	8.8277e+06	7.52287e+06	1.32071e+07	8.42891e+06	1.84576e+07	2.73036e+06	6.40087e+06	9.55683e+06	4.03136e+06	4.88978e+06	1.08202e+07	1.12827e+07	1.38404e+07	1.16527e+07	TG(56:9e)	[M+Na]
POS4982	M888T15	TG(16:1e_18:4_22:4)+H	TG(56:9e)+H	TG	(16:1e_18:4_22:4)	(16:1e)	(18:4)	(22:4)		887.749	C59 H99 O5	14.848	6.95721e+07	2.31558e+08	2.10539e+08	3.7674e+08	1.09151e+08	1.19939e+08	1.57143e+07	9.43746e+07	1.70849e+08	2.44506e+07	3.71233e+07	3.4266e+07	1.62952e+08	7.39033e+08	TG(56:9e)	[M+H]
POS4983	M888T16	TG(20:4e_18:2_18:3)+H	TG(56:9e)+H	TG	(20:4e_18:2_18:3)	(20:4e)	(18:2)	(18:3)		887.749	C59 H99 O5	15.454	7.11672e+07	4.01973e+08	1.35768e+08	4.98058e+08	2.41613e+08	4.94952e+07	8.99956e+07	3.23191e+07	2.23871e+07	1.08051e+08	3.40372e+08	3.30017e+08	4.20954e+08	5.03076e+08	TG(56:9e)	[M+H]
POS4984	M905T17	TG(16:2e_18:1_22:6)+NH4	TG(56:9e)+NH4	TG	(16:2e_18:1_22:6)	(16:2e)	(18:1)	(22:6)		904.775	C59 H102 O5 N1	16.03	1.24161e+07	1.14853e+07	6.55914e+06	1.42145e+07	1.02533e+06	6.88016e+06	1.64679e+07	3.10397e+06	8.9671e+06	8.27189e+06	2.50575e+07	2.6245e+07	2.39471e+07	1.10692e+07	TG(56:9e)	[M+NH4]
POS4994	M936T16	TG(57:10)+Na	TG(57:10)+Na	TG	(57:10)	(57:10)				935.71	C60 H96 O6 Na1	15.939	2.75134e+07	4.87162e+07	1.80218e+07	2.15825e+07	4.40405e+07	6.11006e+06	1.98467e+07	5.50566e+06	1.57369e+06	1.84298e+07	1.23191e+07	1.04791e+07	6.40401e+07	1.56881e+08	TG(57:10)	[M+Na]
POS4995	M936T17	TG(57:10)+Na	TG(57:10)+Na	TG	(57:10)	(57:10)				935.71	C60 H96 O6 Na1	16.625	4.25512e+06	1.14352e+06	2.19259e+06	2.4836e+06	3.94701e+06	1.42171e+06	2.21068e+06	2.3375e+06	1.98989e+06	549850	3.31699e+06	3.43252e+06	674413	624813	TG(57:10)	[M+Na]
POS4996	M914T18	TG(19:1_18:4_20:5)+H	TG(57:10)+H	TG	(19:1_18:4_20:5)	(19:1)	(18:4)	(20:5)		913.728	C60 H97 O6	17.6485	9.80147e+07	5.38912e+07	5.28307e+07	5.00038e+07	7.09644e+07	2.64314e+07	5.60605e+07	4.00831e+07	1.05638e+08	2.84311e+07	1.70327e+07	1.64989e+07	8.62488e+07	5.50991e+07	TG(57:10)	[M+H]
POS5002	M934T15	TG(18:4_17:1_22:6)+Na	TG(57:11)+Na	TG	(18:4_17:1_22:6)	(18:4)	(17:1)	(22:6)		933.694	C60 H94 O6 Na1	14.1103	4.91877e+07	3.35446e+08	1.15529e+08	1.1396e+08	3.03232e+08	8.13948e+06	1.44706e+07	1.41664e+06	5.11035e+06	4.91406e+06	7.42938e+06	1.21553e+07	2.53213e+08	3.61461e+07	TG(57:11)	[M+Na]
POS5003	M934T16	TG(22:5_11:4_24:2)+Na	TG(57:11)+Na	TG	(22:5_11:4_24:2)	(22:5)	(11:4)	(24:2)		933.694	C60 H94 O6 Na1	15.1402	1.32756e+07	2.01878e+07	2.04031e+06	1.37967e+07	5.30047e+06	7.59577e+06	9.90342e+06	2.74241e+06	6.23846e+06	1.19123e+07	1.34458e+07	1.26354e+07	2.64602e+07	3.15166e+07	TG(57:11)	[M+Na]
POS5004	M934T16	TG(57:11)+Na	TG(57:11)+Na	TG	(57:11)	(57:11)				933.694	C60 H94 O6 Na1	15.6236	4.70384e+06	3.15845e+07	8.31051e+06	3.10355e+07	1.98672e+07	2.60101e+06	1.36371e+07	3.23845e+06	1.33716e+06	6.23724e+06	9.0857e+06	1.02233e+07	3.25053e+07	1.62697e+07	TG(57:11)	[M+Na]
POS5005	M912T17	TG(57:11)+H	TG(57:11)+H	TG	(57:11)	(57:11)				911.712	C60 H95 O6	16.315	1.78319e+07	1.85747e+07	3.00394e+07	2.83698e+07	2.92984e+07	1.20316e+07	9.41763e+06	1.24276e+07	1.44166e+07	9.47738e+06	1.4631e+07	1.47123e+07	1.55501e+07	2.13706e+07	TG(57:11)	[M+H]
POS5006	M912T18	TG(18:4_17:1_22:6)+H	TG(57:11)+H	TG	(18:4_17:1_22:6)	(18:4)	(17:1)	(22:6)		911.712	C60 H95 O6	17.078	4.49303e+07	1.00693e+08	7.02643e+06	9.92353e+07	8.47701e+07	2.41229e+07	8.98514e+07	1.25835e+07	6.9922e+07	4.54283e+07	5.69163e+07	5.40428e+07	1.3939e+08	1.85399e+08	TG(57:11)	[M+H]
POS5007	M912T18	TG(20:5_17:1_20:5)+H	TG(57:11)+H	TG	(20:5_17:1_20:5)	(20:5)	(17:1)	(20:5)		911.712	C60 H95 O6	17.746	2.7526e+06	3.30296e+06	425590	3.27822e+06	4.32563e+06	743352	499997	471106	1.68821e+06	2.1862e+06	5.25858e+06	4.40395e+06	2.29546e+06	3.4723e+06	TG(57:11)	[M+H]
POS5010	M932T16	TG(57:12)+Na	TG(57:12)+Na	TG	(57:12)	(57:12)				931.679	C60 H92 O6 Na1	15.117	1.96962e+06	190668	3.10405e+06	158687	43154.1	1.68326e+06	1.62171e+06	636335	1.39407e+06	1.31485e+06	2.04497e+06	2.07734e+06	862540	69445.1	TG(57:12)	[M+Na]
POS5028	M936T18	TG(14:1e_21:0_22:2)+Na	TG(57:3e)+Na	TG	(14:1e_21:0_22:2)	(14:1e)	(21:0)	(22:2)		935.84	C60 H112 O5 Na1	17.577	4.46175e+07	2.79216e+06	5.74808e+07	6.21954e+06	2.47995e+06	1.59997e+07	6.47962e+07	2.06663e+07	3.21369e+07	4.39418e+07	2.63884e+07	2.57914e+07	5.39689e+06	2.03531e+07	TG(57:3e)	[M+Na]
POS5029	M936T18	TG(57:3e)+Na	TG(57:3e)+Na	TG	(57:3e)	(57:3e)				935.84	C60 H112 O5 Na1	17.9962	1.11798e+07	8.00021e+06	2.12709e+07	3.88286e+06	2.26621e+06	1.29788e+07	1.03379e+07	9.22278e+06	1.98885e+07	1.57662e+07	1.3673e+07	1.38113e+07	8.95132e+06	2.25913e+06	TG(57:3e)	[M+Na]
POS5034	M934T18	TG(18:1e_17:1_22:2)+Na	TG(57:4e)+Na	TG	(18:1e_17:1_22:2)	(18:1e)	(17:1)	(22:2)		933.825	C60 H110 O5 Na1	17.2708	2.25781e+07	1.74856e+07	4.23776e+07	1.69347e+07	2.2291e+07	9.53548e+06	2.7661e+07	3.48501e+07	3.61898e+07	3.46956e+07	2.72502e+07	2.66579e+07	2.81368e+07	1.65568e+07	TG(57:4e)	[M+Na]
POS5035	M934T18	TG(18:0e_18:3_21:1)+Na	TG(57:4e)+Na	TG	(18:0e_18:3_21:1)	(18:0e)	(18:3)	(21:1)		933.825	C60 H110 O5 Na1	17.9277	1.64976e+07	171103	4.21344e+07	4.86013e+06	559312	1.75859e+07	1.65565e+07	2.5821e+07	2.24138e+07	1.11338e+07	2.19014e+07	2.26817e+07	192935	28101.6	TG(57:4e)	[M+Na]
POS5043	M910T16	TG(18:3e_19:1_20:1)+H	TG(57:5e)+H	TG	(18:3e_19:1_20:1)	(18:3e)	(19:1)	(20:1)		909.827	C60 H109 O5	15.8628	6.19398e+06	6.26142e+06	1.84787e+07	1.16444e+07	6.49666e+06	1.44425e+07	6.50437e+06	1.06841e+07	6.86601e+06	2.20655e+07	7.28334e+06	7.37195e+06	1.74715e+07	1.71148e+07	TG(57:5e)	[M+H]
POS5044	M932T17	TG(18:2e_19:1_20:2)+Na	TG(57:5e)+Na	TG	(18:2e_19:1_20:2)	(18:2e)	(19:1)	(20:2)		931.809	C60 H108 O5 Na1	16.5812	4.66413e+07	7.13599e+06	4.91086e+07	6.22706e+06	7.94387e+06	1.41301e+07	3.97536e+07	6.82703e+07	3.64288e+07	2.74252e+07	5.33381e+07	5.40527e+07	1.59839e+07	1.71005e+07	TG(57:5e)	[M+Na]
POS5045	M932T18	TG(16:0e_19:0_22:5)+Na	TG(57:5e)+Na	TG	(16:0e_19:0_22:5)	(16:0e)	(19:0)	(22:5)		931.809	C60 H108 O5 Na1	17.2361	3.33615e+07	1.52137e+07	3.72594e+07	2.09056e+07	9.86688e+06	4.22252e+07	4.43662e+07	3.94572e+07	2.29894e+07	4.40434e+07	6.82857e+07	6.75669e+07	2.11578e+07	3.05264e+07	TG(57:5e)	[M+Na]
POS5047	M939T18	TG(19:1_18:0_20:5)+NH4	TG(57:6)+NH4	TG	(19:1_18:0_20:5)	(19:1)	(18:0)	(20:5)		938.817	C60 H108 O6 N1	17.8749	1.84295e+07	5.01008e+06	1.18086e+07	1.90341e+06	2.51833e+06	1.23999e+07	9.00254e+06	8.13951e+06	7.51876e+06	6.81027e+06	9.3318e+06	9.24034e+06	1.02933e+06	1.20181e+06	TG(57:6)	[M+NH4]
POS5054	M908T16	TG(16:1e_19:0_22:5)+H	TG(57:6e)+H	TG	(16:1e_19:0_22:5)	(16:1e)	(19:0)	(22:5)		907.811	C60 H107 O5	15.155	2.76679e+06	3.36462e+06	4.11795e+06	4.21587e+06	1.81273e+06	8.64016e+06	3.75701e+06	1.09122e+07	8.43243e+06	6.91471e+06	1.32644e+07	1.33707e+07	6.77563e+06	7.85423e+06	TG(57:6e)	[M+H]
POS5055	M930T16	TG(12:1e_22:5_23:0)+Na	TG(57:6e)+Na	TG	(12:1e_22:5_23:0)	(12:1e)	(22:5)	(23:0)		929.793	C60 H106 O5 Na1	15.6765	1.01655e+07	5.45702e+06	3.93494e+07	3.74152e+06	7.19795e+06	2.64523e+07	1.36175e+07	8.7117e+06	2.57805e+07	2.10306e+07	1.71642e+07	1.69557e+07	5.4502e+06	1.30897e+06	TG(57:6e)	[M+Na]
POS5056	M930T17	TG(18:3e_19:1_20:2)+Na	TG(57:6e)+Na	TG	(18:3e_19:1_20:2)	(18:3e)	(19:1)	(20:2)		929.793	C60 H106 O5 Na1	16.2157	2.14436e+07	2.95969e+06	9.10841e+06	4.96887e+06	6.4551e+06	1.45675e+07	3.71422e+07	1.01489e+07	1.32987e+07	2.65842e+07	2.8835e+07	2.91658e+07	4.49641e+06	1.38297e+07	TG(57:6e)	[M+Na]
POS5057	M908T17	TG(16:2e_19:1_22:3)+H	TG(57:6e)+H	TG	(16:2e_19:1_22:3)	(16:2e)	(19:1)	(22:3)		907.811	C60 H107 O5	16.9597	2.10973e+07	1.90307e+07	1.45242e+07	3.59804e+07	1.046e+07	9.50175e+06	2.78969e+07	7.83711e+06	2.15364e+07	2.86551e+07	1.36089e+07	1.44759e+07	2.3876e+07	1.73809e+07	TG(57:6e)	[M+H]
POS5058	M908T18	TG(16:1e_19:0_22:5)+H	TG(57:6e)+H	TG	(16:1e_19:0_22:5)	(16:1e)	(19:0)	(22:5)		907.811	C60 H107 O5	17.6324	3.7902e+07	1.39677e+07	3.46873e+07	2.02037e+07	1.7056e+07	1.72474e+07	2.31709e+07	1.87702e+07	4.01573e+07	3.43664e+07	5.74466e+07	5.62727e+07	1.98408e+07	1.1432e+07	TG(57:6e)	[M+H]
POS5063	M906T15	TG(16:2e_19:0_22:5)+H	TG(57:7e)+H	TG	(16:2e_19:0_22:5)	(16:2e)	(19:0)	(22:5)		905.796	C60 H105 O5	14.8437	9.22746e+06	1.64448e+07	1.8215e+07	2.29564e+07	1.34721e+07	1.09048e+07	1.12744e+07	1.08286e+07	5.12511e+06	1.44402e+07	2.13947e+07	2.19717e+07	2.6583e+07	1.94755e+07	TG(57:7e)	[M+H]
POS5064	M906T16	TG(18:1e_17:1_22:5)+H	TG(57:7e)+H	TG	(18:1e_17:1_22:5)	(18:1e)	(17:1)	(22:5)		905.796	C60 H105 O5	15.4376	3.74882e+06	1.06446e+08	1.85255e+07	1.16768e+08	1.20086e+07	1.22063e+07	8.97902e+06	5.22482e+06	1.77984e+06	6.10734e+06	2.36849e+06	9.46886e+06	2.24445e+08	2.37682e+07	TG(57:7e)	[M+H]
POS5065	M906T17	TG(16:2e_19:0_22:5)+H	TG(57:7e)+H	TG	(16:2e_19:0_22:5)	(16:2e)	(19:0)	(22:5)		905.796	C60 H105 O5	16.4356	2.91196e+07	1.54676e+07	4.06327e+07	1.75916e+07	1.07498e+07	5.0882e+07	2.51654e+07	3.73273e+07	5.32026e+07	2.30631e+07	6.02157e+07	5.867e+07	3.94283e+07	3.49656e+07	TG(57:7e)	[M+H]
POS5066	M906T18	TG(16:0e_19:1_22:6)+H	TG(57:7e)+H	TG	(16:0e_19:1_22:6)	(16:0e)	(19:1)	(22:6)		905.796	C60 H105 O5	17.3739	2.49761e+07	1.16081e+08	3.86826e+07	1.62306e+08	4.27135e+07	2.88856e+07	5.12663e+07	1.94648e+07	3.27512e+07	5.89313e+07	9.83614e+07	9.80512e+07	1.02767e+08	1.38227e+08	TG(57:7e)	[M+H]
POS5067	M906T18	TG(16:0e_19:1_22:6)+H	TG(57:7e)+H	TG	(16:0e_19:1_22:6)	(16:0e)	(19:1)	(22:6)		905.796	C60 H105 O5	17.8217	5.55139e+07	6.29496e+06	2.06329e+07	3.10906e+07	2.69466e+07	1.08002e+07	4.00059e+07	1.37086e+07	7.51425e+06	5.19419e+07	1.31356e+08	1.28099e+08	5.97127e+06	9.31453e+07	TG(57:7e)	[M+H]
POS5074	M940T18	TG(57:8)+Na	TG(57:8)+Na	TG	(57:8)	(57:8)				939.741	C60 H100 O6 Na1	17.837	1.83237e+07	4.37968e+07	1.72376e+07	1.29932e+06	2.77073e+07	7.30914e+06	1.98244e+07	3.83938e+06	6.92208e+06	7.07273e+06	1.76805e+07	1.84384e+07	5.93948e+07	4.97328e+07	TG(57:8)	[M+Na]
POS5079	M904T15	TG(16:2e_19:0_22:6)+H	TG(57:8e)+H	TG	(16:2e_19:0_22:6)	(16:2e)	(19:0)	(22:6)		903.78	C60 H103 O5	14.5485	5.08671e+06	5.35334e+06	6.91083e+06	2.31608e+06	1.75785e+06	2.65317e+06	7.08498e+06	2.9902e+06	3.598e+06	6.83284e+06	1.24972e+07	1.25869e+07	2.24975e+06	8.30309e+06	TG(57:8e)	[M+H]
POS5081	M904T16	TG(16:2e_19:0_22:6)+H	TG(57:8e)+H	TG	(16:2e_19:0_22:6)	(16:2e)	(19:0)	(22:6)		903.78	C60 H103 O5	15.6385	4.85568e+07	1.43685e+07	1.70347e+07	3.2706e+07	1.57943e+07	8.83509e+06	4.07963e+07	1.71299e+07	2.0088e+07	1.85141e+07	4.74053e+07	4.61162e+07	2.41129e+07	3.52938e+07	TG(57:8e)	[M+H]
POS5082	M904T17	TG(16:1e_19:1_22:6)+H	TG(57:8e)+H	TG	(16:1e_19:1_22:6)	(16:1e)	(19:1)	(22:6)		903.78	C60 H103 O5	16.2446	5.48131e+06	5.72286e+08	9.98534e+07	3.172e+08	1.54114e+08	1.73271e+07	1.60449e+08	1.17133e+07	8.4565e+07	8.88565e+07	1.98405e+07	1.75425e+07	5.29687e+08	1.23708e+09	TG(57:8e)	[M+H]
POS5083	M904T17	TG(16:1e_19:1_22:6)+H	TG(57:8e)+H	TG	(16:1e_19:1_22:6)	(16:1e)	(19:1)	(22:6)		903.78	C60 H103 O5	16.7393	3.62371e+07	5.45938e+07	5.22769e+07	2.50759e+07	4.0183e+06	2.94847e+07	5.17924e+07	2.8814e+07	1.28683e+07	4.46209e+07	7.37195e+07	7.2647e+07	4.84047e+07	6.17183e+07	TG(57:8e)	[M+H]
POS5084	M904T18	TG(16:2e_19:0_22:6)+H	TG(57:8e)+H	TG	(16:2e_19:0_22:6)	(16:2e)	(19:0)	(22:6)		903.78	C60 H103 O5	17.398	3.85225e+07	1.9486e+07	1.06926e+07	6.93899e+07	1.69595e+07	8.79397e+06	1.3326e+07	3.22048e+07	1.66072e+07	9.13576e+07	1.48858e+07	1.48953e+07	3.70639e+07	4.32826e+07	TG(57:8e)	[M+H]
POS5091	M902T16	TG(18:3e_19:1_20:5)+H	TG(57:9e)+H	TG	(18:3e_19:1_20:5)	(18:3e)	(19:1)	(20:5)		901.764	C60 H101 O5	15.2724	7.67437e+06	2.32496e+07	4.31296e+06	7.73759e+06	4.944e+06	7.91676e+06	1.02511e+07	2.64361e+06	2.05617e+06	1.7543e+07	2.51745e+07	2.52437e+07	2.71625e+07	1.76193e+07	TG(57:9e)	[M+H]
POS5092	M902T16	TG(16:2e_19:1_22:6)+H	TG(57:9e)+H	TG	(16:2e_19:1_22:6)	(16:2e)	(19:1)	(22:6)		901.764	C60 H101 O5	15.7174	1.20253e+07	1.44203e+07	1.82201e+07	1.58319e+07	5.09833e+06	8.55412e+06	1.4579e+07	1.09334e+07	6.38324e+06	1.18383e+07	1.84097e+07	1.97672e+07	1.42551e+07	8.17666e+06	TG(57:9e)	[M+H]
POS5108	M945T18	TG(18:3_18:2_22:5)+NH4	TG(58:10)+NH4	TG	(18:3_18:2_22:5)	(18:3)	(18:2)	(22:5)		944.77	C61 H102 O6 N1	17.6072	6.92575e+07	1.06482e+08	3.80195e+07	2.14262e+08	1.98773e+08	2.83517e+07	1.60939e+07	1.36514e+07	1.42264e+07	1.82093e+07	7.84618e+07	7.7119e+07	1.99379e+08	2.09663e+08	TG(58:10)	[M+NH4]
POS5113	M914T15	TG(18:3e_18:3_22:4)+H	TG(58:10e)+H	TG	(18:3e_18:3_22:4)	(18:3e)	(18:3)	(22:4)		913.764	C61 H101 O5	14.6974	1.46193e+08	4.16267e+08	1.36102e+08	1.99961e+08	1.024e+08	7.80952e+07	7.99352e+07	5.75431e+07	4.52116e+07	6.33985e+07	1.44719e+08	1.42091e+08	2.47805e+08	2.78831e+08	TG(58:10e)	[M+H]
POS5114	M914T16	TG(18:3e_18:3_22:4)+H	TG(58:10e)+H	TG	(18:3e_18:3_22:4)	(18:3e)	(18:3)	(22:4)		913.764	C61 H101 O5	15.324	8.60322e+07	1.86181e+07	4.52554e+07	9.38422e+07	3.1403e+07	3.31109e+07	7.33875e+07	1.39434e+07	1.49111e+07	5.77477e+07	1.58957e+08	1.56643e+08	8.43213e+07	8.98666e+07	TG(58:10e)	[M+H]
POS5115	M931T17	TG(58:10e)+NH4	TG(58:10e)+NH4	TG	(58:10e)	(58:10e)				930.791	C61 H104 O5 N1	16.2249	3.15985e+07	7.53608e+06	2.34506e+07	5.7993e+06	2.60416e+06	2.07575e+07	3.91794e+07	1.0345e+07	9.14583e+06	3.71458e+07	3.31106e+07	3.29697e+07	5.7972e+06	9.30963e+06	TG(58:10e)	[M+NH4]
POS5117	M943T17	TG(18:3_18:2_22:6)+NH4	TG(58:11)+NH4	TG	(18:3_18:2_22:6)	(18:3)	(18:2)	(22:6)		942.755	C61 H100 O6 N1	16.719	1.93154e+07	1.34266e+06	1.09387e+06	1.36728e+07	6.46364e+06	1.78341e+06	742246	528626	523015	1.45019e+06	1.12237e+07	6.95305e+06	1.67969e+07	7.94691e+07	TG(58:11)	[M+NH4]
POS5118	M943T18	TG(18:3_18:2_22:6)+NH4	TG(58:11)+NH4	TG	(18:3_18:2_22:6)	(18:3)	(18:2)	(22:6)		942.755	C61 H100 O6 N1	17.1824	4.44162e+06	6093.82	1.69101e+06	1.0766e+06	3.48761e+06	2.74681e+06	707669	1.29737e+06	1.55438e+06	443974	7.11474e+06	7.46243e+06	6.29853e+06	189648	TG(58:11)	[M+NH4]
POS5122	M912T15	TG(18:3e_18:3_22:5)+H	TG(58:11e)+H	TG	(18:3e_18:3_22:5)	(18:3e)	(18:3)	(22:5)		911.749	C61 H99 O5	14.4986	2.71606e+07	3.28499e+07	4.58757e+07	1.08952e+07	2.19057e+07	4.50578e+07	2.42011e+07	5.52073e+07	2.2384e+07	1.66954e+07	5.04946e+07	4.98469e+07	3.92522e+07	2.86082e+07	TG(58:11e)	[M+H]
POS5174	M938T17	TG(22:1_18:2_18:2)+H	TG(58:5)+H	TG	(22:1_18:2_18:2)	(22:1)	(18:2)	(18:2)		937.822	C61 H109 O6	16.226	8.09607e+06	7.76201e+06	7.5495e+06	1.16261e+07	4.52291e+06	3.44528e+06	4.08988e+06	2.21645e+06	1.81767e+06	1.20465e+06	6.03867e+06	6.25327e+06	1.77659e+06	6.54945e+06	TG(58:5)	[M+H]
POS5175	M938T17	TG(22:1_18:2_18:2)+H	TG(58:5)+H	TG	(22:1_18:2_18:2)	(22:1)	(18:2)	(18:2)		937.822	C61 H109 O6	16.7398	3.67742e+06	1.15414e+06	8.04733e+06	3.483e+06	3.37793e+06	4.03431e+06	4.79668e+06	4.44107e+06	2.50879e+06	3.36835e+06	6.82484e+06	7.38705e+06	817973	3.11179e+06	TG(58:5)	[M+H]
POS5184	M924T18	TG(18:3e_18:1_22:1)+H	TG(58:5e)+H	TG	(18:3e_18:1_22:1)	(18:3e)	(18:1)	(22:1)		923.843	C61 H111 O5	17.6211	2.71729e+07	4.33638e+07	4.97396e+07	4.49584e+07	3.55803e+07	4.43481e+07	3.26821e+07	3.52693e+07	2.44071e+07	3.89227e+07	4.28083e+07	4.52578e+07	4.0559e+07	2.9105e+07	TG(58:5e)	[M+H]
POS5191	M936T15	TG(18:3_18:2_22:1)+H	TG(58:6)+H	TG	(18:3_18:2_22:1)	(18:3)	(18:2)	(22:1)		935.806	C61 H107 O6	14.2771	8.91515e+06	3.13728e+07	1.24465e+07	3.19748e+07	1.67166e+07	8.66713e+06	7.86739e+06	8.44463e+06	6.86587e+06	5.25759e+06	1.19254e+07	1.20173e+07	2.74962e+07	3.03993e+07	TG(58:6)	[M+H]
POS5192	M936T16	TG(22:2_18:2_18:2)+H	TG(58:6)+H	TG	(22:2_18:2_18:2)	(22:2)	(18:2)	(18:2)		935.806	C61 H107 O6	15.4314	1.0174e+07	8.25147e+06	1.83864e+07	3.35355e+07	1.16985e+07	7.5949e+06	2.89753e+06	7.31045e+06	4.43034e+06	2.58708e+06	7.55659e+06	8.10387e+06	333904	886484	TG(58:6)	[M+H]
POS5193	M936T18	TG(20:0_18:1_20:5)+H	TG(58:6)+H	TG	(20:0_18:1_20:5)	(20:0)	(18:1)	(20:5)		935.806	C61 H107 O6	17.949	1.76521e+07	3.66783e+07	7.96683e+06	6.97804e+06	1.82488e+07	2.74692e+06	1.90808e+07	5.66274e+06	6.85239e+06	1.09371e+07	4.74601e+07	4.80459e+07	3.54174e+07	1.87202e+07	TG(58:6)	[M+H]
POS5203	M922T2	TG(20:4e_19:1_19:1)+H	TG(58:6e)+H	TG	(20:4e_19:1_19:1)	(20:4e)	(19:1)	(19:1)		921.827	C61 H109 O5	1.517	220363	21224.1	46478.4	67945.5	84211.8	62114.1	53614.3	24222.1	56713.2	91806.8	91390.2	79907.7	13429.5	22432.8	TG(58:6e)	[M+H]
POS5204	M922T6	TG(20:0e_14:4_24:2)+H	TG(58:6e)+H	TG	(20:0e_14:4_24:2)	(20:0e)	(14:4)	(24:2)		921.827	C61 H109 O5	5.045	112290	186462	40772.3	109096	348032	20481.1	24043.2	115299	30457	277194	164530	116984	81200.2	144545	TG(58:6e)	[M+H]
POS5205	M922T17	TG(18:3e_18:1_22:2)+H	TG(58:6e)+H	TG	(18:3e_18:1_22:2)	(18:3e)	(18:1)	(22:2)		921.827	C61 H109 O5	16.4811	2.26633e+08	1.96631e+08	2.07231e+08	3.41656e+08	1.89495e+08	1.66785e+08	2.1402e+08	1.87178e+08	2.84206e+08	2.64712e+08	2.00059e+08	1.93251e+08	2.29299e+08	2.18316e+08	TG(58:6e)	[M+H]
POS5207	M922T17	TG(18:3e_18:1_22:2)+H	TG(58:6e)+H	TG	(18:3e_18:1_22:2)	(18:3e)	(18:1)	(22:2)		921.827	C61 H109 O5	16.9909	7.46341e+07	3.23332e+09	4.12664e+08	5.96137e+09	3.29299e+09	5.39903e+08	2.65502e+08	1.981e+08	4.09697e+08	3.95608e+08	1.58906e+08	1.76291e+08	4.29074e+09	2.49862e+09	TG(58:6e)	[M+H]
POS5208	M922T18	TG(20:0e_18:1_20:5)+H	TG(58:6e)+H	TG	(20:0e_18:1_20:5)	(20:0e)	(18:1)	(20:5)		921.827	C61 H109 O5	17.6798	7.16363e+07	9.2434e+07	9.55252e+07	1.81306e+08	8.85412e+07	5.45113e+07	1.3493e+08	1.10537e+08	6.26325e+07	1.18893e+08	1.9197e+08	1.88738e+08	1.15324e+06	8.66824e+07	TG(58:6e)	[M+H]
POS5220	M934T14	TG(18:3_18:2_22:2)+H	TG(58:7)+H	TG	(18:3_18:2_22:2)	(18:3)	(18:2)	(22:2)		933.791	C61 H105 O6	13.359	1.66315e+06	992187	1.59299e+06	1.61139e+06	879685	1.08079e+06	1.28203e+06	981842	402872	1.59479e+06	6.50736e+06	6.43674e+06	1.60656e+06	3.12112e+06	TG(58:7)	[M+H]
POS5221	M934T15	TG(22:3_18:2_18:2)+H	TG(58:7)+H	TG	(22:3_18:2_18:2)	(22:3)	(18:2)	(18:2)		933.791	C61 H105 O6	14.1778	1.94674e+06	4.53089e+07	1.99866e+07	7.0952e+07	1.47371e+07	1.30487e+07	8.36934e+06	169222	6.29667e+06	5.87686e+06	1.63582e+07	1.6585e+07	1.88194e+07	1.8509e+07	TG(58:7)	[M+H]
POS5222	M934T15	TG(18:3_18:2_22:2)+H	TG(58:7)+H	TG	(18:3_18:2_22:2)	(18:3)	(18:2)	(22:2)		933.791	C61 H105 O6	14.963	1.18892e+07	8.92855e+07	699845	8.51553e+07	1.70218e+08	1.52366e+07	5.76355e+06	1.56233e+07	7.89837e+06	5.61449e+06	1.69114e+07	1.91807e+07	7.86259e+07	3.24759e+07	TG(58:7)	[M+H]
POS5223	M934T16	TG(18:3_18:2_22:2)+H	TG(58:7)+H	TG	(18:3_18:2_22:2)	(18:3)	(18:2)	(22:2)		933.791	C61 H105 O6	15.846	7.44553e+07	2.07166e+08	7.69307e+07	1.64898e+08	5.12171e+08	1.71557e+07	3.08158e+07	2.45736e+07	8.78602e+06	1.59368e+07	5.9954e+07	5.7788e+07	1.24966e+08	1.6404e+08	TG(58:7)	[M+H]
POS5235	M920T13	TG(18:3e_18:2_22:2)+H	TG(58:7e)+H	TG	(18:3e_18:2_22:2)	(18:3e)	(18:2)	(22:2)		919.811	C61 H107 O5	12.228	598187	1.45503e+06	504473	2.88677e+07	1.9314e+06	350663	1.50952e+06	91910.5	1.72288e+06	1.01054e+06	190359	187219	37521.6	429881	TG(58:7e)	[M+H]
POS5236	M920T16	TG(18:3e_18:2_22:2)+H	TG(58:7e)+H	TG	(18:3e_18:2_22:2)	(18:3e)	(18:2)	(22:2)		919.811	C61 H107 O5	15.5151	1.28889e+08	1.04813e+08	1.39453e+08	1.74958e+08	1.29917e+08	8.09385e+07	1.05767e+08	1.06475e+08	1.21829e+08	1.22475e+08	1.23687e+08	1.21929e+08	1.63305e+08	2.22721e+08	TG(58:7e)	[M+H]
POS5237	M920T17	TG(18:3e_18:2_22:2)+H	TG(58:7e)+H	TG	(18:3e_18:2_22:2)	(18:3e)	(18:2)	(22:2)		919.811	C61 H107 O5	16.4601	5.08788e+06	2.54893e+06	8.28226e+06	513072	4.59068e+06	1.84776e+07	5.85156e+06	9.97403e+06	3.72711e+06	1.81316e+06	3.47124e+06	5.00336e+06	4.11386e+06	2.4622e+06	TG(58:7e)	[M+H]
POS5243	M932T14	TG(18:3_18:2_22:3)+H	TG(58:8)+H	TG	(18:3_18:2_22:3)	(18:3)	(18:2)	(22:3)		931.775	C61 H103 O6	13.296	3.25859e+06	954248	4.09345e+06	2.86607e+07	2.14316e+06	1.35332e+06	3.4069e+06	2.26154e+06	1.09168e+06	2.00765e+06	8.9915e+06	8.85173e+06	9.55279e+06	1.07093e+07	TG(58:8)	[M+H]
POS5244	M932T15	TG(18:1_18:2_22:5)+H	TG(58:8)+H	TG	(18:1_18:2_22:5)	(18:1)	(18:2)	(22:5)		931.775	C61 H103 O6	14.2109	9.94363e+06	9.40932e+06	1.05388e+07	1.79405e+06	2.2815e+07	3.81386e+06	3.31853e+06	3.50555e+06	5.3476e+06	4.04302e+06	7.70843e+06	7.65974e+06	6.81343e+06	5.97412e+06	TG(58:8)	[M+H]
POS5245	M932T16	TG(18:3_18:3_22:2)+H	TG(58:8)+H	TG	(18:3_18:3_22:2)	(18:3)	(18:3)	(22:2)		931.775	C61 H103 O6	15.1255	7.34212e+07	3.57793e+07	3.80475e+07	2.21354e+07	5.34433e+07	1.00446e+07	1.83735e+07	1.23835e+07	9.5724e+06	7.09076e+06	4.20545e+07	4.11495e+07	3.14279e+07	3.1096e+07	TG(58:8)	[M+H]
POS5246	M949T18	TG(58:8)+NH4	TG(58:8)+NH4	TG	(58:8)	(58:8)				948.801	C61 H106 O6 N1	17.776	1.66964e+07	4.80615e+08	4.83729e+06	1.97652e+08	6.02446e+08	7.33717e+06	6.59235e+06	185079	2.83084e+06	1.04013e+06	1.4811e+07	1.52647e+07	7.3107e+08	7.48294e+08	TG(58:8)	[M+NH4]
POS5257	M918T15	TG(18:3e_18:3_22:2)+H	TG(58:8e)+H	TG	(18:3e_18:3_22:2)	(18:3e)	(18:3)	(22:2)		917.796	C61 H105 O5	14.3136	3.68113e+07	9.22902e+07	5.20398e+07	1.28155e+08	8.60106e+07	3.51583e+07	2.91496e+07	3.27236e+07	3.29269e+07	3.24662e+07	3.83612e+07	3.83354e+07	8.92343e+07	9.82347e+07	TG(58:8e)	[M+H]
POS5258	M918T16	TG(18:3e_18:2_22:3)+H	TG(58:8e)+H	TG	(18:3e_18:2_22:3)	(18:3e)	(18:2)	(22:3)		917.796	C61 H105 O5	15.5235	4.07999e+08	5.19333e+08	5.00808e+08	3.17915e+08	2.92759e+08	2.95242e+08	2.75287e+08	2.83747e+08	2.58665e+08	2.80432e+08	4.1047e+08	4.06766e+08	4.92117e+08	5.52523e+08	TG(58:8e)	[M+H]
POS5259	M918T17	TG(18:3e_18:3_22:2)+H	TG(58:8e)+H	TG	(18:3e_18:3_22:2)	(18:3e)	(18:3)	(22:2)		917.796	C61 H105 O5	16.5796	2.14782e+08	2.52313e+08	2.68847e+08	1.29897e+08	1.06683e+08	1.43987e+08	2.13882e+08	1.40381e+08	1.00811e+08	1.30513e+08	3.69544e+08	3.57748e+08	2.06927e+08	2.88676e+08	TG(58:8e)	[M+H]
POS5261	M935T18	TG(58:8e)+NH4	TG(58:8e)+NH4	TG	(16:2e_20:0_22:6)	(16:2e)	(20:0)	(22:6)		934.822	C61 H108 O5 N1	17.2861	4.04179e+08	1.38927e+09	3.07748e+08	2.43925e+08	6.24276e+08	3.44017e+08	9.89553e+08	1.54388e+08	9.87465e+07	5.62522e+08	1.85755e+09	1.85334e+09	1.17972e+09	1.1806e+09	TG(58:8e)	[M+NH4]
POS5262	M935T18	TG(16:2e_20:0_22:6)+NH4	TG(58:8e)+NH4	TG	(16:2e_20:0_22:6)	(16:2e)	(20:0)	(22:6)		934.822	C61 H108 O5 N1	17.9247	5.57795e+07	2.05451e+08	5.04695e+07	6.67002e+07	6.64835e+07	2.51662e+07	3.29597e+07	5.41886e+07	4.62784e+07	3.44676e+07	6.78771e+07	7.39546e+07	2.08504e+08	2.76864e+08	TG(58:8e)	[M+NH4]
POS5267	M930T15	TG(22:5_18:2_18:2)+H	TG(58:9)+H	TG	(22:5_18:2_18:2)	(22:5)	(18:2)	(18:2)		929.759	C61 H101 O6	14.384	6.60463e+07	6.18085e+07	4.80283e+07	2.03654e+07	1.26897e+08	1.20642e+07	1.84449e+07	1.38978e+07	9.85848e+06	9.39488e+06	3.53265e+07	3.49162e+07	3.91258e+07	2.68522e+07	TG(58:9)	[M+H]
POS5278	M916T15	TG(18:3e_18:3_22:3)+H	TG(58:9e)+H	TG	(18:3e_18:3_22:3)	(18:3e)	(18:3)	(22:3)		915.78	C61 H103 O5	14.6126	19819.9	1.23008e+06	418497	70547.9	2.99976e+06	2.57106e+06	456657	783472	809497	10873.6	9.38107e+07	9.21767e+07	543665	9.85948e+07	TG(58:9e)	[M+H]
POS5279	M916T16	TG(18:3e_18:3_22:3)+H	TG(58:9e)+H	TG	(18:3e_18:3_22:3)	(18:3e)	(18:3)	(22:3)		915.78	C61 H103 O5	15.5596	4.4081e+08	1.53402e+09	6.34917e+08	6.3195e+08	5.92565e+08	3.08272e+08	2.82447e+08	2.7147e+08	1.72886e+08	1.81153e+08	5.2021e+08	5.11316e+08	9.92178e+08	1.19219e+09	TG(58:9e)	[M+H]
POS5280	M916T17	TG(18:3e_18:2_22:4)+H	TG(58:9e)+H	TG	(18:3e_18:2_22:4)	(18:3e)	(18:2)	(22:4)		915.78	C61 H103 O5	16.1478	2.16218e+08	8.05462e+07	1.36778e+08	6.57501e+08	4.48085e+07	1.11342e+08	2.16179e+08	4.58573e+07	4.45879e+07	1.80708e+08	4.63842e+08	4.56538e+08	8.84843e+07	1.02248e+08	TG(58:9e)	[M+H]
POS5281	M933T18	TG(18:2e_18:1_22:6)+NH4	TG(58:9e)+NH4	TG	(18:2e_18:1_22:6)	(18:2e)	(18:1)	(22:6)		932.807	C61 H106 O5 N1	17.2198	3.87627e+07	3.96133e+06	3.72252e+07	2.55023e+06	4.16531e+06	4.06482e+07	5.27519e+07	2.68831e+07	2.08924e+07	4.79604e+07	6.20369e+07	6.31419e+07	7.1378e+06	4.93285e+06	TG(58:9e)	[M+NH4]
POS5282	M933T18	TG(58:9e)+NH4	TG(58:9e)+NH4	TG	(58:9e)	(58:9e)				932.807	C61 H106 O5 N1	17.629	2.35396e+07	1.4655e+06	2.48068e+07	417179	1.45007e+06	2.22973e+07	1.96724e+07	2.07907e+07	1.83338e+07	2.88949e+07	3.84578e+07	3.91655e+07	1.09256e+06	2.15336e+06	TG(58:9e)	[M+NH4]
POS5287	M928T16	TG(20:4e_17:0_22:6)+H	TG(59:10e)+H	TG	(20:4e_17:0_22:6)	(20:4e)	(17:0)	(22:6)		927.78	C62 H103 O5	15.4256	1.10561e+07	2.70587e+06	1.01547e+07	2.66812e+06	1.51984e+06	9.38568e+06	1.45497e+07	4.81563e+06	3.02277e+06	9.54718e+06	2.19989e+07	2.19515e+07	4.82e+06	4.76053e+06	TG(59:10e)	[M+H]
POS5288	M928T16	TG(20:4e_17:0_22:6)+H	TG(59:10e)+H	TG	(20:4e_17:0_22:6)	(20:4e)	(17:0)	(22:6)		927.78	C62 H103 O5	15.989	1.5941e+07	1.18979e+06	1.28629e+07	734867	560261	7.93186e+06	9.25586e+06	9.62983e+06	8.4127e+06	8.939e+06	1.72183e+07	1.73581e+07	1.48932e+06	1.25737e+06	TG(59:10e)	[M+H]
POS5290	M940T18	TG(59:11)+H	TG(59:11)+H	TG	(59:11)	(59:11)				939.744	C62 H99 O6	17.9705	793396	2.65161e+07	2.63895e+06	299614	1.9006e+07	5.68527e+06	1.0618e+07	4.90311e+06	2.93463e+06	4.9626e+06	3.25534e+06	3.27957e+06	4.41385e+07	7.90279e+06	TG(59:11)	[M+H]
POS5303	M940T18	TG(18:2e_19:1_22:1)+H	TG(59:4e)+H	TG	(18:2e_19:1_22:1)	(18:2e)	(19:1)	(22:1)		939.874	C62 H115 O5	17.714	3.54497e+06	1.9759e+06	6.62269e+06	562142	1.82855e+06	5.39575e+06	1.44987e+07	1.11652e+07	6.43336e+06	1.35117e+07	4.21409e+06	4.05382e+06	4.11261e+06	3.24787e+06	TG(59:4e)	[M+H]
POS5307	M938T16	TG(18:2e_19:1_22:2)+H	TG(59:5e)+H	TG	(18:2e_19:1_22:2)	(18:2e)	(19:1)	(22:2)		937.858	C62 H113 O5	15.9505	1.38542e+06	919204	6.87148e+06	1.38158e+07	8.59975e+06	9.14447e+06	3.55158e+06	9.17724e+06	4.14913e+06	6.70577e+06	6.17032e+06	6.2438e+06	1.98185e+07	2.32977e+07	TG(59:5e)	[M+H]
POS5308	M938T17	TG(18:2e_19:1_22:2)+H	TG(59:5e)+H	TG	(18:2e_19:1_22:2)	(18:2e)	(19:1)	(22:2)		937.858	C62 H113 O5	16.549	6.30447e+06	1.07711e+07	1.84486e+07	1.28671e+07	7.15365e+06	8.56617e+06	1.24716e+07	1.84944e+07	1.32336e+07	1.39093e+07	1.38213e+07	1.4726e+07	1.41293e+07	1.4079e+07	TG(59:5e)	[M+H]
POS5309	M938T18	TG(20:3e_19:1_20:1)+H	TG(59:5e)+H	TG	(20:3e_19:1_20:1)	(20:3e)	(19:1)	(20:1)		937.858	C62 H113 O5	17.2873	3.99195e+06	3.92176e+06	611756	9.23307e+06	5.60454e+06	1.30527e+06	25455.9	492106	5.96241e+06	1.46434e+06	6.42713e+06	5.83504e+06	3.9811e+06	1.44537e+07	TG(59:5e)	[M+H]
POS5311	M950T17	TG(27:1_14:4_18:1)+H	TG(59:6)+H	TG	(27:1_14:4_18:1)	(27:1)	(14:4)	(18:1)		949.822	C62 H109 O6	16.9037	2.61271e+06	4.37681e+06	3.53384e+06	874444	2.28156e+06	1.63659e+06	1.22354e+06	2.344e+06	572466	247202	2.32665e+07	2.34115e+07	3.12646e+07	1.8688e+07	TG(59:6)	[M+H]
POS5314	M936T16	TG(20:4e_19:1_20:1)+H	TG(59:6e)+H	TG	(20:4e_19:1_20:1)	(20:4e)	(19:1)	(20:1)		935.843	C62 H111 O5	15.852	3.21277e+07	8.2993e+07	4.533e+07	2.06519e+08	1.3528e+08	2.71996e+07	2.92884e+07	2.21328e+07	4.48965e+07	1.78866e+08	2.26228e+07	2.37744e+07	3.77239e+08	2.34172e+08	TG(59:6e)	[M+H]
POS5315	M958T17	TG(18:3e_18:3_23:0)+Na	TG(59:6e)+Na	TG	(18:3e_18:3_23:0)	(18:3e)	(18:3)	(23:0)		957.825	C62 H110 O5 Na1	16.662	5.94691e+06	2.65943e+06	9.78997e+06	739640	1.8234e+06	7.74765e+06	7.38341e+06	3.49259e+06	2.56006e+06	4.13148e+06	8.33684e+06	9.49461e+06	2.90086e+06	1.3951e+06	TG(59:6e)	[M+Na]
POS5316	M958T18	TG(16:1e_20:5_23:0)+Na	TG(59:6e)+Na	TG	(16:1e_20:5_23:0)	(16:1e)	(20:5)	(23:0)		957.825	C62 H110 O5 Na1	17.2812	8.59766e+06	1.1517e+06	8.58281e+07	479093	684603	8.64105e+06	1.58961e+07	4.0978e+06	5.04736e+06	1.35537e+07	2.04887e+07	2.13137e+07	2.04508e+06	1.47538e+06	TG(59:6e)	[M+Na]
POS5319	M934T16	TG(16:2e_21:1_22:4)+H	TG(59:7e)+H	TG	(16:2e_21:1_22:4)	(16:2e)	(21:1)	(22:4)		933.827	C62 H109 O5	15.3998	3.06753e+07	1.31415e+07	5.11839e+07	1.988e+07	1.16433e+07	3.27601e+07	3.276e+07	4.09626e+07	3.21249e+07	3.36523e+07	5.04777e+07	4.99065e+07	2.46686e+07	2.6307e+07	TG(59:7e)	[M+H]
POS5320	M934T17	TG(16:2e_21:0_22:5)+H	TG(59:7e)+H	TG	(16:2e_21:0_22:5)	(16:2e)	(21:0)	(22:5)		933.827	C62 H109 O5	16.2407	8.60439e+06	1.77705e+07	2.94264e+06	2.32159e+07	9.47394e+06	1.77779e+07	2.71977e+07	1.17065e+06	2.93235e+06	3.70483e+07	5.92591e+07	5.4059e+07	2.64304e+07	3.86874e+07	TG(59:7e)	[M+H]
POS5321	M956T17	TG(59:7e)+Na	TG(59:7e)+Na	TG	(59:7e)	(59:7e)				955.809	C62 H108 O5 Na1	16.681	2.09919e+06	12.4054	3.48533e+06	3.13403e+06	242835	1.16114e+06	2.63719e+06	1.37175e+06	1.27269e+06	3.62328e+06	3.77043e+06	4.10588e+06	3.53621e+06	75839.9	TG(59:7e)	[M+Na]
POS5322	M934T18	TG(16:2e_21:0_22:5)+H	TG(59:7e)+H	TG	(16:2e_21:0_22:5)	(16:2e)	(21:0)	(22:5)		933.827	C62 H109 O5	17.3064	1.94195e+07	4.52982e+07	4.75979e+07	4.0993e+07	3.50971e+07	4.39925e+07	1.87887e+07	3.29986e+07	1.70922e+07	7.41592e+06	2.9449e+07	2.9923e+07	3.0039e+07	5.83292e+07	TG(59:7e)	[M+H]
POS5323	M934T18	TG(18:1e_19:0_22:6)+H	TG(59:7e)+H	TG	(18:1e_19:0_22:6)	(18:1e)	(19:0)	(22:6)		933.827	C62 H109 O5	17.9539	9.33069e+06	2.67029e+07	1.20494e+07	7.14394e+06	1.01298e+07	1.19098e+07	1.64966e+07	1.05064e+07	1.13002e+07	8.08971e+06	5.44698e+07	5.75359e+07	2.80017e+07	7.83304e+06	TG(59:7e)	[M+H]
POS5327	M954T16	TG(20:4e_18:3_21:1)+Na	TG(59:8e)+Na	TG	(20:4e_18:3_21:1)	(20:4e)	(18:3)	(21:1)		953.793	C62 H106 O5 Na1	15.3329	5.17719e+06	1.04432e+06	4.46536e+06	1.15968e+07	366844	4.04708e+06	5.16493e+06	2.45256e+06	2.93493e+06	4.90666e+06	8.12979e+06	8.15192e+06	775512	73932	TG(59:8e)	[M+Na]
POS5328	M932T17	TG(16:2e_21:0_22:6)+H	TG(59:8e)+H	TG	(16:2e_21:0_22:6)	(16:2e)	(21:0)	(22:6)		931.811	C62 H107 O5	16.576	7.03105e+07	3.68882e+07	6.95971e+07	2.83196e+07	1.28475e+07	1.85279e+07	5.55352e+07	4.74288e+07	5.15598e+07	3.37733e+07	7.77969e+07	7.85206e+07	2.19584e+07	4.1933e+07	TG(59:8e)	[M+H]
POS5329	M932T18	TG(18:2e_19:0_22:6)+H	TG(59:8e)+H	TG	(18:2e_19:0_22:6)	(18:2e)	(19:0)	(22:6)		931.811	C62 H107 O5	17.235	3.76913e+07	1.71839e+07	4.02735e+07	2.34344e+07	8.37757e+06	4.70433e+07	5.34707e+07	4.3013e+07	2.40953e+07	4.91857e+07	7.56268e+07	7.48981e+07	4.37041e+07	2.54633e+07	TG(59:8e)	[M+H]
POS5331	M930T16	TG(18:3e_19:0_22:6)+H	TG(59:9e)+H	TG	(18:3e_19:0_22:6)	(18:3e)	(19:0)	(22:6)		929.796	C62 H105 O5	15.6678	7.18929e+06	5.82485e+06	4.07405e+07	7.58088e+06	6.34834e+06	2.20941e+07	1.07914e+07	6.21328e+06	1.84916e+07	1.44931e+07	1.89344e+07	2.02535e+07	7.82653e+06	874771	TG(59:9e)	[M+H]
POS5332	M930T17	TG(18:3e_19:0_22:6)+H	TG(59:9e)+H	TG	(18:3e_19:0_22:6)	(18:3e)	(19:0)	(22:6)		929.796	C62 H105 O5	16.2464	1.85594e+07	1.48041e+06	5.5364e+06	3.13068e+06	4.17799e+06	1.06177e+07	2.81345e+07	8.37434e+06	7.3599e+06	2.31063e+07	2.6174e+07	2.46526e+07	5.09285e+06	3.99954e+06	TG(59:9e)	[M+H]
POS5333	M930T17	TG(16:2e_21:1_22:6)+H	TG(59:9e)+H	TG	(16:2e_21:1_22:6)	(16:2e)	(21:1)	(22:6)		929.796	C62 H105 O5	16.9665	2.86608e+07	2.07269e+06	3.19622e+07	707337	2.152e+06	2.06907e+07	2.82697e+07	2.29691e+07	2.35255e+07	2.84089e+07	3.24573e+07	3.12051e+07	140360	3.01547e+06	TG(59:9e)	[M+H]
POS5343	M942T16	TG(20:1e_18:3_22:6)+H	TG(60:10e)+H	TG	(20:1e_18:3_22:6)	(20:1e)	(18:3)	(22:6)		941.796	C63 H105 O5	15.365	3.0989e+07	1.47277e+07	2.7653e+07	4.1042e+07	1.66263e+07	1.94858e+07	3.33599e+07	1.13247e+07	1.12638e+07	2.75528e+07	5.8577e+07	5.80606e+07	2.58997e+07	1.89242e+07	TG(60:10e)	[M+H]
POS5344	M942T17	TG(20:3e_18:1_22:6)+H	TG(60:10e)+H	TG	(20:3e_18:1_22:6)	(20:3e)	(18:1)	(22:6)		941.796	C63 H105 O5	16.3492	4.7272e+07	2.29265e+07	3.2055e+07	1.2473e+07	3.35238e+06	2.52163e+07	4.55279e+07	4.88312e+06	1.5577e+07	3.11063e+07	4.00485e+07	3.84068e+07	2.9912e+07	3.69387e+07	TG(60:10e)	[M+H]
POS5345	M942T18	TG(20:3e_18:1_22:6)+H	TG(60:10e)+H	TG	(20:3e_18:1_22:6)	(20:3e)	(18:1)	(22:6)		941.796	C63 H105 O5	17.1177	2.29165e+07	1.17859e+07	3.31031e+07	1.19462e+07	7.0237e+06	1.07968e+07	2.36787e+07	1.77461e+07	1.51838e+07	2.17609e+07	3.61342e+07	3.47513e+07	9.17044e+06	9.00781e+06	TG(60:10e)	[M+H]
POS5346	M942T18	TG(20:0e_20:5_20:5)+H	TG(60:10e)+H	TG	(20:0e_20:5_20:5)	(20:0e)	(20:5)	(20:5)		941.796	C63 H105 O5	17.912	77520.2	196718	108903	539288	656295	254914	17862.6	240283	31599.3	210212	164374	234018	220816	31506.8	TG(60:10e)	[M+H]
POS5349	M940T16	TG(20:4e_18:1_22:6)+H	TG(60:11e)+H	TG	(20:4e_18:1_22:6)	(20:4e)	(18:1)	(22:6)		939.78	C63 H103 O5	15.1506	1.66772e+07	8.21435e+07	4.85066e+07	9.24778e+07	2.66859e+07	1.57026e+07	1.00002e+07	1.87613e+07	1.83567e+07	7.08054e+06	2.27325e+07	2.48313e+07	6.48303e+07	3.5788e+07	TG(60:11e)	[M+H]
POS5350	M957T17	TG(60:11e)+NH4	TG(60:11e)+NH4	TG	(60:11e)	(60:11e)				956.807	C63 H106 O5 N1	16.2887	2.02703e+07	2.81261e+06	1.06401e+07	947791	1.54188e+06	8.24769e+06	1.58692e+07	6.12888e+06	7.96167e+06	1.93425e+07	2.2562e+07	2.20502e+07	2.98665e+06	4.42153e+06	TG(60:11e)	[M+NH4]
POS5372	M950T18	TG(18:3e_18:1_24:2)+H	TG(60:6e)+H	TG	(18:3e_18:1_24:2)	(18:3e)	(18:1)	(24:2)		949.858	C63 H113 O5	17.437	8.70592e+07	9.68858e+07	6.54814e+07	7.7839e+07	7.41198e+07	6.05114e+07	9.17962e+07	1.15708e+08	8.58985e+07	1.31996e+08	6.23302e+07	5.89614e+07	1.24908e+08	1.06143e+08	TG(60:6e)	[M+H]
POS5373	M950T18	TG(20:4e_18:0_22:2)+H	TG(60:6e)+H	TG	(20:4e_18:0_22:2)	(20:4e)	(18:0)	(22:2)		949.858	C63 H113 O5	17.917	1.86388e+08	9.61008e+07	5.12531e+07	9.40363e+08	3.65038e+08	1.06637e+08	6.64127e+07	2.96199e+07	2.44227e+07	1.09042e+08	4.0353e+07	3.74615e+07	1.42691e+08	3.2486e+08	TG(60:6e)	[M+H]
POS5381	M970T18	TG(60:7e)+Na	TG(60:7e)+Na	TG	(60:7e)	(60:7e)				969.825	C63 H110 O5 Na1	17.269	1.29809e+07	1.32652e+07	1.65852e+07	3.17716e+06	5.07995e+06	7.62924e+06	1.66341e+07	1.18197e+07	3.0451e+06	1.88777e+07	9.96967e+06	9.69735e+06	1.33222e+07	1.43552e+07	TG(60:7e)	[M+Na]
POS5389	M946T17	TG(20:4e_18:2_22:2)+H	TG(60:8e)+H	TG	(20:4e_18:2_22:2)	(20:4e)	(18:2)	(22:2)		945.827	C63 H109 O5	16.7735	3.53441e+07	1.32546e+08	6.45537e+07	6.13135e+06	3.73177e+07	3.92809e+07	4.55847e+07	5.49683e+08	9.82398e+07	3.41715e+07	9.4306e+07	9.96332e+07	1.41114e+08	9.27781e+07	TG(60:8e)	[M+H]
POS5390	M946T18	TG(20:1e_18:1_22:6)+H	TG(60:8e)+H	TG	(20:1e_18:1_22:6)	(20:1e)	(18:1)	(22:6)		945.827	C63 H109 O5	17.3147	4.76856e+07	4.29432e+07	2.99125e+07	3.11003e+07	6.71633e+07	1.24584e+07	5.76716e+07	9.12473e+06	1.91177e+07	5.55784e+07	8.16252e+07	7.96448e+07	2.73552e+07	1.47459e+07	TG(60:8e)	[M+H]
POS5391	M946T18	TG(16:2e_22:0_22:6)+H	TG(60:8e)+H	TG	(16:2e_22:0_22:6)	(16:2e)	(22:0)	(22:6)		945.827	C63 H109 O5	17.6657	5.40963e+08	3.9509e+07	8.75884e+07	6.3266e+07	6.54823e+07	3.65445e+07	1.58303e+08	9.45291e+07	1.16288e+08	2.16938e+08	5.7233e+07	3.41792e+07	9.48926e+07	2.19554e+08	TG(60:8e)	[M+H]
POS5399	M944T17	TG(20:2e_18:1_22:6)+H	TG(60:9e)+H	TG	(20:2e_18:1_22:6)	(20:2e)	(18:1)	(22:6)		943.811	C63 H107 O5	16.2726	6.40233e+07	4.71908e+07	6.10245e+07	4.44065e+06	1.44817e+07	2.34109e+07	4.12796e+07	1.16862e+07	1.2481e+07	6.52771e+07	5.54158e+07	5.67995e+07	3.6879e+07	3.59241e+07	TG(60:9e)	[M+H]
POS5400	M944T17	TG(16:2e_22:1_22:6)+H	TG(60:9e)+H	TG	(16:2e_22:1_22:6)	(16:2e)	(22:1)	(22:6)		943.811	C63 H107 O5	16.754	3.08131e+07	6.29544e+07	5.19613e+07	5.02387e+07	2.71711e+07	9.45911e+06	2.82847e+07	1.93376e+07	1.94751e+07	1.67423e+07	3.60953e+07	3.68748e+07	3.66724e+07	3.88577e+07	TG(60:9e)	[M+H]
POS5401	M944T18	TG(20:2e_18:1_22:6)+H	TG(60:9e)+H	TG	(20:2e_18:1_22:6)	(20:2e)	(18:1)	(22:6)		943.811	C63 H107 O5	17.3551	3.92362e+07	1.19943e+08	4.85015e+07	9.76147e+07	2.39925e+07	4.10311e+07	4.69636e+07	2.13005e+07	1.76416e+07	1.91157e+07	1.21104e+08	1.37392e+08	1.23795e+08	7.04352e+07	TG(60:9e)	[M+H]
POS5409	M960T18	TG(16:2e_22:6_23:0)+H	TG(61:8e)+H	TG	(16:2e_22:6_23:0)	(16:2e)	(22:6)	(23:0)		959.843	C64 H111 O5	17.277	1.07664e+07	978660	2.9177e+06	645983	2.337e+06	508142	7.0235e+06	3.91458e+06	1.30121e+07	1.12341e+07	8.54189e+06	6.69361e+06	1.99462e+06	7.04961e+06	TG(61:8e)	[M+H]
POS5411	M958T17	TG(61:9e)+H	TG(61:9e)+H	TG	(61:9e)	(61:9e)				957.827	C64 H109 O5	16.639	1.15205e+07	494246	5.84398e+06	1.49666e+06	3.45806e+06	1.65652e+07	1.16597e+07	8.47571e+06	8.40436e+06	1.35136e+07	1.91397e+07	1.8693e+07	2.8145e+06	3.90268e+06	TG(61:9e)	[M+H]
POS5448	M297T3	WE(2:0_16:3)+NH4	WE(18:3)+NH4	WE	(2:0_16:3)	(2:0)	(16:3)			296.258	H34 C18 O2 N1	2.01686	7.03352e+06	5.41637e+06	9.82673e+06	1.83955e+07	6.16867e+06	8.94011e+06	1.20968e+07	2.74055e+07	8.32715e+06	6.28053e+06	9.85222e+06	8.68336e+06	6.21749e+06	2.57386e+07	WE(18:3)	[M+NH4]
POS5449	M297T6	WE(2:0_16:3)+NH4	WE(18:3)+NH4	WE	(2:0_16:3)	(2:0)	(16:3)			296.258	H34 C18 O2 N1	5.967	742297	891298	419116	565221	2.89548e+06	370013	305176	115467	2.9531e+06	603310	1.40208e+06	1.00203e+06	620826	3.5308e+06	WE(18:3)	[M+NH4]
POS5451	M278T2	WE(2:0_16:4)+H	WE(18:4)+H	WE	(2:0_16:4)	(2:0)	(16:4)			277.216	H29 C18 O2	1.423	245801	353366	1.36108e+06	4.78333e+07	9.39735e+06	484394	640422	1.10694e+06	1.11523e+06	713444	904559	846303	2.80181e+06	1.02168e+06	WE(18:4)	[M+H]
POS5452	M278T4	WE(2:0_16:4)+H	WE(18:4)+H	WE	(2:0_16:4)	(2:0)	(16:4)			277.216	H29 C18 O2	3.546	185683	280329	74020.8	1.30146e+06	1.81918e+06	113285	274987	142065	208897	116870	213663	189708	65116.3	184746	WE(18:4)	[M+H]
POS5453	M278T6	WE(2:0_16:4)+H	WE(18:4)+H	WE	(2:0_16:4)	(2:0)	(16:4)			277.216	H29 C18 O2	5.13	384738	852278	308851	1.81235e+06	1.16985e+06	168039	347812	426206	1.6599e+06	87520	201673	181063	404747	53871.7	WE(18:4)	[M+H]
POS5454	M278T9	WE(2:0_16:4)+H	WE(18:4)+H	WE	(2:0_16:4)	(2:0)	(16:4)			277.216	H29 C18 O2	8.086	621880	257130	4902.57	5.80706e+07	497517	216400	178046	172683	369399	14609.5	523251	561726	84997.9	214907	WE(18:4)	[M+H]
POS5457	M329T6	WE(2:0_18:1)+NH4	WE(20:1)+NH4	WE	(2:0_18:1)	(2:0)	(18:1)			328.321	H42 C20 O2 N1	5.4238	882636	1.71791e+06	950017	992474	1.60294e+06	3.94784e+06	2.18937e+06	3.20168e+06	2.00056e+06	1.94096e+06	1.95859e+06	1.83002e+06	1.6412e+06	2.62389e+06	WE(20:1)	[M+NH4]
POS5458	M355T4	WE(2:0_20:2)+NH4	WE(22:2)+NH4	WE	(2:0_20:2)	(2:0)	(20:2)			354.337	H44 C22 O2 N1	3.9552	1.13803e+07	1.51586e+07	1.09583e+07	1.53705e+07	1.3612e+07	5.32692e+06	8.24986e+06	9.75841e+06	1.29233e+07	7.36909e+06	5.59056e+06	5.13801e+06	5.23041e+06	8.55941e+06	WE(22:2)	[M+NH4]
POS5459	M355T8	WE(2:0_20:2)+NH4	WE(22:2)+NH4	WE	(2:0_20:2)	(2:0)	(20:2)			354.337	H44 C22 O2 N1	7.66453	142823	97775	138373	40528.7	257117	33258.1	156536	113162	1.46779e+06	33216.8	409686	351051	84346.2	74975	WE(22:2)	[M+NH4]
POS5460	M353T4	WE(2:0_20:3)+NH4	WE(22:3)+NH4	WE	(2:0_20:3)	(2:0)	(20:3)			352.321	H42 C22 O2 N1	3.00782	1.09353e+07	3.46931e+07	1.63017e+07	3.18738e+07	1.38942e+07	1.22561e+07	1.26979e+07	1.06239e+07	2.16815e+07	1.82754e+07	1.07783e+07	1.00124e+07	1.19752e+07	1.73314e+07	WE(22:3)	[M+NH4]
POS5461	M402T7	WE(4:0_23:5)+H	WE(27:5)+H	WE	(4:0_23:5)	(4:0)	(23:5)			401.341	H45 C27 O2	6.247	5.75537e+06	1.05526e+07	4.86558e+06	9.44189e+06	2.24152e+06	5.65027e+06	1.52338e+07	2.89487e+06	1.17163e+07	2.33207e+06	1.24512e+07	1.27252e+07	2.09833e+07	1.73755e+07	WE(27:5)	[M+H]
POS5463	M575T14	WE(21:1_17:3)+NH4	WE(38:4)+NH4	WE	(21:1_17:3)	(21:1)	(17:3)			574.556	H72 C38 O2 N1	13.146	1.54972e+06	193377	367032	489608	636645	1.22698e+06	1.35641e+06	2.5969e+06	5.30109e+06	5.91524e+06	1.14422e+06	105.773	1.47777e+06	1.58707e+07	WE(38:4)	[M+NH4]
POS5467	M769T16	ZyE(26:6)+NH4	ZyE(26:6)+NH4	ZyE	(26:6)	(26:6)				768.665	C53 H86 O2 N1	15.104	1.26629e+07	2.34521e+07	4.2096e+07	2.04989e+06	2.34397e+07	2.23614e+07	1.69913e+07	1.80684e+07	1.3351e+07	1.29253e+07	5.07626e+07	5.13496e+07	5.73018e+07	4.85633e+07	ZyE(26:6)	[M+NH4]
POS5468	M812T16	ZyE(30:4)+H	ZyE(30:4)+H	ZyE	(30:4)	(30:4)				811.733	C57 H95 O2	15.98	1.72125e+06	4.84992e+06	6.7459e+06	3.18392e+06	2.35999e+06	6.31002e+06	7.50469e+06	3.36483e+06	3.30989e+06	5.31873e+06	2.95853e+07	3.34504e+07	3.0156e+07	2.62463e+06	ZyE(30:4)	[M+H]
POS5472	M853T17	ZyE(32:6)+NH4	ZyE(32:6)+NH4	ZyE	(32:6)	(32:6)				852.759	C59 H98 O2 N1	16.329	2.30352e+06	1.2394e+07	1.42074e+07	6.98794e+06	4.40966e+06	5.4474e+06	6.06356e+06	1.85248e+07	6.88096e+06	9.88181e+06	7.4949e+06	7.15117e+06	4.38383e+06	4.1672e+06	ZyE(32:6)	[M+NH4]
POS5473	M853T18	ZyE(32:6)+NH4	ZyE(32:6)+NH4	ZyE	(32:6)	(32:6)				852.759	C59 H98 O2 N1	17.333	6.98283e+06	6.1582e+06	3.24439e+07	1.66577e+07	1.71058e+07	3.60168e+07	1.3802e+07	2.88988e+07	2.55246e+07	2.08386e+07	1.97036e+07	2.01519e+07	1.16682e+07	9.41996e+06	ZyE(32:6)	[M+NH4]
POS5474	M871T18	ZyE(33:4)+NH4	ZyE(33:4)+NH4	ZyE	(33:4)	(33:4)				870.806	C60 H104 O2 N1	17.9959	1.77704e+07	9.3159e+06	4.63057e+07	7.36841e+06	3.15342e+06	3.33093e+07	2.47423e+07	5.66714e+07	5.58458e+07	3.48483e+07	2.34564e+07	2.27752e+07	2.05288e+07	2.33404e+07	ZyE(33:4)	[M+NH4]
POS5475	M869T18	ZyE(33:5)+NH4	ZyE(33:5)+NH4	ZyE	(33:5)	(33:5)				868.791	C60 H102 O2 N1	17.1172	3.467e+07	4.45272e+08	3.44393e+08	6.51846e+08	4.42351e+08	4.25785e+08	2.10846e+08	6.19658e+08	4.96046e+08	3.73939e+08	2.27632e+08	2.14233e+08	5.99988e+08	7.78054e+08	ZyE(33:5)	[M+NH4]
POS5477	M869T18	ZyE(33:5)+NH4	ZyE(33:5)+NH4	ZyE	(33:5)	(33:5)				868.791	C60 H102 O2 N1	17.6668	1.43702e+08	1.53093e+08	3.312e+08	9.04918e+08	1.37912e+08	1.44789e+08	1.9855e+08	2.61372e+08	2.37406e+08	2.00003e+08	1.13159e+08	1.2654e+08	3.68019e+08	1.56762e+08	ZyE(33:5)	[M+NH4]
POS5482	M867T2	ZyE(33:6)+NH4	ZyE(33:6)+NH4	ZyE	(33:6)	(33:6)				866.775	C60 H100 O2 N1	1.034	1.98278e+06	967705	616983	708888	1.35516e+06	213739	69550.2	767977	571311	2.61279e+06	1.00122e+06	662342	771491	3.92257e+06	ZyE(33:6)	[M+NH4]
POS5483	M867T7	ZyE(33:6)+NH4	ZyE(33:6)+NH4	ZyE	(33:6)	(33:6)				866.775	C60 H100 O2 N1	6.857	26052.5	144753	64105.1	95196.9	299184	30939.4	64141.2	122338	115962	191009	188025	160457	110251	175331	ZyE(33:6)	[M+NH4]
POS5484	M867T8	ZyE(33:6)+NH4	ZyE(33:6)+NH4	ZyE	(33:6)	(33:6)				866.775	C60 H100 O2 N1	7.513	735580	2.78873e+06	388106	194780	1.70127e+06	202570	804049	97611.5	5.99976e+06	567041	260152	193389	1.62058e+06	1.54675e+06	ZyE(33:6)	[M+NH4]
POS5485	M867T12	ZyE(33:6)+NH4	ZyE(33:6)+NH4	ZyE	(33:6)	(33:6)				866.775	C60 H100 O2 N1	11.456	444694	458166	121285	3.99587e+06	1.35358e+07	56891.6	624366	88417.8	638530	253210	125467	127638	265390	466628	ZyE(33:6)	[M+NH4]
POS5487	M867T17	ZyE(33:6)+NH4	ZyE(33:6)+NH4	ZyE	(33:6)	(33:6)				866.775	C60 H100 O2 N1	16.2166	3.58086e+08	2.51902e+08	6.70902e+08	3.80704e+08	1.7346e+08	4.44584e+08	4.83074e+08	7.41595e+08	5.6497e+08	5.03646e+08	5.57921e+08	5.46027e+08	3.14818e+08	3.75975e+08	ZyE(33:6)	[M+NH4]
POS5489	M867T17	ZyE(33:6)+NH4	ZyE(33:6)+NH4	ZyE	(33:6)	(33:6)				866.775	C60 H100 O2 N1	16.9398	5.66003e+07	1.12112e+10	4.49985e+08	1.14928e+10	3.33577e+09	5.83192e+08	9.98978e+07	5.92754e+08	1.76237e+08	1.53796e+08	2.47146e+08	5.28764e+08	1.6808e+10	3.82706e+09	ZyE(33:6)	[M+NH4]
POS5490	M867T18	ZyE(33:6)+NH4	ZyE(33:6)+NH4	ZyE	(33:6)	(33:6)				866.775	C60 H100 O2 N1	17.3662	5.6804e+08	9.61015e+08	1.71403e+09	1.20577e+09	7.1021e+08	8.16072e+08	8.61895e+08	1.32282e+09	9.5027e+08	9.27181e+08	1.12639e+09	1.14573e+09	1.35714e+09	9.34712e+08	ZyE(33:6)	[M+NH4]
POS5492	M867T18	ZyE(33:6)+NH4	ZyE(33:6)+NH4	ZyE	(33:6)	(33:6)				866.775	C60 H100 O2 N1	17.8922	1.10206e+08	4.48679e+08	2.52926e+08	3.02325e+08	2.01696e+08	1.5746e+08	2.374e+07	2.69553e+08	2.12767e+08	2.45308e+08	2.39517e+08	2.61938e+08	7.41518e+08	3.75353e+08	ZyE(33:6)	[M+NH4]
POS5499	M891T17	ZyE(34:1)+NH4	ZyE(34:1)+NH4	ZyE	(34:1)	(34:1)				890.869	C61 H112 O2 N1	16.104	211991	1.29941	285204	278879	356072	310892	142570	292256	114553	258224	629369	616692	885712	776771	ZyE(34:1)	[M+NH4]
POS5502	M881T17	ZyE(34:6)+NH4	ZyE(34:6)+NH4	ZyE	(34:6)	(34:6)				880.791	C61 H102 O2 N1	16.4968	2.90358e+07	2.01237e+07	5.99151e+07	8.25193e+07	1.96193e+07	2.86715e+07	2.19185e+07	5.60934e+07	3.53235e+07	3.8854e+07	4.79347e+07	4.76353e+07	4.99473e+07	5.88582e+07	ZyE(34:6)	[M+NH4]
POS5503	M881T18	ZyE(34:6)+NH4	ZyE(34:6)+NH4	ZyE	(34:6)	(34:6)				880.791	C61 H102 O2 N1	17.4157	2.79855e+07	7.22423e+07	2.16774e+08	9.71407e+07	4.36311e+07	5.37621e+07	2.32813e+07	5.37785e+07	7.64245e+07	4.32301e+07	3.83743e+07	3.60559e+07	6.48469e+07	7.49349e+07	ZyE(34:6)	[M+NH4]
POS5506	M897T18	ZyE(35:5)+NH4	ZyE(35:5)+NH4	ZyE	(35:5)	(35:5)				896.822	C62 H106 O2 N1	17.5097	2.55639e+08	8.99093e+07	2.25136e+08	3.4667e+08	7.536e+07	1.19887e+08	2.63775e+08	1.8389e+08	3.94496e+08	2.1168e+08	2.82208e+08	2.67402e+08	1.14044e+08	1.64279e+08	ZyE(35:5)	[M+NH4]
POS5517	M895T17	ZyE(35:6)+NH4	ZyE(35:6)+NH4	ZyE	(35:6)	(35:6)				894.806	C62 H104 O2 N1	16.2433	1.75821e+08	2.56279e+08	3.9252e+08	2.52373e+08	1.38074e+08	2.65847e+08	1.92689e+08	3.17581e+08	2.75255e+08	2.24205e+08	2.8622e+08	2.91166e+08	7.02844e+08	2.66161e+08	ZyE(35:6)	[M+NH4]
POS5518	M895T18	ZyE(35:6)+NH4	ZyE(35:6)+NH4	ZyE	(35:6)	(35:6)				894.806	C62 H104 O2 N1	17.3478	1.19055e+09	1.2318e+09	3.0383e+09	1.60852e+09	6.04666e+08	1.63176e+09	1.35682e+09	2.77016e+09	2.14321e+09	1.68028e+09	1.55985e+09	1.55832e+09	1.42499e+09	1.05744e+09	ZyE(35:6)	[M+NH4]
POS5520	M895T18	ZyE(35:6)+NH4	ZyE(35:6)+NH4	ZyE	(35:6)	(35:6)				894.806	C62 H104 O2 N1	17.6908	1.05743e+08	5.13273e+08	1.13579e+09	1.37723e+09	2.20072e+08	6.3564e+08	4.57283e+08	6.79221e+08	2.96629e+08	3.57163e+08	8.32687e+08	8.76709e+08	7.42768e+08	3.89022e+08	ZyE(35:6)	[M+NH4]
POS5522	M895T18	ZyE(35:6)+NH4	ZyE(35:6)+NH4	ZyE	(35:6)	(35:6)				894.806	C62 H104 O2 N1	17.9412	1.09342e+09	1.41111e+09	1.71921e+09	1.77351e+09	9.08244e+08	1.23492e+09	8.87799e+08	1.67857e+09	1.3992e+09	1.50359e+09	9.40867e+08	9.17878e+08	1.56536e+09	1.5722e+09	ZyE(35:6)	[M+NH4]
POS5534	M909T16	ZyE(36:6)+NH4	ZyE(36:6)+NH4	ZyE	(36:6)	(36:6)				908.822	C63 H106 O2 N1	15.9297	9.28656e+06	1.00729e+07	1.26466e+07	1.76956e+06	2.29592e+06	1.38504e+07	1.27555e+07	2.41693e+07	2.37249e+07	2.09601e+07	1.85122e+07	1.82114e+07	2.25463e+06	5.32615e+06	ZyE(36:6)	[M+NH4]
POS5535	M909T17	ZyE(36:6)+NH4	ZyE(36:6)+NH4	ZyE	(36:6)	(36:6)				908.822	C63 H106 O2 N1	16.4558	1.1757e+06	8.52511e+06	6.09409e+06	1.42299e+07	1.22825e+07	6.49703e+06	89543.5	1.87072e+07	1.66502e+07	8.19088e+06	1.16216e+07	1.12692e+07	1.35763e+07	2.18731e+07	ZyE(36:6)	[M+NH4]
POS5536	M909T18	ZyE(36:6)+NH4	ZyE(36:6)+NH4	ZyE	(36:6)	(36:6)				908.822	C63 H106 O2 N1	17.9264	2.94687e+07	6.88643e+06	4.9699e+07	3.86866e+07	3.1963e+07	3.20987e+07	2.03493e+07	6.35187e+07	2.91022e+07	3.75258e+07	2.76435e+07	2.69773e+07	1.07547e+07	1.23163e+07	ZyE(36:6)	[M+NH4]
POS5541	M925T18	ZyE(37:5)+NH4	ZyE(37:5)+NH4	ZyE	(37:5)	(37:5)				924.853	C64 H110 O2 N1	17.928	2.94603e+08	9.54262e+07	3.60342e+07	2.98351e+08	3.42179e+08	4.18325e+07	2.10695e+08	5.27401e+07	4.18267e+08	5.83567e+08	8.99276e+07	6.99674e+07	2.33829e+08	6.87002e+08	ZyE(37:5)	[M+NH4]
POS5554	M937T18	ZyE(38:6)+NH4	ZyE(38:6)+NH4	ZyE	(38:6)	(38:6)				936.853	C65 H110 O2 N1	17.5669	1.031e+07	223883	2.7853e+07	5.86163e+06	1.62686e+06	2.06638e+07	2.30768e+07	3.54335e+07	2.09107e+07	2.95934e+07	1.77182e+07	1.70189e+07	2.70894e+06	4.53275e+06	ZyE(38:6)	[M+NH4]
POS5555	M937T18	ZyE(38:6)+NH4	ZyE(38:6)+NH4	ZyE	(38:6)	(38:6)				936.853	C65 H110 O2 N1	17.981	2.15422e+07	1.71131e+07	2.1782e+06	4.66855e+06	1.46242e+07	1.99884e+07	5.75772e+07	2.63154e+07	3.63268e+07	5.2724e+07	5.07863e+07	4.79253e+07	3.20484e+07	3.77416e+07	ZyE(38:6)	[M+NH4]
NEG26	M527T10	Cer(d18:1_12:0)+HCOO	Cer(d30:1)+HCOO	Cer	(d18:1_12:0)	(d18:1)	(12:0)			526.448	C31 H60 O5 N1	9.00451	9.09925e+07	7.44934e+07	9.48152e+07	7.69336e+07	5.12796e+07	6.71076e+07	4.60997e+07	6.94251e+07	8.26093e+07	7.46801e+07	9.09012e+07	9.08081e+07	1.11202e+08	6.71674e+07	Cer(d30:1)	[M+HCOO]
NEG28	M527T10	Cer(d30:1)+HCOO	Cer(d30:1)+HCOO	Cer	(d30:1)	(d30:1)				526.448	C31 H60 O5 N1	9.42	8.84917e+07	2.58823e+07	9.46435e+07	7.76816e+07	4.95027e+07	6.77029e+07	4.63829e+07	6.76348e+07	7.98576e+07	3.20571e+07	9.22209e+07	9.2569e+07	1.12424e+08	6.72826e+07	Cer(d30:1)	[M+HCOO]
NEG29	M527T11	Cer(d30:1)+HCOO	Cer(d30:1)+HCOO	Cer	(d30:1)	(d30:1)				526.448	C31 H60 O5 N1	10.193	1.06152e+06	132415	689345	391701	79847.1	519391	333576	310529	284971	623650	1.04558e+06	1.01644e+06	731143	1.01061e+06	Cer(d30:1)	[M+HCOO]
NEG30	M555T11	Cer(d18:1_14:0)+HCOO	Cer(d32:1)+HCOO	Cer	(d18:1_14:0)	(d18:1)	(14:0)			554.479	C33 H64 O5 N1	10.1929	3.9623e+06	1.08044e+06	1.99477e+06	1.41388e+06	2.2834e+06	1.4346e+06	1.68895e+06	1.80216e+06	2.1592e+06	3.59897e+06	4.10151e+06	3.90671e+06	3.34283e+06	2.84295e+06	Cer(d32:1)	[M+HCOO]
NEG31	M585T12	Cer(d18:0_16:0)+HCOO	Cer(d34:0)+HCOO	Cer	(d18:0_16:0)	(d18:0)	(16:0)			584.526	C35 H70 O5 N1	11.612	3.75741e+06	742116	3.33917e+06	1.7545e+06	6.04214e+06	2.38334e+06	1.27665e+06	2.36579e+06	1.80767e+06	1.76803e+06	3.50103e+06	3.39461e+06	2.00311e+06	2.69792e+06	Cer(d34:0)	[M+HCOO]
NEG32	M601T11	Cer(d34:0+O)+HCOO	Cer(d34:0+O)+HCOO	Cer	(d34:0+O)	(d34:0+O)				600.521	C35 H70 O6 N1	10.781	365527	143248	339963	207405	198677	114443	239650	130493	320064	537480	453557	441629	272110	176435	Cer(d34:0+O)	[M+HCOO]
NEG75	M601T11	Cer(t16:0_18:0)+HCOO	Cer(t34:0)+HCOO	Cer	(t16:0_18:0)	(t16:0)	(18:0)			600.521	C35 H70 O6 N1	10.7765	365671	136145	341785	212009	203430	114854	233460	131004	320627	540805	453296	441856	273994	195569	Cer(t34:0)	[M+HCOO]
NEG34	M583T12	Cer(d18:1_16:0)+HCOO	Cer(d34:1)+HCOO	Cer	(d18:1_16:0)	(d18:1)	(16:0)			582.51	C35 H68 O5 N1	11.2726	4.3816e+07	1.62809e+07	2.80555e+07	2.94704e+07	7.36019e+07	1.7229e+07	2.16216e+07	2.25336e+07	2.95687e+07	4.76925e+07	3.07954e+07	2.99249e+07	1.77232e+07	2.35997e+07	Cer(d34:1)	[M+HCOO]
NEG35	M581T11	Cer(d15:2_19:0)+HCOO	Cer(d34:2)+HCOO	Cer	(d15:2_19:0)	(d15:2)	(19:0)			580.495	C35 H66 O5 N1	10.3421	2.5224e+06	883096	1.20192e+06	1.39381e+06	1.51198e+06	1.03415e+06	1.30905e+06	989200	1.63729e+06	2.72417e+06	1.90264e+06	1.83568e+06	1.71999e+06	1.01342e+06	Cer(d34:2)	[M+HCOO]
NEG36	M597T12	Cer(d16:0_19:1)+HCOO	Cer(d35:1)+HCOO	Cer	(d16:0_19:1)	(d16:0)	(19:1)			596.526	C36 H70 O5 N1	11.7689	566588	290646	641034	764809	1.43718e+06	289570	357949	514832	669241	747510	862488	849170	550949	721338	Cer(d35:1)	[M+HCOO]
NEG38	M613T13	Cer(d20:0_16:0)+HCOO	Cer(d36:0)+HCOO	Cer	(d20:0_16:0)	(d20:0)	(16:0)			612.557	C37 H74 O5 N1	12.6137	2.15507e+06	665162	3.77392e+06	1.41539e+06	3.37433e+06	3.16038e+06	1.93241e+06	3.61859e+06	2.99554e+06	2.14824e+06	3.25768e+06	3.24773e+06	3.34051e+06	3.08038e+06	Cer(d36:0)	[M+HCOO]
NEG78	M629T12	Cer(t36:0)+HCOO	Cer(t36:0)+HCOO	Cer	(t36:0)	(t36:0)				628.552	C37 H74 O6 N1	11.8024	145300	19782.8	196614	127034	146687	61421.1	113344	69886.7	208441	217962	370141	370073	242094	262537	Cer(t36:0)	[M+HCOO]
NEG40	M611T13	Cer(d18:1_18:0)+HCOO	Cer(d36:1)+HCOO	Cer	(d18:1_18:0)	(d18:1)	(18:0)			610.542	C37 H72 O5 N1	12.2599	3.26028e+07	1.36646e+07	4.13695e+07	3.23446e+07	6.1127e+07	1.67001e+07	2.16723e+07	2.58348e+07	2.70982e+07	4.56417e+07	4.60958e+07	4.48751e+07	2.79885e+07	3.30888e+07	Cer(d36:1)	[M+HCOO]
NEG41	M609T12	Cer(d18:2_18:0)+HCOO	Cer(d36:2)+HCOO	Cer	(d18:2_18:0)	(d18:2)	(18:0)			608.526	C37 H70 O5 N1	11.3941	1.82028e+06	738275	1.06709e+06	1.59519e+06	2.69204e+06	965332	1.3427e+06	1.10974e+06	1.9659e+06	2.57784e+06	2.09096e+06	2.04022e+06	1.25754e+06	1.68353e+06	Cer(d36:2)	[M+HCOO]
NEG42	M641T14	Cer(d21:0_17:0)+HCOO	Cer(d38:0)+HCOO	Cer	(d21:0_17:0)	(d21:0)	(17:0)			640.589	C39 H78 O5 N1	13.662	1.03526e+06	310424	1.70709e+06	803390	1.77549e+06	1.39392e+06	557251	1.4552e+06	1.1716e+06	915244	1.32443e+06	1.30267e+06	1.24904e+06	1.20164e+06	Cer(d38:0)	[M+HCOO]
NEG44	M639T14	Cer(d18:1_20:0)+HCOO	Cer(d38:1)+HCOO	Cer	(d18:1_20:0)	(d18:1)	(20:0)			638.573	C39 H76 O5 N1	13.289	1.15179e+07	5.08654e+06	1.25788e+07	1.47101e+07	2.52934e+07	7.11176e+06	6.66818e+06	1.0514e+07	1.30258e+07	1.355e+07	1.24862e+07	1.22807e+07	1.14772e+07	1.0126e+07	Cer(d38:1)	[M+HCOO]
NEG49	M667T15	Cer(d18:1_22:0)+HCOO	Cer(d40:1)+HCOO	Cer	(d18:1_22:0)	(d18:1)	(22:0)			666.604	C41 H80 O5 N1	14.4093	3.30727e+07	3.21663e+07	3.02503e+07	3.78864e+07	4.00344e+07	4.19888e+07	2.88413e+07	3.79801e+07	4.63775e+07	4.69426e+07	3.7318e+07	3.70807e+07	3.64125e+07	3.16545e+07	Cer(d40:1)	[M+HCOO]
NEG50	M665T14	Cer(d23:2_17:0)+HCOO	Cer(d40:2)+HCOO	Cer	(d23:2_17:0)	(d23:2)	(17:0)			664.589	C41 H78 O5 N1	13.2501	1.6517e+06	1.12632e+06	1.53204e+06	1.75096e+06	2.77144e+06	865239	779581	1.28643e+06	1.08014e+06	1.3892e+06	1.91958e+06	1.93849e+06	1.7906e+06	1.46904e+06	Cer(d40:2)	[M+HCOO]
NEG52	M681T16	Cer(d18:1_23:0)+HCOO	Cer(d41:1)+HCOO	Cer	(d18:1_23:0)	(d18:1)	(23:0)			680.62	C42 H82 O5 N1	15.0017	1.03661e+07	1.03691e+07	8.70099e+06	1.09656e+07	1.1019e+07	1.32812e+07	7.57158e+06	8.83575e+06	9.94769e+06	2.38921e+07	1.5277e+07	1.50789e+07	1.31495e+07	1.23306e+07	Cer(d41:1)	[M+HCOO]
NEG55	M695T15	Cer(d42:1)+HCOO	Cer(d42:1)+HCOO	Cer	(d42:1)	(d42:1)				694.635	C43 H84 O5 N1	14.755	593336	455686	759794	602047	749930	779304	336903	816628	549337	256097	1.29131e+06	1.29292e+06	1.21952e+06	1.00381e+06	Cer(d42:1)	[M+HCOO]
NEG56	M695T16	Cer(d18:1_24:0)+HCOO	Cer(d42:1)+HCOO	Cer	(d18:1_24:0)	(d18:1)	(24:0)			694.635	C43 H84 O5 N1	15.603	4.16785e+07	4.09871e+07	3.96153e+07	5.04223e+07	4.30525e+07	4.19917e+07	3.15919e+07	4.21356e+07	4.75998e+07	7.17135e+07	5.34455e+07	5.26185e+07	5.01183e+07	4.8405e+07	Cer(d42:1)	[M+HCOO]
NEG58	M693T15	Cer(d18:1_24:1)+HCOO	Cer(d42:2)+HCOO	Cer	(d18:1_24:1)	(d18:1)	(24:1)			692.62	C43 H82 O5 N1	14.3355	3.31445e+07	3.35628e+07	2.8856e+07	3.77057e+07	4.09028e+07	4.0035e+07	2.72167e+07	3.35119e+07	3.80083e+07	3.43857e+07	4.13965e+07	4.10555e+07	3.75505e+07	3.25437e+07	Cer(d42:2)	[M+HCOO]
NEG60	M691T14	Cer(d18:1_24:2)+HCOO	Cer(d42:3)+HCOO	Cer	(d18:1_24:2)	(d18:1)	(24:2)			690.604	C43 H80 O5 N1	13.3713	1.10424e+07	7.22403e+06	7.55436e+06	1.09514e+07	1.17851e+07	8.30447e+06	7.50235e+06	7.71759e+06	9.17356e+06	9.29905e+06	9.28004e+06	9.07315e+06	8.07225e+06	8.14522e+06	Cer(d42:3)	[M+HCOO]
NEG144	M789T12	Hex1Cer(t36:1)+HCOO	Hex1Cer(t36:1)+HCOO	Hex1Cer	(t36:1)	(t36:1)				788.589	C43 H82 O11 N1	11.069	698858	89959.3	124619	308289	644034	562053	191141	103824	223661	9622.8	835183	800012	594064	592676	Hex1Cer(t36:1)	[M+HCOO]
NEG149	M569T4	LPC(18:0)+HCOO	LPC(18:0)+HCOO	LPC	(18:0)	(18:0)				568.362	C27 H55 O9 N1 P1	3.78087	807883	180394	394417	337714	5.2099e+06	253646	474558	330457	323771	234268	609057	591277	706668	615751	LPC(18:0)	[M+HCOO]
NEG153	M565T3	LPC(18:2)+HCOO	LPC(18:2)+HCOO	LPC	(18:2)	(18:2)				564.331	C27 H51 O9 N1 P1	2.147	328809	42061.6	56012.9	91358.4	3.51431e+06	18488.4	44955.1	17540.8	5589.06	40583	169216	179000	148924	123949	LPC(18:2)	[M+HCOO]
NEG154	M481T4	LPE(18:0)-H	LPE(18:0)-H	LPE	(18:0)	(18:0)				480.31	C23 H47 O7 N1 P1	3.97524	835871	147134	260734	390985	4.53865e+06	293680	418642	338684	330651	260381	660899	618880	592059	662061	LPE(18:0)	[M-H]
NEG157	M465T5	LPE(18:1e)-H	LPE(18:1e)-H	LPE	(18:1e)	(18:1e)				464.315	C23 H47 O6 N1 P1	4.565	343397	62619.3	67830.9	211082	3.37512e+06	149146	128113	110063	129395	37633.7	260951	254215	269147	285046	LPE(18:1e)	[M-H]
NEG165	M779T12	PC(16:0_16:0)+HCOO	PC(32:0)+HCOO	PC	(16:0_16:0)	(16:0)	(16:0)			778.56	C41 H81 O10 N1 P1	11.0262	7.62981e+06	513226	443970	1.41296e+06	4.4727e+06	475748	839387	451137	2.00092e+06	525723	5.04466e+06	4.05944e+06	3.70167e+06	8.41064e+06	PC(32:0)	[M+HCOO]
NEG171	M789T12	PC(33:2)+HCOO	PC(33:2)+HCOO	PC	(33:2)	(33:2)				788.545	C42 H79 O10 N1 P1	11.205	6.21282e+06	615296	497325	1.25547e+06	1.00586e+07	190902	831435	258451	1.72286e+06	31347.9	1.69233e+06	1.53633e+06	1.28502e+06	2.3187e+06	PC(33:2)	[M+HCOO]
NEG173	M807T12	PC(18:0_16:0)+HCOO	PC(34:0)+HCOO	PC	(18:0_16:0)	(18:0)	(16:0)			806.592	C43 H85 O10 N1 P1	11.9869	3.00301e+06	134325	295442	614703	3.16351e+06	233604	450949	160788	1.25939e+06	160617	1.57322e+06	1.32738e+06	1.93792e+06	2.71465e+06	PC(34:0)	[M+HCOO]
NEG174	M805T12	PC(16:0_18:1)+HCOO	PC(34:1)+HCOO	PC	(16:0_18:1)	(16:0)	(18:1)			804.576	C43 H83 O10 N1 P1	11.1315	1.45349e+07	1.18261e+06	1.49319e+06	3.286e+06	1.35559e+07	1.70741e+06	2.56078e+06	2.0784e+06	4.81641e+06	1.03285e+06	7.87904e+06	6.77429e+06	4.35789e+06	1.07369e+07	PC(34:1)	[M+HCOO]
NEG176	M803T11	PC(16:0_18:2)+HCOO	PC(34:2)+HCOO	PC	(16:0_18:2)	(16:0)	(18:2)			802.56	C43 H81 O10 N1 P1	10.3533	8.88963e+06	1.17885e+06	1.43198e+06	2.73916e+06	6.78212e+06	1.37554e+06	1.96426e+06	642838	2.04823e+06	444969	3.2296e+06	3.18595e+06	3.0475e+06	2.57573e+06	PC(34:2)	[M+HCOO]
NEG177	M743T12	PC(34:2)-CH3	PC(34:2)-CH3	PC	(34:2)	(34:2)				742.539	C41 H77 O8 N1 P1	11.565	1.90676e+07	3.27694e+06	2.97753e+06	6.13939e+06	2.34743e+07	4.33539e+06	5.5613e+06	2.12672e+06	5.51714e+06	1.13201e+06	5.6874e+06	5.53749e+06	4.15089e+06	5.53567e+06	PC(34:2)	[M-CH3]
NEG178	M789T12	PC(34:2e)+HCOO	PC(34:2e)+HCOO	PC	(34:2e)	(34:2e)				788.581	C43 H83 O9 N1 P1	11.0082	628942	50860.6	106823	269677	599851	536318	149668	42346	176088	180419	784473	747322	494115	678547	PC(34:2e)	[M+HCOO]
NEG179	M729T13	PC(34:2e)-CH3	PC(34:2e)-CH3	PC	(34:2e)	(34:2e)				728.56	C41 H79 O7 N1 P1	12.828	3.8344e+06	490106	436588	1.17358e+06	5.53105e+06	489873	691872	296281	931080	127549	1.20862e+06	1.11725e+06	1.57871e+06	1.66492e+06	PC(34:2e)	[M-CH3]
NEG181	M787T11	PC(34:3e)+HCOO	PC(34:3e)+HCOO	PC	(34:3e)	(34:3e)				786.565	C43 H81 O9 N1 P1	10.8285	197556	16717.4	21998.8	96049	83646.2	133270	451169	106070	24431	472142	488381	475679	363040	392965	PC(34:3e)	[M+HCOO]
NEG182	M727T13	PC(16:1e_18:2)-CH3	PC(34:3e)-CH3	PC	(16:1e_18:2)	(16:1e)	(18:2)			726.544	C41 H77 O7 N1 P1	12.0516	1.61553e+07	2.92312e+06	3.22939e+06	5.93622e+06	2.88969e+07	3.16083e+06	3.56004e+06	1.69733e+06	3.66158e+06	648396	4.08476e+06	4.12069e+06	3.82072e+06	4.34485e+06	PC(34:3e)	[M-CH3]
NEG184	M833T13	PC(18:0_18:1)+HCOO	PC(36:1)+HCOO	PC	(18:0_18:1)	(18:0)	(18:1)			832.607	C45 H87 O10 N1 P1	12.0651	2.02185e+07	2.39707e+06	2.85643e+06	8.28879e+06	3.31024e+07	3.28852e+06	4.53804e+06	2.14975e+06	6.70422e+06	797279	7.28275e+06	6.97775e+06	5.40187e+06	8.06895e+06	PC(36:1)	[M+HCOO]
NEG185	M831T12	PC(18:0_18:2)+HCOO	PC(36:2)+HCOO	PC	(18:0_18:2)	(18:0)	(18:2)			830.592	C45 H85 O10 N1 P1	11.3107	7.34922e+07	1.41303e+07	1.35112e+07	2.29675e+07	1.02926e+08	1.04391e+07	1.82027e+07	1.06052e+07	1.79192e+07	4.431e+06	2.07226e+07	2.03548e+07	1.48942e+07	1.75796e+07	PC(36:2)	[M+HCOO]
NEG187	M831T12	PC(18:0_18:2)+HCOO	PC(36:2)+HCOO	PC	(18:0_18:2)	(18:0)	(18:2)			830.592	C45 H85 O10 N1 P1	11.928	8.59702e+07	863072	1.33199e+07	2.29094e+07	3.23544e+06	1.15501e+07	2.15656e+07	684476	2.10183e+07	5.4793e+06	1.78561e+06	1.68863e+06	1.13396e+06	1.23291e+06	PC(36:2)	[M+HCOO]
NEG188	M829T11	PC(18:1_18:2)+HCOO	PC(36:3)+HCOO	PC	(18:1_18:2)	(18:1)	(18:2)			828.576	C45 H83 O10 N1 P1	10.4319	9.21305e+06	700611	896806	2.11733e+06	6.25569e+06	1.14985e+06	1.47111e+06	518805	1.21558e+06	138761	1.83101e+06	1.7283e+06	1.15907e+06	1.21541e+06	PC(36:3)	[M+HCOO]
NEG189	M815T12	PC(36:3e)+HCOO	PC(36:3e)+HCOO	PC	(36:3e)	(36:3e)				814.597	C45 H85 O9 N1 P1	11.0457	768371	104148	62951.1	211239	544065	76064.1	122571	17007.9	71922.2	384517	359509	352623	251664	407721	PC(36:3e)	[M+HCOO]
NEG191	M827T11	PC(16:0_20:4)+HCOO	PC(36:4)+HCOO	PC	(16:0_20:4)	(16:0)	(20:4)			826.56	C45 H81 O10 N1 P1	10.1804	1.06197e+06	16434.3	66459.1	189198	513800	34045.7	134283	23267.3	237714	88528.3	435207	381557	262289	317536	PC(36:4)	[M+HCOO]
NEG193	M751T12	PC(16:1e_20:4)-CH3	PC(36:5e)-CH3	PC	(16:1e_20:4)	(16:1e)	(20:4)			750.544	C43 H77 O7 N1 P1	11.6665	8.63035e+06	1.42941e+06	1.5526e+06	3.9717e+06	1.39578e+07	989991	2.18631e+06	49671	2.87913e+06	363072	2.74515e+06	2.61272e+06	439665	2.95338e+06	PC(36:5e)	[M-CH3]
NEG196	M857T12	PC(18:0_20:3)+HCOO	PC(38:3)+HCOO	PC	(18:0_20:3)	(18:0)	(20:3)			856.607	C47 H87 O10 N1 P1	11.576	1.51195e+06	155093	265934	551312	1.82662e+06	102674	278149	145184	388359	6120.26	392421	386763	304124	444645	PC(38:3)	[M+HCOO]
NEG197	M855T12	PC(18:0_20:4)+HCOO	PC(38:4)+HCOO	PC	(18:0_20:4)	(18:0)	(20:4)			854.592	C47 H85 O10 N1 P1	11.1603	4.64695e+06	495870	676927	1.14878e+06	5.43558e+06	448888	839444	476701	1.08052e+06	150131	1.30567e+06	1.20001e+06	789033	1.46909e+06	PC(38:4)	[M+HCOO]
NEG202	M717T12	PE(16:0_18:1)-H	PE(34:1)-H	PE	(16:0_18:1)	(16:0)	(18:1)			716.524	C39 H75 O8 N1 P1	11.3639	1.33428e+06	62054.8	117596	302686	966282	60067.5	149412	100957	370418	61055.3	616176	529846	274678	754734	PE(34:1)	[M-H]
NEG203	M715T11	PE(16:0_18:2)-H	PE(34:2)-H	PE	(16:0_18:2)	(16:0)	(18:2)			714.508	C39 H73 O8 N1 P1	10.577	1.07036e+06	48214.8	74451.9	248431	454900	99410.4	70834	31778.6	212705	28327.6	140775	125891	78226.8	163375	PE(34:2)	[M-H]
NEG206	M745T13	PE(18:0_18:1)-H	PE(36:1)-H	PE	(18:0_18:1)	(18:0)	(18:1)			744.555	C41 H79 O8 N1 P1	12.2936	5.79263e+06	673626	759393	1.76776e+06	6.11493e+06	541081	837656	275856	859581	211050	1.86705e+06	1.74098e+06	1.27839e+06	1.86856e+06	PE(36:1)	[M-H]
NEG207	M743T12	PE(18:0_18:2)-H	PE(36:2)-H	PE	(18:0_18:2)	(18:0)	(18:2)			742.539	C41 H77 O8 N1 P1	11.5664	1.79084e+07	3.08317e+06	2.765e+06	6.97822e+06	2.18625e+07	4.07755e+06	5.22805e+06	1.99992e+06	5.18856e+06	1.06785e+06	5.31718e+06	5.17764e+06	3.88036e+06	4.31327e+06	PE(36:2)	[M-H]
NEG209	M741T11	PE(18:1_18:2)-H	PE(36:3)-H	PE	(18:1_18:2)	(18:1)	(18:2)			740.524	C41 H75 O8 N1 P1	10.683	3.52834e+06	479494	409363	1.38005e+06	2.58274e+06	628433	794293	297079	634362	20865.1	777269	784920	682176	508306	PE(36:3)	[M-H]
NEG212	M725T12	PE(18:2e_18:2)-H	PE(36:4e)-H	PE	(18:2e_18:2)	(18:2e)	(18:2)			724.529	C41 H75 O7 N1 P1	11.1891	7.09791e+06	824293	692120	1.44033e+06	6.25002e+06	926823	1.13803e+06	394496	1.03511e+06	115495	1.36372e+06	1.33372e+06	774455	1.16659e+06	PE(36:4e)	[M-H]
NEG215	M769T12	PE(18:0_20:3)-H	PE(38:3)-H	PE	(18:0_20:3)	(18:0)	(20:3)			768.555	C43 H79 O8 N1 P1	11.8014	1.31739e+06	110416	139298	366622	1.24997e+06	107498	200844	126929	297725	9642.42	272390	248091	210038	392910	PE(38:3)	[M-H]
NEG216	M767T12	PE(18:0_20:4)-H	PE(38:4)-H	PE	(18:0_20:4)	(18:0)	(20:4)			766.539	C43 H77 O8 N1 P1	11.3951	1.22968e+07	1.33593e+06	1.24448e+06	3.08999e+06	1.0366e+07	1.5119e+06	2.26809e+06	1.33008e+06	3.52786e+06	643543	3.78672e+06	3.29039e+06	2.09438e+06	5.33785e+06	PE(38:4)	[M-H]
NEG219	M751T12	PE(18:1e_20:4)-H	PE(38:5e)-H	PE	(18:1e_20:4)	(18:1e)	(20:4)			750.544	C43 H77 O7 N1 P1	11.8455	6.89882e+06	1.37106e+06	1.50199e+06	3.16357e+06	1.07902e+07	940167	1.8719e+06	815298	2.36106e+06	358895	2.17961e+06	2.09844e+06	1.66891e+06	2.30076e+06	PE(38:5e)	[M-H]
NEG221	M749T11	PE(18:2e_20:4)-H	PE(38:6e)-H	PE	(18:2e_20:4)	(18:2e)	(20:4)			748.529	C43 H75 O7 N1 P1	10.9807	3.05997e+06	534521	406819	1.26052e+06	2.94794e+06	400749	640438	174204	647969	61418.6	909837	865077	597957	807109	PE(38:6e)	[M-H]
NEG235	M886T11	PI(18:0_20:4)-H	PI(38:4)-H	PI	(18:0_20:4)	(18:0)	(20:4)			885.55	C47 H82 O13 N0 P1	10.0507	6.95843e+06	1.29206e+06	993918	2.72398e+06	1.44409e+07	1.37642e+06	1.97752e+06	828803	3.12026e+06	449910	3.12517e+06	2.99061e+06	2.46115e+06	2.89979e+06	PI(38:4)	[M-H]
NEG236	M916T8	PI(22:0_18:3)-H	PI(40:3)-H	PI	(22:0_18:3)	(22:0)	(18:3)			915.597	C49 H88 O13 N0 P1	7.48517	1.18061e+06	1.19361e+06	1.17926e+06	1.15111e+06	765457	517679	939396	736117	686674	1.38364e+06	3.04279e+06	2.91482e+06	2.98201e+06	5.30888e+06	PI(40:3)	[M-H]
NEG237	M916T10	PI(40:3)-H	PI(40:3)-H	PI	(40:3)	(40:3)				915.597	C49 H88 O13 N0 P1	9.55222	354331	160568	303036	325515	71995.7	122489	155166	292250	328817	299979	2.54557e+06	2.58662e+06	3.14838e+06	1.26723e+06	PI(40:3)	[M-H]
[truncated: 108 more rows]
